# Supplementary material for: Transcriptional response of spermathecal secretory cells to mating and receipt of seminal fluid proteins in Aedes aegypti
Source: iScience. 2026 Jun 5;29(6):116301. doi: 10.1016/j.isci.2026.116301 (PMC13264323; doi:10.1016/j.isci.2026.116301)
Supplement: Data S1. List of top 10 biomarker genes for all 22 cell clusters [file mmc2.xlsx]

## Sheet: Sheet1
cluster	gene	p_val	avg_log2FC	pct.1	pct.2	p_val_adj	cell type
21	LOC5564216	0	7.01552	0.979	0.03	0	Female accessory gland
21	LOC5570162	0	6.04302	0.775	0.024	0
21	LOC5573045	0	6.0457	0.627	0.02	0
21	LOC5575371	0	7.22542	0.613	0.008	0
21	LOC5564424	0	8.80239	0.556	0.003	0
21	LOC5565260	0	5.61673	0.549	0.019	0
21	LOC5569949	0	6.83148	0.493	0.008	0
21	LOC5576475	0	6.06096	0.458	0.016	0
21	LOC5572361	6.09844e-302	5.7315	0.444	0.017	8.22741e-298
21	LOC5573759	3.82628e-217	5.34995	0.465	0.027	5.16203e-213
20	LOC5572898	0	8.85334	0.79	0.004	0	Ovary
20	LOC5575942	0	5.08707	0.778	0.041	0
20	LOC5568749	0	8.32554	0.716	0.003	0
20	LOC23687518	0	4.83798	0.75	0.048	0
20	LOC5572100	0	6.57899	0.642	0.016	0
20	LOC5578108	0	9.01164	0.625	0.002	0
20	LOC5576914	0	5.69909	0.625	0.026	0
20	LOC5565755	0	6.48553	0.585	0.012	0
20	LOC5564679	0	9.43838	0.574	0.001	0
20	LOC5567181	0	8.82246	0.568	0.002	0
19	LOC5569444	0	7.00738	0.425	0.014	0	Glia
19	LOC5577632	0	7.31301	0.315	0.007	0
19	LOC110678282	9.606e-297	6.45721	0.365	0.016	1.29595e-292
19	LOC5566721	1.37474e-287	6.76223	0.32	0.013	1.85466e-283
19	LOC5564119	9.92897e-222	4.73436	0.67	0.08	1.33952e-217
19	LOC5577110	9.25947e-216	6.2028	0.24	0.009	1.24919e-211
19	LOC5578614	3.42637e-176	6.21074	0.195	0.008	4.62252e-172
19	LOC5575826	2.04235e-174	8.41391	0.06	0	2.75533e-170
19	LOC5564848	3.0507e-158	5.12886	0.36	0.03	4.11569e-154
19	LOC110675223	7.35883e-134	4.78576	0.38	0.04	9.92779e-130
18	LOC5568513	1.6884e-153	3.92696	0.872	0.264	2.27783e-149
18	LOC23687933	5.85773e-143	4.51969	0.248	0.018	7.90267e-139
18	LOC5571084	6.41136e-122	4.53793	0.295	0.029	8.64957e-118
18	LOC5574223	1.26444e-112	3.96809	0.462	0.078	1.70585e-108
18	LOC5569692	2.43241e-105	2.95142	0.979	0.659	3.28156e-101
18	LOC5573964	5.95196e-105	3.1419	0.611	0.146	8.02979e-101
18	LOC5569805	3.17252e-103	2.58199	0.504	0.094	4.28004e-99
18	LOC5575718	1.13676e-100	2.99461	0.697	0.205	1.53361e-96
18	LOC5566826	2.89227e-96	3.30598	0.786	0.301	3.90196e-92
18	LOC5564699	9.1942e-91	3.56557	0.466	0.096	1.24039e-86
17	LOC5571027	0	4.78099	0.974	0.085	0	Spermathecal secretory cell
17	LOC5578454	0	3.58181	0.982	0.153	0
17	LOC5572076	0	5.45719	0.846	0.048	0
17	LOC110677878	0	3.76018	0.908	0.113	0
17	LOC5570053	0	3.62275	0.949	0.158	0
17	LOC5575406	0	4.79119	0.688	0.042	0
17	LOC5571215	0	3.88454	0.654	0.047	0
17	LOC5571316	1.24428e-305	2.97571	0.625	0.059	1.67865e-301
17	LOC5566873	2.56498e-300	2.98827	0.96	0.158	3.46042e-296
17	LOC5570582	8.50246e-300	3.0413	0.636	0.062	1.14707e-295
16	LOC5567355	0	5.96804	0.812	0.045	0	Neurons
16	LOC5570466	0	5.82728	0.776	0.047	0
16	LOC5565901	0	7.199	0.643	0.009	0
16	LOC5569646	0	4.3474	0.711	0.086	0
16	LOC5567168	0	5.52222	0.632	0.026	0
16	LOC5565467	0	4.1353	0.671	0.075	0
16	LOC5579421	0	4.51627	0.65	0.055	0
16	LOC5572519	0	4.14167	0.606	0.055	0
16	LOC5566917	0	4.92633	0.574	0.031	0
16	LOC5573079	0	6.62386	0.552	0.013	0
15	LOC5572409	0	8.32497	0.968	0.037	0	Hemocyte
15	LOC110676861	0	4.76294	0.874	0.148	0
15	LOC110676862	0	4.22752	0.96	0.234	0
15	LOC5576319	0	4.11197	0.945	0.238	0
15	LOC5580130	0	4.26506	0.741	0.091	0
15	LOC5569070	0	5.81854	0.652	0.032	0
15	LOC110674010	0	6.5508	0.566	0.014	0
15	LOC5568073	0	7.29114	0.374	0.007	0
15	LOC5570883	0	6.9175	0.365	0.007	0
15	LOC5570871	0	6.92285	0.33	0.008	0
14	LOC5568400	0	3.43942	0.946	0.18	0
14	LOC5574368	0	5.10989	0.8	0.048	0
14	LOC5563917	0	5.93723	0.776	0.027	0
14	LOC5568519	0	4.05573	0.836	0.13	0
14	LOC110677735	0	1.99385	0.954	0.262	0
14	LOC5571102	0	2.32117	0.895	0.209	0
14	LOC5577003	0	3.47534	0.877	0.23	0
14	LOC5578673	0	2.54964	0.815	0.195	0
14	LOC5565327	0	2.44409	0.841	0.234	0
14	LOC5564419	0	4.53298	0.619	0.034	0
13	LOC5566873	0	2.99532	0.924	0.136	0	Spermathecal secretory cell
13	LOC5572566	0	3.01007	0.946	0.192	0
13	LOC5564094	0	3.01223	0.939	0.188	0
13	LOC110681191	0	3.73078	0.815	0.072	0
13	LOC110675470	0	3.54437	0.992	0.262	0
13	LOC5573506	0	2.48593	0.982	0.274	0
13	LOC5566583	0	2.4522	0.925	0.225	0
13	LOC5577984	0	2.60917	0.939	0.257	0
13	LOC5564562	0	2.24063	0.925	0.245	0
13	LOC5573818	0	2.89361	0.994	0.323	0
12	LOC5566332	0	3.59761	0.988	0.228	0	Visceral muscle
12	LOC5576127	0	3.54746	0.901	0.163	0
12	LOC5566330	0	3.45306	0.971	0.246	0
12	LOC5580168	0	3.34255	0.851	0.152	0
12	LOC5565778	0	3.12822	0.855	0.19	0
12	LOC5568022	0	3.04364	0.863	0.204	0
12	LOC5574604	0	2.45647	0.839	0.235	0
12	LOC5564135	0	3.49011	0.712	0.11	0
12	LOC5569282	0	3.50989	0.7	0.113	0
12	LOC5566151	0	2.98337	0.707	0.124	0
11	LOC5570053	0	3.92572	0.878	0.129	0	Spermathecal secretory cell
11	LOC110677735	0	2.72926	0.969	0.242	0
11	LOC5572858	0	3.47091	0.966	0.281	0
11	LOC5572723	0	3.59298	0.777	0.109	0
11	LOC5578675	0	2.87938	0.853	0.194	0
11	LOC5573506	0	1.34741	0.917	0.269	0
11	LOC5567930	0	2.84441	0.854	0.22	0
11	LOC5565258	0	3.81013	0.676	0.057	0
11	LOC5565700	0	2.89455	0.774	0.16	0
11	LOC5567571	0	3.3466	0.719	0.107	0
10	LOC5579101	0	6.52112	0.849	0.018	0	Fat body
10	LOC5566982	0	6.38846	0.782	0.011	0
10	LOC5578050	0	5.50443	0.783	0.025	0
10	LOC5576099	0	4.14076	0.852	0.109	0
10	LOC5577524	0	4.75126	0.887	0.146	0
10	LOC5574517	0	4.54474	0.797	0.058	0
10	LOC5566513	0	3.39713	0.813	0.125	0
10	LOC5570471	0	4.04496	0.73	0.061	0
10	LOC5568426	0	5.89567	0.676	0.016	0
10	LOC23687956	0	4.35424	0.669	0.041	0
9	LOC5574069	0	3.4536	0.892	0.224	0
9	LOC110674011	0	3.51305	0.762	0.159	0
9	LOC110678958	0	4.80339	0.505	0.04	0
9	LOC5569906	0	4.52539	0.475	0.056	0
9	LOC5579522	0	4.35976	0.45	0.05	0
9	LOC5576247	0	2.22701	0.564	0.17	0
9	LOC5567708	0	3.16969	0.612	0.226	0
9	LOC5574246	0	2.97645	0.361	0.07	0
9	LOC5574266	0	4.38862	0.304	0.036	0
9	LOC5565937	0	3.94671	0.297	0.036	0
8	LOC5566332	0	3.4785	0.984	0.217	0	Visceral muscle
8	LOC5576247	0	4.17923	0.899	0.152	0
8	LOC5566330	0	2.96831	0.929	0.238	0
8	LOC5578015	0	3.71501	0.801	0.131	0
8	LOC5568022	0	3.25048	0.85	0.195	0
8	LOC5565778	0	3.18011	0.833	0.181	0
8	LOC5576127	0	2.948	0.791	0.158	0
8	LOC5580168	0	3.11406	0.758	0.147	0
8	LOC5566990	0	2.4367	0.946	0.351	0
8	LOC5566151	0	3.39752	0.701	0.116	0
7	LOC5571030	0	3.19855	0.929	0.302	0
7	LOC5572327	0	2.93287	0.842	0.254	0
7	LOC5564013	0	2.89068	0.872	0.285	0
7	LOC5574705	0	3.70016	0.653	0.151	0
7	LOC5565726	0	2.15823	0.727	0.238	0
7	LOC5571400	0	2.13075	0.69	0.262	0
7	LOC5569794	0	2.12183	0.849	0.426	0
7	LOC5572659	0	3.49389	0.485	0.093	0
7	LOC5576402	0	3.07845	0.523	0.141	0
7	LOC5571668	0	2.15354	0.702	0.337	0
6	LOC5565726	0	3.39322	0.886	0.228	0
6	LOC5571124	0	3.0595	0.716	0.204	0
6	LOC5571400	0	2.44538	0.752	0.258	0
6	LOC5564013	0	2.37802	0.764	0.291	0
6	LOC5571030	0	1.94184	0.781	0.311	0
6	LOC5569636	0	3.2873	0.559	0.1	0
6	LOC5569868	0	3.93514	0.576	0.118	0
6	LOC5572327	0	2.73327	0.671	0.264	0
6	LOC5574802	0	2.40673	0.785	0.384	0
6	LOC5563832	0	3.43986	0.609	0.215	0
5	LOC5575365	0	3.43937	0.451	0.084	0
5	LOC5577693	0	4.70397	0.422	0.059	0
5	LOC5567598	0	3.32236	0.46	0.106	0
5	LOC5564410	0	2.72545	0.523	0.174	0
5	LOC5575667	0	3.92641	0.384	0.04	0
5	LOC5574548	0	3.69222	0.495	0.173	0
5	LOC5569544	0	3.57603	0.377	0.076	0
5	LOC5565773	0	3.37283	0.374	0.082	0
5	LOC5565010	0	4.4795	0.319	0.049	0
5	LOC5568988	0	3.6162	0.261	0.041	0
4	LOC5563795	0	4.13921	0.886	0.2	0
4	LOC5579824	0	5.07037	0.755	0.076	0
4	LOC5564573	0	5.07611	0.69	0.098	0
4	LOC110679302	0	2.5942	0.78	0.224	0
4	LOC5571395	0	2.92599	0.743	0.203	0
4	LOC110676129	0	5.21577	0.523	0.036	0
4	LOC110678847	0	5.76446	0.516	0.032	0
4	LOC5575298	0	4.68851	0.537	0.056	0
4	LOC5578143	0	2.57764	0.783	0.328	0
4	LOC5563832	0	1.81358	0.649	0.205	0
3	LOC5572370	0	5.01074	0.81	0.119	0
3	LOC5571255	0	4.46434	0.665	0.143	0
3	LOC5566023	0	4.3681	0.618	0.108	0
3	LOC5570925	0	5.02573	0.563	0.06	0
3	LOC5575537	0	2.327	0.841	0.358	0
3	LOC5565736	0	3.85299	0.565	0.115	0
3	LOC5578138	0	3.65047	0.53	0.122	0
3	LOC110675502	0	4.21712	0.504	0.101	0
3	LOC5570552	0	3.87274	0.536	0.136	0
3	LOC110678523	0	4.135	0.395	0.068	0
2	LOC5575504	0	3.64494	0.636	0.149	0
2	LOC5564268	0	2.72888	0.755	0.291	0
2	LOC5574236	0	3.94847	0.592	0.139	0
2	LOC5578647	0	1.75535	0.882	0.436	0
2	LOC5570957	0	2.73693	0.679	0.251	0
2	LOC5564506	0	4.28212	0.485	0.072	0
2	LOC110675652	0	2.90053	0.583	0.184	0
2	LOC5564305	0	2.21035	0.675	0.32	0
2	LOC5577230	0	2.05128	0.737	0.384	0
2	LOC5573135	0	2.79947	0.548	0.201	0
1	LOC5580173	0	3.1797	0.73	0.243	0
1	LOC5565544	0	2.31482	0.796	0.318	0
1	LOC5580231	0	3.31232	0.655	0.183	0
1	LOC5572968	0	2.43941	0.785	0.315	0
1	LOC5565553	0	2.43639	0.789	0.329	0
1	LOC5574866	0	2.42223	0.718	0.262	0
1	LOC5571927	0	2.44723	0.672	0.229	0
1	LOC5566990	0	2.28218	0.781	0.34	0
1	LOC5564713	0	2.24543	0.852	0.413	0
1	LOC5575037	0	2.27807	0.695	0.256	0
0	LOC5574378	0	3.61567	0.962	0.169	0	Spermathecal secretory cell
0	LOC5573506	0	2.96242	0.977	0.201	0
0	LOC5570922	0	2.1653	0.926	0.271	0
0	LOC5564562	0	2.29392	0.84	0.187	0
0	LOC5573569	0	2.81218	0.808	0.162	0
0	LOC5577412	0	3.03825	0.749	0.104	0
0	LOC5571159	0	2.1192	0.874	0.233	0
0	LOC5575395	0	2.15427	0.888	0.253	0
0	LOC5573818	0	1.50034	0.892	0.268	0
0	LOC5567534	0	3.11798	0.712	0.097	0
