# Supplementary material for: Transcriptional response of spermathecal secretory cells to mating and receipt of seminal fluid proteins in Aedes aegypti
Source: iScience. 2026 Jun 5;29(6):116301. doi: 10.1016/j.isci.2026.116301 (PMC13264323; doi:10.1016/j.isci.2026.116301)
Supplement: Data S2. Differential expression of genes expressed in the SSCs in virgin vs. mated treatments [file mmc3.xlsx]

## Sheet: Sheet 1
Gene	pvalue	coef	FDR
LOC110675470	0	-4.75181	0
LOC5566873	0	-2.91761	0
LOC5569675	0	-2.11682	0
LOC5569692	0	-1.49541	0
LOC5574378	0	2.47336	0
LOC5580296	0	3.26746	0
LOC5577003	1.46735e-304	2.26551	2.58379e-301
LOC5572566	4.15122e-283	-2.38061	6.39599e-280
LOC5578454	1.59802e-278	-2.11148	2.18858e-275
LOC5576330	1.55512e-250	-2.10098	1.91684e-247
LOC5567406	1.62106e-241	2.14769	1.81647e-238
LOC5578270	1.82083e-230	-2.11659	1.8703e-227
LOC5573818	3.72182e-226	-1.56201	3.52886e-223
LOC110681191	6.87482e-226	-1.62706	6.05278e-223
LOC5574304	3.30845e-215	-1.45459	2.71867e-212
LOC5569269	1.17328e-211	1.78591	9.03865e-209
LOC5576159	5.08258e-210	0.928828	3.68517e-207
LOC5573673	6.63148e-188	-1.4871	4.54109e-185
LOC5564094	7.53636e-187	-1.87799	4.88911e-184
LOC5579847	4.70251e-183	-1.80569	2.89815e-180
LOC5565700	8.11505e-183	-2.07982	4.76315e-180
LOC5580178	6.26695e-182	-1.09908	3.5112e-179
LOC5578673	2.11875e-180	-1.49485	1.13546e-177
LOC5576734	1.12228e-178	-1.98463	5.76383e-176
LOC5577776	1.34432e-176	1.48637	6.62804e-174
LOC5575426	2.71273e-176	-1.83174	1.28604e-173
LOC5577324	5.91931e-173	1.53966	2.70228e-170
LOC5571316	1.02297e-165	-0.97877	4.50324e-163
LOC5571159	2.07687e-165	1.47103	8.82742e-163
LOC5571215	2.84538e-163	-1.18629	1.16907e-160
LOC5570081	3.43812e-163	-1.22159	1.36704e-160
LOC5567534	3.40461e-161	1.39644	1.31141e-158
LOC5577984	1.50808e-157	-1.81167	5.6329e-155
LOC5566583	2.05517e-153	-1.63159	7.45059e-151
LOC5567869	7.26742e-149	-1.66566	2.48828e-146
LOC5574223	7.19307e-149	-1.25043	2.48828e-146
LOC5578188	1.75701e-147	0.902092	5.85321e-145
LOC5568579	1.70612e-145	0.818175	5.53412e-143
LOC5572885	1.00643e-140	1.05189	3.18083e-138
LOC5567245	3.24922e-140	-1.45196	1.00125e-137
LOC5567067	2.95466e-138	-1.26276	8.88273e-136
LOC5577287	2.63378e-137	1.45855	7.72952e-135
LOC5570737	2.17453e-134	1.02148	6.23331e-132
LOC23687720	4.99795e-131	-1.50883	1.40011e-128
LOC5565105	1.54586e-128	-1.10772	4.23427e-126
LOC5570275	2.16844e-128	-1.15267	5.81047e-126
LOC5574491	2.81059e-128	1.12826	7.37093e-126
LOC5579937	6.30323e-128	0.856899	1.61862e-125
LOC5578675	1.63802e-127	1.50987	4.12046e-125
LOC5578360	1.89243e-126	0.7947	4.66521e-124
LOC5575395	8.88681e-123	1.32913	2.14782e-120
LOC5575043	1.45435e-120	-1.11255	3.44736e-118
LOC110675975	8.39984e-118	1.28493	1.95352e-115
LOC5566573	1.24695e-117	1.1696	2.84627e-115
LOC5575639	1.36533e-116	1.08062	3.05982e-114
LOC5568574	1.90449e-116	1.24859	4.19191e-114
LOC5569049	3.38309e-116	-1.25479	7.31578e-114
LOC5568664	2.88758e-115	-0.828055	6.1366e-113
LOC5570300	3.5272e-113	1.04959	7.36887e-111
LOC5577237	1.27431e-112	0.983	2.61786e-110
LOC5564699	4.86393e-111	-0.959591	9.82833e-109
LOC5574775	7.22876e-109	-1.38034	1.43712e-106
LOC5566800	2.68476e-108	-0.98874	5.25276e-106
LOC5575790	1.57497e-104	0.886138	3.03329e-102
LOC5567109	3.77625e-104	1.12947	7.16092e-102
LOC5579140	2.04083e-102	-1.26338	3.81141e-100
LOC5572648	5.59056e-101	-1.18691	1.0285e-98
LOC5576866	4.27891e-100	-1.52781	7.75616e-98
LOC5570578	1.32281e-96	-1.18609	2.36304e-94
LOC5573855	3.91301e-96	0.547346	6.89024e-94
LOC5563768	1.55483e-95	-1.2413	2.69927e-93
LOC5574802	2.02841e-95	-1.28653	3.47252e-93
LOC5576139	5.06477e-94	1.09126	8.55183e-92
LOC5571581	2.97369e-93	-0.86246	4.9532e-91
LOC5569924	3.11438e-93	-0.807656	5.11557e-91
LOC5574178	3.15417e-93	-0.667772	5.11557e-91
LOC5568712	7.65209e-88	0.656283	1.22493e-85
LOC5573858	1.00515e-87	1.3322	1.58839e-85
LOC5577147	5.45143e-87	1.04334	8.50561e-85
LOC5564255	5.90868e-87	-1.30438	9.1038e-85
LOC5568513	3.13179e-86	-1.21497	4.76573e-84
LOC5571458	9.10321e-84	-1.42026	1.36837e-81
LOC5570171	9.66465e-84	-0.870509	1.43526e-81
LOC5566822	1.91581e-83	-0.733554	2.81122e-81
LOC5575863	6.11346e-83	0.608203	8.86523e-81
LOC5575168	8.32108e-83	1.06107	1.19262e-80
LOC5570922	6.64189e-82	1.34153	9.41011e-80
LOC5575341	9.66647e-82	0.869939	1.35397e-79
LOC5579855	3.24701e-80	-0.9609	4.49692e-78
LOC5574115	2.57238e-79	-0.853993	3.52301e-77
LOC5573206	1.21919e-78	-1.28147	1.6514e-76
LOC5571677	6.12076e-78	-0.533827	8.20049e-76
LOC5576242	2.22705e-77	-0.70087	2.95167e-75
LOC5569805	2.93987e-75	-0.407038	3.85498e-73
LOC5573800	7.10647e-75	-1.26666	9.22046e-73
LOC5574074	9.42122e-75	-0.888565	1.20964e-72
LOC5578831	1.60579e-74	-1.25301	2.04051e-72
LOC5565726	1.29095e-73	-0.691375	1.6237e-71
LOC5566516	4.43644e-73	0.833341	5.52359e-71
LOC5571483	1.45434e-72	0.843888	1.79263e-70
LOC5566981	1.91366e-71	-0.602695	2.33542e-69
LOC5573418	8.64856e-71	-1.15408	1.04512e-68
LOC5567708	4.6564e-70	0.557422	5.5723e-68
LOC5564260	1.07031e-69	0.588623	1.26852e-67
LOC5580311	2.59863e-69	-1.21025	3.05054e-67
LOC5579043	4.23363e-69	-0.704834	4.92299e-67
LOC5563673	2.97974e-68	0.595094	3.43254e-66
LOC5575487	2.76254e-67	-0.85895	3.15288e-65
LOC5578361	5.25494e-67	0.697172	5.94242e-65
LOC5579810	9.63094e-67	0.705792	1.07919e-64
LOC110676548	1.43966e-66	0.4271	1.59867e-64
LOC110677878	5.73575e-66	-0.852928	6.3124e-64
LOC5572256	8.82308e-65	0.574594	9.62419e-63
LOC5574714	1.03836e-64	0.820541	1.12271e-62
LOC5572713	7.81428e-64	-1.02167	8.37555e-62
LOC5579856	1.10862e-63	-0.810561	1.17801e-61
LOC5576802	1.85212e-63	-1.00661	1.95122e-61
LOC5577184	3.4647e-63	-0.964692	3.61914e-61
LOC5565278	1.13803e-62	0.84515	1.17877e-60
LOC5568396	2.4654e-62	0.745055	2.53237e-60
LOC23687432	3.46922e-62	0.543026	3.53401e-60
LOC5570448	7.65931e-62	0.698722	7.73842e-60
LOC5565484	1.25818e-61	-0.287733	1.26084e-59
LOC5572463	2.08297e-61	-1.19115	2.07054e-59
LOC5568484	2.53063e-61	-0.908398	2.4954e-59
LOC5578975	3.34204e-61	-0.929053	3.26937e-59
LOC5566826	5.7935e-61	-1.08902	5.62288e-59
LOC5573072	1.40497e-59	-0.637491	1.35295e-57
LOC5579310	4.39834e-59	-0.872498	4.20263e-57
LOC5572723	3.84847e-58	0.587643	3.64894e-56
LOC110678415	3.1924e-57	0.581691	3.00378e-55
LOC5577905	1.6122e-56	-1.00731	1.50546e-54
LOC5572615	1.87144e-56	0.689796	1.73439e-54
LOC5579216	2.21982e-56	-0.554284	2.04191e-54
LOC5567380	1.73726e-55	-0.839263	1.58618e-53
LOC5567283	4.26849e-55	0.718674	3.86863e-53
LOC5579397	4.84123e-55	0.862128	4.35569e-53
LOC5572559	1.13366e-54	-0.717464	1.01257e-52
LOC5576390	1.46686e-54	1.16465	1.30075e-52
LOC5569448	1.99946e-54	-1.03232	1.76038e-52
LOC5572202	1.27685e-53	0.797993	1.1162e-51
LOC5578696	1.66634e-53	0.638568	1.44643e-51
LOC5568000	2.52187e-53	-0.942173	2.17375e-51
LOC5571786	1.26311e-52	-0.234207	1.08119e-50
LOC5567249	1.51875e-52	-0.979062	1.29104e-50
LOC5575729	1.90866e-52	-0.397596	1.61138e-50
LOC5570412	4.16208e-52	0.406442	3.48992e-50
LOC5568884	7.17153e-52	-0.279529	5.97272e-50
LOC5571211	1.51135e-51	0.774002	1.25026e-49
LOC5564185	3.02403e-51	-0.555408	2.48495e-49
LOC5576761	4.28732e-51	-0.605115	3.4997e-49
LOC5573569	1.05035e-50	0.739118	8.51747e-49
LOC5578647	4.63413e-50	-0.489189	3.73335e-48
LOC5577908	7.36301e-50	-0.551076	5.89328e-48
LOC5565432	1.38617e-49	0.38925	1.10232e-47
LOC5575983	3.05993e-49	0.700436	2.41773e-47
LOC5575195	4.29534e-49	0.641442	3.37226e-47
LOC5579975	4.71688e-49	0.407352	3.67976e-47
LOC5564459	9.49299e-49	0.521339	7.35915e-47
LOC110680425	1.37864e-48	-0.23302	1.06207e-46
LOC5572751	1.62355e-48	-0.523681	1.24297e-46
LOC5568580	1.66196e-48	0.663488	1.26453e-46
LOC5569512	3.02936e-48	0.606944	2.29079e-46
LOC5573096	9.76517e-48	0.639096	7.33936e-46
LOC5576452	1.41223e-47	-0.445968	1.05498e-45
LOC5566203	2.77523e-47	0.681252	2.06069e-45
LOC5568400	2.94377e-47	-0.471178	2.17275e-45
LOC5577042	3.15998e-47	0.625788	2.31845e-45
LOC5574210	4.83679e-47	0.569588	3.52771e-45
LOC5578565	5.67925e-47	0.59782	4.11779e-45
LOC5571578	6.2491e-47	0.442605	4.50446e-45
LOC23687519	7.15689e-47	-0.697624	5.12883e-45
LOC5569585	7.27858e-47	0.632421	5.18588e-45
LOC5566239	7.79401e-47	-0.785473	5.5212e-45
LOC5564544	1.3557e-46	-1.0232	9.54881e-45
LOC5566531	2.6548e-46	0.530837	1.85927e-44
LOC5574124	2.71711e-46	0.536575	1.89216e-44
LOC5567636	7.69384e-46	0.660721	5.32076e-44
LOC5569762	7.72689e-46	0.801383	5.32076e-44
LOC5568213	1.99661e-45	-0.934608	1.36723e-43
LOC5571027	3.44679e-45	-0.707741	2.34724e-43
LOC5575718	1.01691e-44	-0.674709	6.88702e-43
LOC5567571	1.65785e-44	0.590971	1.11664e-42
LOC5575406	2.35292e-44	-0.558253	1.5762e-42
LOC23687536	4.06813e-44	0.716435	2.71047e-42
LOC5575537	5.06042e-44	-0.783907	3.35348e-42
LOC5574043	5.38331e-44	-0.594373	3.54838e-42
LOC5571084	5.89449e-43	-0.312086	3.86466e-41
LOC5573425	6.3736e-43	0.567883	4.15667e-41
LOC5573241	7.00377e-43	0.705541	4.54361e-41
LOC5572461	9.74081e-43	-0.540349	6.28614e-41
LOC5573464	1.11608e-42	0.387561	7.16502e-41
LOC5564863	1.19503e-42	-0.585259	7.63208e-41
LOC5568540	4.75681e-42	0.410444	3.02229e-40
LOC5576237	5.69024e-42	-0.360189	3.59681e-40
LOC5566111	6.33345e-42	0.568049	3.98296e-40
LOC5576325	1.03118e-41	0.468434	6.45194e-40
LOC5568331	1.19023e-41	-0.433518	7.40947e-40
LOC5569163	1.61781e-41	-0.250864	1.00206e-39
LOC5576572	1.70436e-41	0.442338	1.0504e-39
LOC5566514	2.07256e-41	0.772537	1.27096e-39
LOC5578758	2.24644e-41	-0.294768	1.37077e-39
LOC5575585	2.50363e-41	-0.736738	1.52018e-39
LOC5571718	1.43748e-40	0.2875	8.68545e-39
LOC5570887	1.46039e-40	-0.911312	8.78084e-39
LOC5569656	1.66347e-40	-1.04867	9.95334e-39
LOC5565266	1.99467e-40	0.538197	1.18775e-38
LOC5569868	2.7797e-40	-0.258151	1.64724e-38
LOC5568503	3.06251e-40	0.622268	1.80615e-38
LOC5574448	4.95751e-40	0.519763	2.90982e-38
LOC5569758	8.42599e-40	0.254154	4.92221e-38
LOC5576841	1.27859e-39	0.340387	7.43392e-38
LOC5568519	2.99374e-39	-0.489181	1.73243e-37
LOC5575090	3.09647e-39	0.659732	1.78351e-37
LOC5574404	3.20056e-39	-0.737276	1.83489e-37
LOC5572054	3.92676e-39	-0.801305	2.2408e-37
LOC5568475	4.82282e-39	0.467511	2.73945e-37
LOC5565303	6.7462e-39	-0.359292	3.81439e-37
LOC5564829	3.53736e-38	0.383131	1.99094e-36
LOC5570741	5.82015e-38	0.416986	3.26087e-36
LOC5568761	9.61969e-38	-0.484874	5.36526e-36
LOC5577718	1.22115e-37	-0.722587	6.78013e-36
LOC5568380	1.4496e-37	-0.368932	8.01246e-36
LOC5569462	2.31931e-37	-0.404089	1.27624e-35
LOC110678190	3.30404e-37	0.223425	1.81003e-35
LOC5578665	6.96438e-37	-0.199672	3.79836e-35
LOC5563616	7.99757e-37	-0.3436	4.34265e-35
LOC5579876	1.96752e-36	-0.335308	1.06367e-34
LOC5564720	2.56633e-36	-0.9089	1.38134e-34
LOC5575836	4.87058e-36	-0.706721	2.61021e-34
LOC5567651	5.86069e-36	-0.291807	3.12722e-34
LOC5566991	1.00901e-35	0.534465	5.36079e-34
LOC5573724	1.32074e-35	0.695498	6.98689e-34
LOC5565895	2.5048e-35	-0.682093	1.31941e-33
LOC5570905	3.02747e-35	0.748305	1.58794e-33
LOC5572858	4.17235e-35	-1.13465	2.17917e-33
LOC110678523	6.91258e-35	-0.299589	3.59513e-33
LOC5566316	8.39246e-35	0.494875	4.34645e-33
LOC5571133	3.46239e-34	0.421482	1.78566e-32
LOC5576244	4.88022e-34	0.65076	2.5064e-32
LOC110676126	5.43899e-34	0.365293	2.78179e-32
LOC5572546	7.80404e-34	-0.533056	3.9749e-32
LOC5579924	8.25532e-34	0.313075	4.18745e-32
LOC5573460	1.10887e-33	-0.590117	5.6016e-32
LOC5563795	1.69225e-33	-0.456329	8.51373e-32
LOC5570819	2.53874e-33	0.687312	1.27206e-31
LOC5573255	2.89304e-33	0.261795	1.44371e-31
LOC5576835	4.50898e-33	-0.368004	2.24103e-31
LOC5576337	5.05977e-33	0.410716	2.50469e-31
LOC23687644	5.502e-33	-0.654985	2.71271e-31
LOC5577780	5.64576e-33	-0.601149	2.7725e-31
LOC5571030	1.00327e-32	-0.472835	4.90728e-31
LOC5564713	1.34948e-32	0.614693	6.57459e-31
LOC5568890	1.65051e-32	-0.59569	8.00951e-31
LOC5576549	1.8869e-32	-0.871987	9.12074e-31
LOC5569804	7.88791e-32	-0.828353	3.79791e-30
LOC5563780	1.18879e-31	-0.593693	5.70159e-30
LOC5570700	1.34693e-31	-0.55885	6.435e-30
LOC5572228	2.70002e-31	0.52234	1.28496e-29
LOC5573732	3.70599e-31	-0.707786	1.75693e-29
LOC5569378	5.28655e-31	0.52263	2.49663e-29
LOC5571080	6.28282e-31	-0.469354	2.9558e-29
LOC5569287	9.96524e-31	0.54476	4.6704e-29
LOC5578034	1.01213e-30	0.454408	4.72558e-29
LOC5567089	1.04702e-30	-0.311654	4.87001e-29
LOC5567068	1.22772e-30	-0.453768	5.68903e-29
LOC5566289	1.76231e-30	0.444266	8.13568e-29
LOC5566143	2.82614e-30	0.355659	1.29981e-28
LOC5574780	4.27074e-30	-0.186888	1.95692e-28
LOC5565670	5.81735e-30	0.414052	2.65573e-28
LOC5572478	6.7114e-30	-0.383984	3.05257e-28
LOC5570714	8.24521e-30	-0.561956	3.73641e-28
LOC5571086	8.79034e-30	-0.226124	3.96885e-28
LOC5579519	1.48483e-29	0.451502	6.67957e-28
LOC5578927	2.39725e-29	0.216422	1.07449e-27
LOC5569934	3.22338e-29	0.163375	1.43954e-27
LOC5577722	3.57093e-29	0.568729	1.589e-27
LOC5569501	3.68553e-29	-0.465679	1.6341e-27
LOC5572466	3.85511e-29	-0.290183	1.70316e-27
LOC23687794	5.30532e-29	-0.304273	2.33548e-27
LOC5571143	6.85951e-29	0.678213	3.00891e-27
LOC5568636	8.02212e-29	-0.259441	3.50641e-27
LOC5572535	8.36188e-29	-0.728014	3.642e-27
LOC5571787	1.24736e-28	0.202677	5.41372e-27
LOC5563646	1.48932e-28	0.472642	6.44117e-27
LOC5573959	1.84525e-28	-0.604885	7.95265e-27
LOC5572075	1.91762e-28	0.302621	8.23573e-27
LOC5575394	1.95986e-28	0.283126	8.38297e-27
LOC5577732	1.9655e-28	-0.244662	8.38297e-27
LOC5564363	2.06401e-28	-0.658544	8.77277e-27
LOC5568413	3.11797e-28	-0.196583	1.32069e-26
LOC5571521	3.65095e-28	0.363893	1.54115e-26
LOC5576274	6.75472e-28	-0.570941	2.8416e-26
LOC5574783	6.865e-28	0.33383	2.87816e-26
LOC5570930	7.42754e-28	-0.613377	3.09337e-26
LOC5572076	7.42851e-28	-0.480222	3.09337e-26
LOC23687880	1.15631e-27	0.186638	4.79888e-26
LOC5566279	1.43578e-27	-0.490101	5.93874e-26
LOC5573872	1.46618e-27	0.341571	6.0442e-26
LOC5572987	2.4441e-27	0.363465	1.0042e-25
LOC5572977	2.62678e-27	-0.598502	1.07567e-25
LOC5568091	2.71517e-27	0.433396	1.10818e-25
LOC5566827	3.26241e-27	-0.221582	1.32714e-25
LOC5564565	4.27721e-27	0.287832	1.73424e-25
LOC5571937	9.38389e-27	0.339806	3.79232e-25
LOC5570897	1.50225e-26	-0.735537	6.05121e-25
LOC110676490	1.56224e-26	0.503994	6.27236e-25
LOC5576158	2.14814e-26	0.263569	8.59673e-25
LOC5573297	2.79183e-26	0.181336	1.11366e-24
LOC5571818	3.19074e-26	0.38087	1.26868e-24
LOC5566358	3.551e-26	0.510253	1.40287e-24
LOC5570509	3.54292e-26	0.155916	1.40287e-24
LOC5571400	4.35524e-26	-0.298669	1.7151e-24
LOC5572507	4.63546e-26	-0.461441	1.81964e-24
LOC5566589	5.18583e-26	0.397757	2.02922e-24
LOC5570419	6.75104e-26	0.22823	2.63333e-24
LOC5571124	7.97654e-26	-0.254538	3.10154e-24
LOC5572837	1.13278e-25	0.175688	4.39076e-24
LOC5578523	1.13849e-25	0.517174	4.39907e-24
LOC5563689	1.19737e-25	0.644614	4.6121e-24
LOC5571760	1.57516e-25	-0.366761	6.04841e-24
LOC5575182	1.86793e-25	0.396837	7.15034e-24
LOC5567598	2.77925e-25	-0.269944	1.06059e-23
LOC5578974	3.15014e-25	-0.632661	1.19842e-23
LOC5566119	3.29945e-25	-0.305012	1.25135e-23
LOC5575792	5.18958e-25	-0.836764	1.96217e-23
LOC110679431	5.33394e-25	0.363483	2.01058e-23
LOC5566932	6.67425e-25	-0.22151	2.50813e-23
LOC5564013	7.0743e-25	-0.291379	2.65039e-23
LOC5568292	7.48041e-25	-0.636592	2.79405e-23
LOC5573380	7.7532e-25	-0.312552	2.88719e-23
LOC5575816	8.41645e-25	-0.0734003	3.12473e-23
LOC5575831	8.94505e-25	-0.483351	3.31101e-23
LOC110674225	1.07263e-24	0.248264	3.95845e-23
LOC5573875	1.12405e-24	-0.217412	4.13584e-23
LOC5568360	1.71332e-24	0.206536	6.28522e-23
LOC5580173	1.99616e-24	0.363503	7.30107e-23
LOC5566914	2.3252e-24	-0.311668	8.47941e-23
LOC5572327	2.36258e-24	-0.313174	8.59033e-23
LOC5577734	2.64861e-24	-0.505258	9.60201e-23
LOC110679692	4.3838e-24	-0.288021	1.5846e-22
LOC5572851	7.77918e-24	0.237247	2.80369e-22
LOC5578439	8.51386e-24	0.254055	3.05953e-22
LOC5573964	1.86787e-23	-0.405251	6.69284e-22
LOC5570893	1.90775e-23	-0.294758	6.81594e-22
LOC5569019	2.36531e-23	-0.217679	8.42626e-22
LOC5563614	4.60886e-23	-0.106345	1.63714e-21
LOC5570872	4.65067e-23	0.277501	1.64724e-21
LOC110681150	4.94263e-23	0.257464	1.74564e-21
LOC5576972	5.34843e-23	-0.111951	1.88356e-21
LOC5577521	5.54813e-23	0.213448	1.94833e-21
LOC5572931	7.52415e-23	0.258937	2.63473e-21
LOC110679171	8.52379e-23	0.341638	2.97632e-21
LOC5563558	1.43715e-22	0.191086	5.00405e-21
LOC5574548	1.97405e-22	0.166815	6.85414e-21
LOC5570505	2.06837e-22	0.429997	7.16143e-21
LOC5573710	2.22569e-22	0.277586	7.68457e-21
LOC5574917	2.29465e-22	-0.263678	7.90052e-21
LOC110676176	2.98515e-22	0.263457	1.02493e-20
LOC5571620	3.83925e-22	-0.49685	1.31452e-20
LOC5576726	3.9544e-22	-0.177567	1.35019e-20
LOC23687933	4.4724e-22	-0.0576567	1.52284e-20
LOC5578955	4.85391e-22	0.281749	1.64819e-20
LOC110674761	5.17608e-22	-0.429237	1.75276e-20
LOC5568690	5.45333e-22	0.285172	1.84158e-20
LOC5570461	5.90569e-22	-0.523623	1.98889e-20
LOC5575111	6.43567e-22	-0.178779	2.16147e-20
LOC5576901	8.16228e-22	0.396042	2.73392e-20
LOC5565838	9.69596e-22	0.404816	3.23882e-20
LOC5577804	1.04251e-21	0.167876	3.47296e-20
LOC5576348	1.10294e-21	0.185011	3.66437e-20
LOC23687839	1.1934e-21	0.284544	3.95427e-20
LOC5572636	1.41727e-21	-0.160118	4.68347e-20
LOC5564357	1.64235e-21	-0.283322	5.40975e-20
LOC5571788	1.64584e-21	0.181842	5.40975e-20
LOC110677715	2.22113e-21	0.123588	7.28129e-20
LOC5570973	2.52192e-21	0.284994	8.2454e-20
LOC5566553	2.58312e-21	0.299704	8.42317e-20
LOC5576567	2.67804e-21	0.263291	8.70964e-20
LOC5576729	2.83655e-21	0.213932	9.20088e-20
LOC5566564	2.89017e-21	-0.473592	9.35019e-20
LOC5567332	2.9059e-21	0.22871	9.37647e-20
LOC5574214	3.39661e-21	-0.185674	1.09312e-19
LOC5570478	7.27001e-21	0.386314	2.3336e-19
LOC5574969	7.99507e-21	-0.311062	2.55967e-19
LOC5571886	8.95274e-21	0.297819	2.85885e-19
LOC5573678	1.08712e-20	0.181543	3.46248e-19
LOC5570371	1.41159e-20	-0.195119	4.48433e-19
LOC5574844	1.5242e-20	0.383191	4.82963e-19
LOC5564097	2.19723e-20	-0.6663	6.94437e-19
LOC5568614	3.19198e-20	-0.124781	1.00625e-18
LOC5571607	3.37869e-20	-0.177692	1.06239e-18
LOC5576797	3.61334e-20	-0.141149	1.13328e-18
LOC5576867	3.67044e-20	0.417413	1.14827e-18
LOC5564259	3.83535e-20	0.153244	1.19682e-18
LOC5567540	4.6561e-20	-0.28269	1.44927e-18
LOC5577693	5.65342e-20	0.172982	1.75527e-18
LOC5565509	5.85806e-20	-0.153646	1.81423e-18
LOC5573415	5.91644e-20	0.309095	1.82772e-18
LOC5578313	5.99065e-20	0.341663	1.84602e-18
LOC5566763	6.51857e-20	0.257194	2.00196e-18
LOC5577719	6.5292e-20	0.27233	2.00196e-18
LOC5569636	7.14734e-20	-0.146387	2.18606e-18
LOC5575091	8.30967e-20	0.452917	2.53527e-18
LOC5574652	8.42923e-20	-0.123682	2.5654e-18
LOC5564164	9.2878e-20	-0.443535	2.81974e-18
LOC5574099	1.04053e-19	-0.35899	3.15125e-18
LOC5565718	1.08994e-19	0.278423	3.29281e-18
LOC5572651	1.2005e-19	0.218561	3.61793e-18
LOC5573983	1.27813e-19	-0.142212	3.84249e-18
LOC5574592	1.30401e-19	-0.223682	3.91076e-18
LOC5566382	1.53854e-19	-0.139428	4.60293e-18
LOC5577064	1.589e-19	0.235131	4.74238e-18
LOC110674836	1.85602e-19	0.25204	5.52591e-18
LOC5577316	2.0226e-19	0.206511	6.00738e-18
LOC5570155	2.60264e-19	0.258515	7.71156e-18
LOC5572006	2.80651e-19	0.158071	8.29571e-18
LOC5567647	2.82587e-19	-0.452817	8.33292e-18
LOC5568714	3.14669e-19	0.269485	9.25683e-18
LOC5564933	3.2783e-19	-0.268265	9.62104e-18
LOC23687936	3.51788e-19	0.319199	1.02996e-17
LOC5573595	3.56318e-19	0.106099	1.04075e-17
LOC110678734	3.59832e-19	0.272517	1.04853e-17
LOC5567660	3.73843e-19	0.272862	1.08679e-17
LOC5570450	4.50357e-19	0.240396	1.30614e-17
LOC5579214	4.66644e-19	0.283988	1.3502e-17
LOC5570105	4.72031e-19	0.414602	1.36259e-17
LOC5577284	4.76496e-19	0.318449	1.37226e-17
LOC5563721	5.47409e-19	0.140833	1.57281e-17
LOC5568675	5.54521e-19	0.154552	1.58954e-17
LOC5574799	5.72088e-19	-0.418679	1.63609e-17
LOC5570466	5.87238e-19	0.196593	1.67553e-17
LOC5571271	7.40746e-19	0.161613	2.10864e-17
LOC5578243	8.49241e-19	0.250727	2.41192e-17
LOC5567546	9.68045e-19	0.126966	2.74302e-17
LOC5566091	1.04127e-18	-0.12305	2.94375e-17
LOC5571053	1.22156e-18	#NUM!	3.44553e-17
LOC5573469	1.23327e-18	-0.473655	3.4706e-17
LOC5579206	1.37025e-18	-0.369487	3.84731e-17
LOC5572662	1.39998e-18	0.353518	3.92186e-17
LOC5575390	1.41764e-18	0.168651	3.96232e-17
LOC110676585	1.48215e-18	0.216349	4.13325e-17
LOC5567882	1.58617e-18	0.368667	4.41335e-17
LOC110679006	1.61789e-18	-0.0669208	4.49147e-17
LOC5568791	1.69227e-18	-0.245402	4.68741e-17
LOC5572543	2.93559e-18	0.582884	8.11304e-17
LOC5570867	3.58845e-18	0.473739	9.89514e-17
LOC5579118	3.96376e-18	0.167951	1.09056e-16
LOC5570614	4.41789e-18	0.247132	1.2128e-16
LOC5564339	4.59477e-18	0.200281	1.25856e-16
LOC5575320	5.54394e-18	-0.296999	1.51518e-16
LOC5570944	6.31737e-18	-0.183383	1.72274e-16
LOC5570078	6.36354e-18	-0.556329	1.7315e-16
LOC5572836	6.39769e-18	0.122317	1.73696e-16
LOC5578225	8.35959e-18	-0.400797	2.26462e-16
LOC110676534	8.96947e-18	-0.386332	2.42451e-16
LOC5566385	9.75582e-18	0.26992	2.6313e-16
LOC5576245	1.02603e-17	-0.0651538	2.76132e-16
LOC5576538	1.19165e-17	-0.356341	3.20005e-16
LOC5575850	1.39619e-17	-0.318375	3.74118e-16
LOC5566047	1.47539e-17	0.341432	3.94482e-16
LOC5577996	1.48052e-17	0.235524	3.94997e-16
LOC5580231	1.49905e-17	0.199123	3.99077e-16
LOC5567317	1.58683e-17	0.167798	4.21535e-16
LOC5565257	1.8139e-17	0.220339	4.8082e-16
LOC5574813	1.87653e-17	-0.224015	4.96355e-16
LOC5575848	2.06024e-17	-0.171963	5.43779e-16
LOC5574050	2.33711e-17	0.179528	6.15538e-16
LOC5564925	2.41203e-17	0.290413	6.33917e-16
LOC5576886	2.43352e-17	0.141926	6.38204e-16
LOC5577633	2.63419e-17	-0.429425	6.89364e-16
LOC5578031	2.94086e-17	-0.698675	7.67988e-16
LOC5569950	3.307e-17	-0.142824	8.61778e-16
LOC5572793	4.0023e-17	0.311963	1.04077e-15
LOC110679835	4.29841e-17	-0.163624	1.11541e-15
LOC5577280	4.56059e-17	0.172897	1.18096e-15
LOC110681055	4.59382e-17	-0.19775	1.18707e-15
LOC110680223	5.231e-17	0.0957694	1.3489e-15
LOC5566344	5.57903e-17	-0.101954	1.43564e-15
LOC5571895	5.93416e-17	-0.383082	1.52384e-15
LOC5565736	5.99083e-17	-0.24098	1.5352e-15
LOC5567339	6.06183e-17	-0.579678	1.55017e-15
LOC5566353	6.08437e-17	0.178271	1.55271e-15
LOC5573763	6.69253e-17	0.217213	1.70438e-15
LOC5576845	7.27111e-17	-0.543707	1.84791e-15
LOC5572968	7.79876e-17	0.353315	1.97793e-15
LOC5572848	8.9256e-17	-0.377625	2.25907e-15
LOC5580003	9.27124e-17	0.245694	2.34175e-15
LOC5576380	9.40836e-17	-0.152442	2.37152e-15
LOC5577573	9.52897e-17	-0.281689	2.39702e-15
LOC5577721	1.02361e-16	-0.114036	2.56966e-15
LOC5565962	1.23183e-16	0.277176	3.08609e-15
LOC110676690	1.35072e-16	-0.360439	3.37707e-15
LOC5571956	1.61245e-16	0.365721	4.02328e-15
LOC23687857	1.65887e-16	0.167567	4.13076e-15
LOC5564728	1.67192e-16	0.247132	4.15485e-15
LOC5564978	1.70052e-16	0.216916	4.21744e-15
LOC5567302	1.73058e-16	0.0987261	4.28336e-15
LOC5572782	1.80427e-16	0.293561	4.45681e-15
LOC5570978	2.04728e-16	0.433405	5.04697e-15
LOC5577478	2.1701e-16	0.227264	5.33905e-15
LOC5579359	2.19787e-16	0.147541	5.3966e-15
LOC5570675	2.46951e-16	0.275435	6.05153e-15
LOC5571584	2.53305e-16	0.274523	6.19491e-15
LOC5565837	2.65982e-16	-0.187785	6.49208e-15
LOC5564596	2.73157e-16	-0.563699	6.65402e-15
LOC5578143	2.79806e-16	0.163974	6.80253e-15
LOC110680505	3.5383e-16	0.220642	8.58135e-15
LOC5577463	3.54365e-16	0.124145	8.58135e-15
LOC5577427	4.02173e-16	0.276664	9.71996e-15
LOC5564956	4.27476e-16	0.177064	1.03113e-14
LOC5571846	5.06265e-16	0.230427	1.21879e-14
LOC5569984	5.27297e-16	0.209999	1.26695e-14
LOC5565708	5.61536e-16	-0.209184	1.34659e-14
LOC5565645	5.72046e-16	0.157719	1.36913e-14
LOC5569794	5.8209e-16	0.415669	1.39047e-14
LOC5565434	6.01125e-16	-0.0527081	1.43316e-14
LOC5571651	6.511e-16	-0.245109	1.54932e-14
LOC5567734	7.16345e-16	0.276842	1.70128e-14
LOC5565596	7.32986e-16	0.273518	1.73746e-14
LOC5569887	8.42894e-16	-0.15639	1.99415e-14
LOC5568072	8.63871e-16	-0.142399	2.03986e-14
LOC5565441	8.67534e-16	0.133758	2.04459e-14
LOC5568141	9.57275e-16	0.193646	2.25179e-14
LOC5564399	1.06825e-15	-0.352922	2.50804e-14
LOC5572659	1.09606e-15	-0.172133	2.56844e-14
LOC5573862	1.21612e-15	0.236275	2.84438e-14
LOC5567342	1.29903e-15	-0.181666	3.03255e-14
LOC5574473	1.41748e-15	-0.0798682	3.30282e-14
LOC5575353	1.42205e-15	-0.176757	3.3072e-14
LOC5576631	1.49479e-15	0.250618	3.46982e-14
LOC110674263	1.55668e-15	-0.208712	3.60671e-14
LOC5578655	1.58024e-15	-0.108354	3.65442e-14
LOC5579044	1.62267e-15	0.139567	3.7455e-14
LOC5574739	1.87734e-15	0.0745432	4.32526e-14
LOC5568050	1.89091e-15	0.0966991	4.3484e-14
LOC5568458	2.2058e-15	0.231933	5.06307e-14
LOC5575905	2.37582e-15	0.134949	5.44318e-14
LOC110676950	2.43234e-15	0.21811	5.56235e-14
LOC5574166	2.50493e-15	-0.351944	5.71773e-14
LOC5578843	2.64239e-15	0.245643	6.02036e-14
LOC5569595	3.10244e-15	0.291342	7.05548e-14
LOC5576948	3.22547e-15	-0.259137	7.32176e-14
LOC5569028	3.38407e-15	0.343497	7.66767e-14
LOC5563985	3.65847e-15	0.0693005	8.27418e-14
LOC5577949	3.76801e-15	0.138813	8.50631e-14
LOC5568687	3.86096e-15	-0.135616	8.70022e-14
LOC5564405	4.21653e-15	-0.13077	9.48411e-14
LOC5579028	4.58302e-15	-0.297988	1.02897e-13
LOC5568773	4.85322e-15	0.19249	1.08765e-13
LOC5577566	5.0071e-15	0.227578	1.1201e-13
LOC110674718	5.28825e-15	0.171019	1.18085e-13
LOC5564412	5.80958e-15	0.318995	1.29492e-13
LOC110676279	6.11786e-15	0.119769	1.36117e-13
LOC5569069	6.28579e-15	0.14814	1.39601e-13
LOC5572284	6.47572e-15	0.25207	1.43561e-13
LOC5576118	6.54387e-15	0.103384	1.44811e-13
LOC5577492	6.90761e-15	0.319169	1.52586e-13
LOC5577034	6.94896e-15	0.23017	1.53225e-13
LOC5566421	7.40607e-15	0.258527	1.63013e-13
LOC5565863	7.51001e-15	-0.564408	1.65006e-13
LOC5577413	7.58971e-15	0.205726	1.66461e-13
LOC5567265	7.75846e-15	0.192554	1.69859e-13
LOC5578456	7.83054e-15	-0.16977	1.71133e-13
LOC23687495	8.07473e-15	0.127924	1.76158e-13
LOC5577130	8.95645e-15	-0.14699	1.95048e-13
LOC5569906	1.01036e-14	0.129386	2.19642e-13
LOC5569632	1.20035e-14	-0.146351	2.60483e-13
LOC5579996	1.20357e-14	0.335786	2.60724e-13
LOC5575432	1.38983e-14	0.266062	3.00544e-13
LOC5567163	1.51079e-14	0.187499	3.26129e-13
LOC5575809	1.51592e-14	-0.519846	3.26664e-13
LOC5578376	1.60176e-14	0.10358	3.4456e-13
LOC5576221	1.64638e-14	-0.209508	3.53542e-13
LOC5568971	1.76312e-14	0.0931405	3.77951e-13
LOC5579337	1.87948e-14	-0.152691	4.02196e-13
LOC23687700	2.00774e-14	0.292074	4.28899e-13
LOC5571722	2.32575e-14	-0.168666	4.95135e-13
LOC5578090	2.32584e-14	0.17404	4.95135e-13
LOC5572043	2.36209e-14	0.13309	5.01984e-13
LOC5568344	2.85544e-14	0.394493	6.05787e-13
LOC5576300	2.91777e-14	0.152485	6.17945e-13
LOC110679170	3.30172e-14	-0.164486	6.98062e-13
LOC5572069	3.33177e-14	0.207139	7.0321e-13
LOC5564080	3.40247e-14	-0.16475	7.16904e-13
LOC5568502	3.59957e-14	0.0632359	7.57138e-13
LOC5576007	3.82043e-14	0.210258	8.02225e-13
LOC5565543	4.70303e-14	-0.191269	9.85876e-13
LOC5577640	4.92338e-14	-0.164643	1.03032e-12
LOC5578878	5.0134e-14	-0.0752529	1.04738e-12
LOC5563832	5.04245e-14	-0.144617	1.05166e-12
LOC5571564	5.12139e-14	0.225608	1.06632e-12
LOC5574622	5.36551e-14	0.290076	1.11527e-12
LOC5571596	6.14614e-14	-0.323609	1.27538e-12
LOC110676152	6.7929e-14	-0.163512	1.40721e-12
LOC5575238	6.91755e-14	0.101709	1.43063e-12
LOC5578520	7.24831e-14	0.348307	1.49653e-12
LOC5563590	7.73001e-14	0.247444	1.59331e-12
LOC5570746	7.78967e-14	0.231816	1.60293e-12
LOC5570900	8.19575e-14	-0.316569	1.68368e-12
LOC5567886	8.24259e-14	0.165758	1.69048e-12
LOC110679005	8.40473e-14	#NUM!	1.72088e-12
LOC5578728	8.559e-14	0.178149	1.74956e-12
LOC5566793	1.04549e-13	0.156268	2.13356e-12
LOC110680283	1.09001e-13	-0.00997379	2.22074e-12
LOC5564298	1.2403e-13	-0.500985	2.52277e-12
LOC5571066	1.26117e-13	0.170676	2.56098e-12
LOC5570719	1.32868e-13	0.226871	2.69364e-12
LOC5579111	1.34623e-13	0.131983	2.72473e-12
LOC5578194	1.52874e-13	-0.37606	3.08905e-12
LOC5574190	1.54092e-13	-0.406824	3.10856e-12
LOC5576746	1.56429e-13	-0.488472	3.15056e-12
LOC5566189	1.64889e-13	0.321491	3.31554e-12
LOC5578132	1.65699e-13	0.104486	3.3264e-12
LOC5574648	1.72515e-13	0.149988	3.45759e-12
LOC5575777	1.82121e-13	0.141767	3.6442e-12
LOC5572725	1.86919e-13	0.229048	3.73414e-12
LOC110677859	1.87832e-13	0.200821	3.7463e-12
LOC5578624	1.90191e-13	-0.117765	3.78724e-12
LOC5574220	1.97678e-13	0.223553	3.92629e-12
LOC5579004	1.97812e-13	0.173004	3.92629e-12
LOC5580011	2.1648e-13	0.15304	4.28993e-12
LOC5569285	2.17367e-13	0.263961	4.3006e-12
LOC5570740	2.70798e-13	-0.500375	5.34912e-12
LOC23687735	2.86064e-13	0.141819	5.64164e-12
LOC5573844	3.03636e-13	-0.45645	5.97863e-12
LOC5573887	3.05112e-13	-0.133358	5.99811e-12
LOC5563690	3.07981e-13	-0.2295	6.04486e-12
LOC5571230	3.29913e-13	0.285145	6.46504e-12
LOC5564606	3.37008e-13	-0.243611	6.5936e-12
LOC110680850	3.42641e-13	0.250813	6.69318e-12
LOC5567575	3.72822e-13	0.303366	7.2712e-12
LOC110676054	4.43042e-13	#NUM!	8.62707e-12
LOC5565261	4.61875e-13	0.138526	8.97961e-12
LOC5571599	5.26579e-13	-0.244898	1.02214e-11
LOC5564921	5.42513e-13	0.281576	1.05142e-11
LOC5565987	5.78435e-13	-0.224967	1.11928e-11
LOC110674251	6.46764e-13	0.0768272	1.24953e-11
LOC5571586	6.66511e-13	-0.336182	1.28567e-11
LOC5565327	6.69572e-13	0.423958	1.28955e-11
LOC5572254	6.96211e-13	0.174724	1.33877e-11
LOC5564078	7.45179e-13	-0.164786	1.4307e-11
LOC5576834	7.48762e-13	0.194678	1.43534e-11
LOC5574895	7.60698e-13	0.350427	1.45596e-11
LOC5572157	8.38927e-13	-0.14624	1.6032e-11
LOC5576976	9.36421e-13	0.268462	1.78674e-11
LOC5565161	1.00931e-12	0.21448	1.92284e-11
LOC5565190	1.063e-12	-0.573808	2.022e-11
LOC5564766	1.13288e-12	0.23073	2.15161e-11
LOC5575285	1.13842e-12	0.0691388	2.15879e-11
LOC5579172	1.29471e-12	-0.200549	2.4514e-11
LOC110678285	1.31693e-12	-0.0577782	2.48964e-11
LOC5565618	1.38238e-12	0.103616	2.60938e-11
LOC5565885	1.38783e-12	-0.203911	2.61566e-11
LOC110674848	1.3956e-12	0.0969932	2.62629e-11
LOC5571289	1.55314e-12	0.272028	2.9183e-11
LOC5569813	1.71457e-12	-0.113364	3.21672e-11
LOC5580030	1.83085e-12	0.253378	3.42964e-11
LOC5569076	1.88291e-12	0.146361	3.52181e-11
LOC23687516	2.01807e-12	0.228544	3.76889e-11
LOC5575190	2.18086e-12	0.13428	4.06675e-11
LOC23687749	2.39023e-12	0.104661	4.45045e-11
LOC5571510	2.56108e-12	-0.267498	4.76136e-11
LOC5566824	2.90131e-12	-0.544162	5.38577e-11
LOC110674285	2.93338e-12	0.130047	5.43712e-11
LOC5565856	3.13095e-12	-0.108263	5.7946e-11
LOC5570582	3.35303e-12	-0.248614	6.19631e-11
LOC5573886	3.44855e-12	-0.220266	6.36329e-11
LOC5574604	3.48734e-12	0.167177	6.42525e-11
LOC5569755	3.54886e-12	0.0495873	6.52885e-11
LOC5574129	3.78428e-12	-0.0716245	6.95157e-11
LOC5570721	4.03638e-12	-0.361405	7.40363e-11
LOC5568260	4.29481e-12	0.174322	7.86595e-11
LOC5574609	4.3479e-12	-0.331833	7.95137e-11
LOC5566586	4.43204e-12	0.121557	8.09324e-11
LOC5566942	4.60463e-12	-0.137182	8.39596e-11
LOC5571927	4.70035e-12	0.271437	8.55784e-11
LOC5576142	5.20368e-12	-0.195973	9.46027e-11
LOC5578382	5.25407e-12	0.101839	9.53781e-11
LOC5570318	5.59311e-12	0.150893	1.01383e-10
LOC5565055	5.87592e-12	0.161668	1.06353e-10
LOC5578851	5.92043e-12	0.156427	1.07002e-10
LOC5575835	5.98178e-12	0.264683	1.07952e-10
LOC5576653	6.27423e-12	0.29442	1.13065e-10
LOC5564226	6.31209e-12	0.191801	1.13581e-10
LOC23687451	6.34577e-12	0.140815	1.1402e-10
LOC5563699	6.71076e-12	0.0679409	1.20403e-10
LOC5573643	6.77677e-12	0.123559	1.21411e-10
LOC5567190	6.84474e-12	-0.403989	1.2245e-10
LOC5566772	7.06512e-12	0.248144	1.2621e-10
LOC5565544	7.61996e-12	0.178547	1.35924e-10
LOC5567848	7.99476e-12	0.177223	1.42404e-10
LOC5567839	8.23309e-12	0.225729	1.46226e-10
LOC5577977	8.23297e-12	-0.179999	1.46226e-10
LOC5575611	8.66683e-12	0.239943	1.53708e-10
LOC5574866	8.87299e-12	0.284866	1.57139e-10
LOC5580206	9.51784e-12	-0.205717	1.68317e-10
LOC5569086	9.65289e-12	0.178102	1.70461e-10
LOC5577105	1.04878e-11	0.0885711	1.8494e-10
LOC5569550	1.05253e-11	0.0850286	1.85335e-10
LOC5564736	1.15012e-11	-0.467933	2.0223e-10
LOC5566219	1.16662e-11	-0.541814	2.0484e-10
LOC5574816	1.19944e-11	-0.110438	2.10302e-10
LOC5570070	1.24041e-11	0.142109	2.17177e-10
LOC5576646	1.25634e-11	-0.493124	2.19654e-10
LOC5566642	1.26006e-11	-0.479627	2.19993e-10
LOC5567811	1.34591e-11	0.289935	2.34649e-10
LOC5566499	1.4933e-11	-0.242997	2.59978e-10
LOC110678855	1.49841e-11	0.0999054	2.60499e-10
LOC5569529	1.52764e-11	0.146897	2.65206e-10
LOC5568246	1.59933e-11	-0.247184	2.77262e-10
LOC5574556	1.64814e-11	-0.0663762	2.85322e-10
LOC5576036	1.68579e-11	-0.27871	2.91431e-10
LOC5577193	1.80554e-11	0.115033	3.11696e-10
LOC5569932	1.88791e-11	0.206063	3.2546e-10
LOC5576634	2.02248e-11	-0.134183	3.48172e-10
LOC5579234	2.25649e-11	0.159763	3.87914e-10
LOC5579898	2.27011e-11	0.179441	3.89712e-10
LOC5564865	2.28707e-11	0.171405	3.92078e-10
LOC5566687	2.31303e-11	0.17542	3.95978e-10
LOC5577136	2.35369e-11	0.164282	4.0238e-10
LOC5564341	2.48055e-11	-0.0960712	4.23481e-10
LOC5580214	2.52917e-11	0.183821	4.31182e-10
LOC5579795	2.61404e-11	0.142969	4.45037e-10
LOC5575787	2.69607e-11	-0.50814	4.58368e-10
LOC5568767	2.92548e-11	0.118038	4.96003e-10
LOC5576215	2.92523e-11	0.238872	4.96003e-10
LOC5577909	2.94723e-11	0.0377927	4.99005e-10
LOC110675493	3.00506e-11	0.169905	5.08098e-10
LOC5576559	3.03811e-11	0.193755	5.12984e-10
LOC23687552	3.20321e-11	-0.0475296	5.4012e-10
LOC5565553	3.50221e-11	0.371214	5.89731e-10
LOC5578235	3.73104e-11	-0.0988516	6.27406e-10
LOC5577930	3.81668e-11	-0.279254	6.40933e-10
LOC5575616	4.0522e-11	#NUM!	6.79557e-10
LOC5564557	4.16267e-11	0.25544	6.97134e-10
LOC5564361	4.26195e-11	0.131767	7.12792e-10
LOC5574062	4.43281e-11	0.174064	7.40363e-10
LOC5578233	4.44812e-11	-0.449559	7.41916e-10
LOC5575569	4.63297e-11	0.230628	7.71703e-10
LOC5567277	4.78319e-11	0.104856	7.9565e-10
LOC5570108	4.80908e-11	0.177883	7.98878e-10
LOC5579480	4.87168e-11	0.277198	8.08188e-10
LOC5571132	4.91152e-11	0.150452	8.13701e-10
LOC5574204	4.96676e-11	-0.0762531	8.21748e-10
LOC5576397	5.39936e-11	-0.361289	8.92125e-10
LOC5574668	5.55509e-11	0.116233	9.16627e-10
LOC5570788	5.74345e-11	0.084137	9.46441e-10
LOC5573413	5.84776e-11	0.223587	9.62343e-10
LOC5575209	6.07032e-11	0.131455	9.97637e-10
LOC5572671	6.56162e-11	0.114805	1.07694e-09
LOC5568120	6.57892e-11	-0.208758	1.07835e-09
LOC5578440	7.06423e-11	0.0881157	1.15636e-09
LOC5571875	7.86109e-11	-0.388349	1.28509e-09
LOC5572215	7.88208e-11	0.15827	1.28682e-09
LOC5574970	8.12104e-11	0.140893	1.32407e-09
LOC5566167	8.15096e-11	0.255702	1.3272e-09
LOC5572653	8.83582e-11	-0.0831567	1.43681e-09
LOC110674160	9.10604e-11	0.090019	1.4788e-09
LOC110676623	9.34427e-11	0.188588	1.51549e-09
LOC5571891	9.51777e-11	0.0875678	1.5416e-09
LOC5566474	1.04969e-10	0.328444	1.69796e-09
LOC5572534	1.05368e-10	0.0880673	1.70218e-09
LOC5571395	1.07394e-10	0.157419	1.73264e-09
LOC5565237	1.08559e-10	-0.0942391	1.74914e-09
LOC5564126	1.10035e-10	0.0857777	1.77062e-09
LOC5566087	1.10289e-10	0.124959	1.77238e-09
LOC5571052	1.11314e-10	-0.1536	1.78652e-09
LOC5572208	1.11755e-10	0.116526	1.79128e-09
LOC5573499	1.21876e-10	-0.120847	1.95097e-09
LOC5573217	1.2311e-10	0.143274	1.96816e-09
LOC5568996	1.23528e-10	0.173443	1.97229e-09
LOC5579525	1.2468e-10	0.220028	1.9881e-09
LOC5569483	1.25042e-10	0.184859	1.9913e-09
LOC5572190	1.33598e-10	-0.161899	2.12481e-09
LOC5564085	1.36487e-10	0.0748271	2.16516e-09
LOC5573102	1.36365e-10	-0.134437	2.16516e-09
LOC5579967	1.41531e-10	0.101615	2.2423e-09
LOC5577062	1.42388e-10	-0.241594	2.25298e-09
LOC5570702	1.43142e-10	0.126019	2.26201e-09
LOC5575748	1.45892e-10	0.139552	2.30251e-09
LOC5575181	1.47694e-10	0.219079	2.32798e-09
LOC5577563	1.49874e-10	0.262948	2.35932e-09
LOC5577739	1.50486e-10	-0.358977	2.36593e-09
LOC5574747	1.56913e-10	0.227642	2.46383e-09
LOC5571749	1.59915e-10	0.129317	2.50778e-09
LOC5576629	1.61419e-10	-0.190014	2.52815e-09
LOC5568403	1.69715e-10	-0.151089	2.6547e-09
LOC5572989	1.71616e-10	0.0879608	2.67764e-09
LOC5574328	1.71533e-10	0.182842	2.67764e-09
LOC5579950	1.89971e-10	0.0978763	2.96028e-09
LOC5570531	2.001e-10	0.12499	3.11418e-09
LOC5574607	2.27875e-10	-0.0932604	3.54197e-09
LOC110676232	2.33305e-10	0.201979	3.62181e-09
LOC5575931	2.52314e-10	0.194182	3.91197e-09
LOC5574929	2.68017e-10	0.118952	4.15022e-09
LOC5566116	2.93173e-10	0.204741	4.53406e-09
LOC5565328	2.95142e-10	-0.0667286	4.55879e-09
LOC5576630	2.96896e-10	0.205247	4.58015e-09
LOC110676676	3.04893e-10	-0.084084	4.69765e-09
LOC5574244	3.10612e-10	-0.0654029	4.77978e-09
LOC5566650	3.25664e-10	0.091687	5.00515e-09
LOC5574485	3.35157e-10	0.20216	5.14464e-09
LOC23687946	3.39264e-10	0.149755	5.20121e-09
LOC5563629	3.50631e-10	0.150436	5.3688e-09
LOC5566481	3.5715e-10	0.119558	5.46182e-09
LOC110678100	3.62579e-10	0.0505989	5.53798e-09
LOC5574921	3.82926e-10	-0.176948	5.84152e-09
LOC5580175	3.95078e-10	-0.136172	6.01944e-09
LOC5569582	4.08488e-10	0.218464	6.21608e-09
LOC23687683	4.82638e-10	0.0988363	7.33539e-09
LOC5577768	4.93453e-10	0.0835362	7.49052e-09
LOC110680661	4.96232e-10	-0.11812	7.52344e-09
LOC5577278	5.37736e-10	0.142874	8.14268e-09
LOC5569546	5.44378e-10	-0.0453078	8.23313e-09
LOC5565405	5.48896e-10	0.118421	8.29129e-09
LOC110675789	6.30122e-10	0.0306539	9.50659e-09
LOC5566390	6.7481e-10	0.128413	1.01602e-08
LOC5573778	6.75094e-10	0.0902784	1.01602e-08
LOC5574677	6.86278e-10	0.0950832	1.03159e-08
LOC5580329	6.94249e-10	0.213794	1.0423e-08
LOC5569180	7.0062e-10	0.135299	1.05059e-08
LOC5570422	7.56047e-10	0.0722991	1.13232e-08
LOC5565265	7.71061e-10	0.116534	1.15341e-08
LOC5576333	7.77675e-10	0.0604346	1.16189e-08
LOC5564541	7.93545e-10	0.20344	1.18417e-08
LOC5571006	8.47836e-10	0.200683	1.26365e-08
LOC110677788	8.57995e-10	-0.133324	1.27725e-08
LOC5573532	9.25458e-10	0.199382	1.37602e-08
LOC5573382	9.28047e-10	-0.128053	1.37821e-08
LOC5571725	9.37031e-10	-0.129433	1.38987e-08
LOC110674216	9.46134e-10	0.271803	1.40169e-08
LOC5576770	9.48726e-10	0.109113	1.40384e-08
LOC5564326	9.50055e-10	0.239957	1.40412e-08
LOC5567506	9.53507e-10	-0.295345	1.40754e-08
LOC5571277	9.54753e-10	0.174695	1.40769e-08
LOC5568586	1.03137e-09	0.0555564	1.51883e-08
LOC5567070	1.07556e-09	0.171785	1.58202e-08
LOC5566566	1.09494e-09	0.173833	1.60861e-08
LOC5573451	1.11288e-09	0.0940977	1.63302e-08
LOC5569521	1.2037e-09	0.118944	1.76419e-08
LOC5570139	1.21634e-09	0.254512	1.77849e-08
LOC5576121	1.21499e-09	0.0676543	1.77849e-08
LOC5579176	1.22449e-09	0.109124	1.78828e-08
LOC5564725	1.27838e-09	0.188951	1.86477e-08
LOC5568081	1.28193e-09	-0.0974982	1.86554e-08
LOC5571070	1.28075e-09	0.0452338	1.86554e-08
LOC5568118	1.28999e-09	0.160153	1.87504e-08
LOC5567074	1.34342e-09	-0.258683	1.95042e-08
LOC5576475	1.3599e-09	0.0767743	1.97202e-08
LOC5577461	1.37277e-09	0.0429345	1.98834e-08
LOC110674025	1.46563e-09	-0.116995	2.12034e-08
LOC23687941	1.47807e-09	0.122814	2.13584e-08
LOC5578682	1.48653e-09	0.0929815	2.14554e-08
LOC5579338	1.49789e-09	0.184072	2.15942e-08
LOC23687632	1.52813e-09	0.146065	2.20044e-08
LOC5575841	1.5823e-09	-0.0597622	2.27578e-08
LOC5578348	1.59966e-09	-0.0747075	2.29806e-08
LOC5571304	1.63766e-09	0.154801	2.34991e-08
LOC5569611	1.67734e-09	#NUM!	2.40405e-08
LOC23687901	1.73997e-09	0.111089	2.48994e-08
LOC5564186	1.7413e-09	-0.106184	2.48994e-08
LOC5568871	1.78983e-09	0.0846699	2.55637e-08
LOC23687805	1.90152e-09	0.131318	2.71274e-08
LOC23687579	1.97117e-09	0.0528884	2.80886e-08
LOC5576744	1.99197e-09	0.20158	2.83523e-08
LOC5569135	2.01841e-09	0.212622	2.86954e-08
LOC23687751	2.10446e-09	0.0768116	2.98843e-08
LOC5571940	2.13872e-09	0.127267	3.03359e-08
LOC5578336	2.17373e-09	0.138389	3.0797e-08
LOC5566228	2.29521e-09	0.143826	3.24807e-08
LOC5566612	2.30235e-09	-0.397958	3.25445e-08
LOC5571993	2.32524e-09	-0.0885742	3.28303e-08
LOC5565589	2.37937e-09	-0.301984	3.35562e-08
LOC110677735	2.45597e-09	-0.483153	3.45969e-08
LOC110678847	2.50411e-09	0.0259588	3.52348e-08
LOC5566733	2.55012e-09	0.0470779	3.58413e-08
LOC5571916	2.57164e-09	-0.217487	3.61025e-08
LOC5577139	2.60661e-09	0.0711825	3.65519e-08
LOC5568156	2.86761e-09	-0.116874	4.01661e-08
LOC5571018	2.87578e-09	-0.0763272	4.02349e-08
LOC5578236	3.21024e-09	-0.0978475	4.48633e-08
LOC5570243	3.25399e-09	0.135664	4.54231e-08
LOC5565195	3.34631e-09	0.123289	4.66525e-08
LOC5569576	3.34963e-09	0.158127	4.66525e-08
LOC5576192	3.39688e-09	-0.0600881	4.72573e-08
LOC5574712	3.43072e-09	0.0770148	4.76742e-08
LOC5568876	3.44747e-09	0.0757076	4.78531e-08
LOC5570515	3.48714e-09	0.132163	4.83493e-08
LOC5564064	3.52687e-09	0.050912	4.88452e-08
LOC110674008	3.60623e-09	0.122128	4.98883e-08
LOC5570552	4.00099e-09	0.162616	5.52872e-08
LOC5568471	4.05686e-09	0.136128	5.59965e-08
LOC5579210	4.13192e-09	0.170496	5.69687e-08
LOC5570432	4.44758e-09	0.190555	6.12524e-08
LOC5571774	4.62504e-09	0.0715179	6.36252e-08
LOC5578353	4.79234e-09	0.165546	6.58533e-08
LOC5569531	5.00478e-09	0.136028	6.86959e-08
LOC5569259	5.0767e-09	0.0811092	6.96055e-08
LOC5566023	5.0862e-09	-0.149953	6.96583e-08
LOC5568466	5.1469e-09	0.171673	7.04115e-08
LOC5577449	5.39855e-09	0.101481	7.37722e-08
LOC5572457	5.50136e-09	-0.0892725	7.50939e-08
LOC5577415	5.65607e-09	0.0687157	7.71203e-08
LOC5571785	5.71049e-09	0.0934496	7.77762e-08
LOC5565979	5.88884e-09	0.186772	8.01169e-08
LOC5575715	5.92904e-09	0.149682	8.05748e-08
LOC5567468	6.16578e-09	-0.283141	8.36997e-08
LOC5566478	6.33591e-09	0.11558	8.59147e-08
LOC5578368	6.57051e-09	0.218433	8.89979e-08
LOC5577013	6.84629e-09	-0.153823	9.26315e-08
LOC5567483	6.88309e-09	-0.0627339	9.30273e-08
LOC5564333	7.31912e-09	0.231489	9.88121e-08
LOC5567290	7.3322e-09	0.061798	9.88804e-08
LOC5577896	7.41061e-09	-0.244535	9.98286e-08
LOC110675652	7.62381e-09	-0.0941262	1.02589e-07
LOC5567344	8.12386e-09	0.106061	1.09198e-07
LOC5580156	8.51533e-09	0.0889843	1.14336e-07
LOC5576029	8.99263e-09	-0.0951604	1.20613e-07
LOC5569260	9.0741e-09	-0.403548	1.21573e-07
LOC5578123	9.21583e-09	0.12622	1.23338e-07
LOC5571844	9.34333e-09	#NUM!	1.24909e-07
LOC5569121	9.63442e-09	0.0850462	1.28661e-07
LOC5575438	9.70444e-09	0.133051	1.29456e-07
LOC5575671	9.78586e-09	0.0415435	1.30401e-07
LOC5578326	1.00607e-08	-0.0625518	1.33919e-07
LOC5570945	1.0226e-08	-0.2022	1.35972e-07
LOC5564467	1.0432e-08	0.128525	1.38562e-07
LOC110676597	1.05252e-08	0.0730726	1.39648e-07
LOC5578122	1.07054e-08	-0.0670179	1.41887e-07
LOC5566494	1.07284e-08	0.127381	1.42038e-07
LOC5566157	1.08274e-08	0.110202	1.43196e-07
LOC5572629	1.10657e-08	-0.150185	1.46191e-07
LOC23687811	1.30747e-08	0.149768	1.72547e-07
LOC5568606	1.30915e-08	0.0884784	1.72583e-07
LOC5576287	1.32899e-08	-0.0971932	1.75013e-07
LOC5571294	1.3759e-08	-0.219166	1.80996e-07
LOC5578216	1.39958e-08	0.0672216	1.83916e-07
LOC5574550	1.41175e-08	0.130624	1.85316e-07
LOC5563951	1.45186e-08	0.101122	1.90379e-07
LOC5567364	1.52515e-08	0.306218	1.99777e-07
LOC5576758	1.60699e-08	0.166898	2.10273e-07
LOC5576001	1.61077e-08	0.0893843	2.10545e-07
LOC5579301	1.64385e-08	-0.198531	2.14641e-07
LOC5579922	1.74593e-08	-0.126034	2.27728e-07
LOC5573249	1.78414e-08	0.161777	2.32466e-07
LOC5572184	1.8133e-08	0.304224	2.36016e-07
LOC110675633	1.89661e-08	0.0818526	2.466e-07
LOC5565534	1.91395e-08	-0.119152	2.48591e-07
LOC5565095	2.01381e-08	-0.252066	2.61286e-07
LOC5569188	2.06412e-08	0.0788144	2.67532e-07
LOC5567847	2.11641e-08	0.304089	2.74021e-07
LOC5565611	2.20588e-08	-0.0707154	2.85306e-07
LOC5568504	2.21001e-08	-0.266502	2.8554e-07
LOC5570244	2.21489e-08	0.149023	2.85871e-07
LOC5571740	2.28234e-08	0.199935	2.94269e-07
LOC5572365	2.28984e-08	0.159451	2.94928e-07
LOC5564542	2.32035e-08	0.0608541	2.98545e-07
LOC5572017	2.34209e-08	0.103928	3.01029e-07
LOC5566976	2.40093e-08	0.0475347	3.0827e-07
LOC5576468	2.4203e-08	-0.213949	3.10434e-07
LOC5570219	2.49517e-08	-0.170769	3.19703e-07
LOC5570006	2.6706e-08	0.110454	3.41825e-07
LOC5567461	2.71006e-08	0.157491	3.46517e-07
LOC5565904	2.74207e-08	0.148399	3.50247e-07
LOC5574870	2.77496e-08	0.104163	3.5408e-07
LOC5566787	2.79854e-08	-0.310434	3.56719e-07
LOC5577368	2.80628e-08	-0.147525	3.57336e-07
LOC5576502	2.88168e-08	-0.0807508	3.66559e-07
LOC5573175	2.92844e-08	0.096033	3.72123e-07
LOC5571498	2.99945e-08	0.17959	3.80754e-07
LOC5578257	3.02122e-08	0.250415	3.83124e-07
LOC5580035	3.043e-08	0.128076	3.85488e-07
LOC5575771	3.06187e-08	0.175259	3.8748e-07
LOC5573942	3.09767e-08	0.209298	3.91609e-07
LOC110679080	3.14049e-08	0.284203	3.96615e-07
LOC5578293	3.14783e-08	0.0761962	3.97136e-07
LOC5576843	3.1898e-08	-0.149394	4.02019e-07
LOC5578839	3.24501e-08	-0.140055	4.0856e-07
LOC5566990	3.28322e-08	0.242261	4.12949e-07
LOC5576668	3.38601e-08	0.0782561	4.25443e-07
LOC5564212	3.48107e-08	0.116183	4.36942e-07
LOC5578290	3.53367e-08	0.0853525	4.43093e-07
LOC5575967	3.58563e-08	0.0890043	4.49151e-07
LOC5567294	3.60239e-08	0.155966	4.50792e-07
LOC5580170	3.76717e-08	-0.119454	4.70934e-07
LOC5565301	3.81382e-08	0.159313	4.76284e-07
LOC5573693	3.89546e-08	0.0691318	4.85986e-07
LOC5575624	4.02964e-08	0.100897	5.02217e-07
LOC5570050	4.17344e-08	0.132211	5.19614e-07
LOC5577916	4.1909e-08	0.129388	5.21262e-07
LOC5575037	4.27613e-08	0.213494	5.31326e-07
LOC110676045	4.28718e-08	0.136487	5.32163e-07
LOC5571461	4.40591e-08	-0.215713	5.4635e-07
LOC5577888	4.58833e-08	0.108356	5.68399e-07
LOC5576570	4.63772e-08	0.118383	5.73942e-07
LOC5578220	4.82075e-08	-0.238245	5.95994e-07
LOC5567813	5.12227e-08	-0.117239	6.32636e-07
LOC5576993	5.2893e-08	0.0803078	6.52612e-07
LOC5564068	5.35541e-08	-0.0895643	6.60107e-07
LOC5574423	5.47385e-08	0.0617638	6.74033e-07
LOC5569670	5.50508e-08	0.115156	6.77202e-07
LOC5575622	5.6861e-08	-0.0926808	6.98773e-07
LOC5565624	5.77782e-08	0.0999808	7.09336e-07
LOC5576514	5.86557e-08	0.0501104	7.19393e-07
LOC5576819	5.8768e-08	-0.071679	7.20054e-07
LOC5568897	5.96031e-08	0.0667476	7.29561e-07
LOC5568166	6.12346e-08	0.116599	7.48788e-07
LOC5573974	6.1597e-08	0.117245	7.52472e-07
LOC5568599	6.17496e-08	0.116059	7.5359e-07
LOC5573757	6.29368e-08	-0.151883	7.67318e-07
LOC5578659	6.31328e-08	-0.0789761	7.68948e-07
LOC5575879	6.70176e-08	-0.0825634	8.15458e-07
LOC5568465	6.77207e-08	0.140383	8.232e-07
LOC5576693	6.86476e-08	0.0408568	8.33646e-07
LOC5578806	7.33084e-08	0.0812303	8.89369e-07
LOC5578139	7.37772e-08	-0.0815162	8.94177e-07
LOC110679583	7.90608e-08	0.14178	9.57272e-07
LOC110679374	7.99302e-08	0.138634	9.65952e-07
LOC5574517	7.99344e-08	0.0687129	9.65952e-07
LOC110677665	8.02438e-08	-0.0680258	9.67793e-07
LOC5572090	8.01865e-08	0.154101	9.67793e-07
LOC5570534	8.1444e-08	0.107961	9.81308e-07
LOC5571500	8.16077e-08	0.0627658	9.82321e-07
LOC5565892	8.17913e-08	0.0944907	9.8357e-07
LOC5579865	8.26124e-08	0.227919	9.92476e-07
LOC5574358	8.36753e-08	0.0496004	1.00427e-06
LOC5565610	8.48433e-08	-0.152438	1.01729e-06
LOC5576095	8.66936e-08	0.101951	1.03847e-06
LOC5579938	8.97894e-08	0.0952481	1.07451e-06
LOC5564410	9.27226e-08	0.121055	1.10853e-06
LOC5570210	9.28306e-08	0.0340635	1.10875e-06
LOC5566229	9.66366e-08	-0.232289	1.15309e-06
LOC5566946	9.67559e-08	-0.173278	1.1534e-06
LOC5571997	9.9799e-08	0.0579951	1.18852e-06
LOC5578343	1.00452e-07	0.0526669	1.19514e-06
LOC5577794	1.02655e-07	-0.194854	1.2199e-06
LOC5579261	1.02731e-07	-0.171196	1.2199e-06
LOC5565935	1.05119e-07	-0.0458534	1.24707e-06
LOC5570985	1.09007e-07	-0.323434	1.29194e-06
LOC5578569	1.10302e-07	-0.102637	1.30604e-06
LOC5567164	1.11754e-07	0.249186	1.32196e-06
LOC5567491	1.1222e-07	0.0811266	1.32619e-06
LOC5565621	1.14015e-07	-0.149359	1.34612e-06
LOC5567063	1.15408e-07	-0.0865823	1.36126e-06
LOC5569098	1.16931e-07	-0.225975	1.37791e-06
LOC5568472	1.19091e-07	-0.120339	1.40202e-06
LOC5575846	1.2041e-07	0.0836765	1.4162e-06
LOC5571676	1.20771e-07	-0.0508124	1.41909e-06
LOC5578628	1.21854e-07	-0.401154	1.43046e-06
LOC5565995	1.2263e-07	-0.121704	1.43818e-06
LOC5570645	1.2559e-07	-0.0845133	1.4715e-06
LOC5573065	1.26969e-07	-0.39272	1.48625e-06
LOC5573047	1.28327e-07	-0.0433333	1.50072e-06
LOC5573314	1.2911e-07	-0.059971	1.50845e-06
LOC5566366	1.30384e-07	0.0983937	1.52189e-06
LOC5580259	1.30854e-07	0.136154	1.52593e-06
LOC5572944	1.31093e-07	-0.129191	1.52727e-06
LOC5569504	1.31688e-07	0.190074	1.53131e-06
LOC5572193	1.31564e-07	0.0329651	1.53131e-06
LOC5577199	1.41639e-07	-0.00106719	1.64547e-06
LOC5564976	1.4462e-07	-0.15385	1.67852e-06
LOC5568488	1.45577e-07	0.0684465	1.68804e-06
LOC110674205	1.51057e-07	-0.0984691	1.74994e-06
LOC110675610	1.53626e-07	0.0769977	1.77802e-06
LOC5578022	1.54066e-07	0.145169	1.78144e-06
LOC5576220	1.5501e-07	0.0818186	1.79068e-06
LOC5569050	1.56659e-07	0.0667566	1.80804e-06
LOC5579064	1.68044e-07	0.0986762	1.93762e-06
LOC5573854	1.69413e-07	0.082424	1.95157e-06
LOC5569496	1.73915e-07	0.0644228	2.00156e-06
LOC5565427	1.74853e-07	0.247607	2.01048e-06
LOC5578435	1.77237e-07	0.119041	2.036e-06
LOC5567368	1.8146e-07	0.0808234	2.08256e-06
LOC5570462	1.81723e-07	0.204534	2.08365e-06
LOC5567685	1.83525e-07	0.0628499	2.10236e-06
LOC23687757	1.84779e-07	#NUM!	2.11475e-06
LOC110679103	1.91153e-07	-0.033217	2.18567e-06
LOC5568545	1.92195e-07	-0.0501445	2.19554e-06
LOC5564210	1.94541e-07	0.125332	2.22029e-06
LOC5579328	1.96773e-07	0.0537227	2.24368e-06
LOC5574993	1.98716e-07	0.135083	2.26374e-06
CFI06-mgr02	2.17517e-07	0.238618	2.47563e-06
LOC5563771	2.18697e-07	-0.261596	2.48678e-06
LOC23687995	2.2844e-07	-0.00524057	2.59516e-06
LOC5566079	2.293e-07	0.0970852	2.60253e-06
LOC5573441	2.3199e-07	0.0590644	2.63065e-06
LOC5564404	2.32417e-07	0.0823034	2.63306e-06
LOC110678079	2.37036e-07	0.0873519	2.68293e-06
LOC5577484	2.37956e-07	0.0748213	2.69087e-06
LOC5574290	2.40505e-07	-0.230604	2.7172e-06
LOC5578432	2.41281e-07	0.112554	2.72347e-06
LOC5576767	2.45267e-07	0.189917	2.76593e-06
LOC5568128	2.46507e-07	0.071094	2.77738e-06
LOC5572967	2.52161e-07	0.0894548	2.83848e-06
LOC5573069	2.53931e-07	0.136368	2.85579e-06
LOC5580142	2.55682e-07	0.0989219	2.87286e-06
LOC5566550	2.56614e-07	0.0677579	2.88071e-06
LOC5578164	2.62266e-07	0.0887785	2.94149e-06
LOC5576493	2.66256e-07	0.159484	2.98352e-06
LOC5569552	2.71829e-07	-0.187059	3.04321e-06
LOC5566766	2.72758e-07	-0.115534	3.05083e-06
LOC5564131	2.75222e-07	-0.137275	3.0756e-06
LOC5578267	2.75642e-07	-0.108595	3.07751e-06
LOC110677764	2.78868e-07	0.169068	3.11071e-06
LOC5567769	2.84591e-07	0.0655804	3.17167e-06
LOC5575669	2.87813e-07	0.0520257	3.20469e-06
LOC5568875	2.96344e-07	0.0556804	3.29669e-06
LOC5567111	3.00811e-07	0.077432	3.34337e-06
LOC5579235	3.03777e-07	0.0461134	3.37329e-06
LOC5569889	3.06143e-07	-0.110378	3.39651e-06
LOC5573218	3.13169e-07	-0.018038	3.47134e-06
LOC5571745	3.2306e-07	0.0844396	3.57775e-06
LOC5567765	3.33924e-07	-0.105631	3.69475e-06
LOC110675502	3.40905e-07	-0.136475	3.76523e-06
LOC5575278	3.40735e-07	-0.0939879	3.76523e-06
LOC5579186	3.42329e-07	0.109973	3.77757e-06
LOC5578745	3.43701e-07	0.0614168	3.78932e-06
LOC23687618	3.46194e-07	0.15613	3.81339e-06
LOC5567515	3.50962e-07	0.0827379	3.86246e-06
LOC5564046	3.51908e-07	0.0754414	3.86941e-06
LOC5576737	3.53742e-07	-0.185608	3.88612e-06
LOC5576046	3.63397e-07	0.0916611	3.98862e-06
LOC5574363	3.64663e-07	-0.0783047	3.99896e-06
LOC5572753	3.66444e-07	0.168464	4.01492e-06
LOC110676415	3.72009e-07	0.0734005	4.07228e-06
LOC5572754	3.80839e-07	-0.0190408	4.16524e-06
LOC5571437	3.8374e-07	0.0652765	4.19324e-06
LOC5576444	3.90115e-07	0.126406	4.25913e-06
LOC5570027	4.03179e-07	0.0617793	4.39787e-06
LOC110674851	4.04152e-07	0.0432726	4.40458e-06
LOC5579659	4.16271e-07	0.0813069	4.53264e-06
LOC5563749	4.18081e-07	0.0899474	4.54833e-06
LOC5577980	4.20857e-07	0.050451	4.5745e-06
LOC5567843	4.22629e-07	0.052066	4.58971e-06
LOC5572358	4.2315e-07	-0.236682	4.59132e-06
LOC5579897	4.26379e-07	0.0418922	4.6223e-06
LOC5574521	4.33194e-07	0.11845	4.69205e-06
LOC5564200	4.35857e-07	0.071839	4.71675e-06
LOC5579471	4.41991e-07	0.214747	4.77893e-06
LOC5572804	4.54084e-07	-0.01319	4.90538e-06
LOC5563786	4.62267e-07	0.120735	4.9894e-06
LOC5573555	4.65087e-07	0.187314	5.01545e-06
LOC5576658	4.67059e-07	0.0860968	5.03231e-06
LOC5568551	4.69591e-07	-0.0669577	5.05517e-06
LOC5572296	4.78866e-07	0.0458912	5.15053e-06
LOC5571567	4.84214e-07	-0.0895023	5.20351e-06
LOC5576856	4.91294e-07	-0.387459	5.27499e-06
LOC110680830	4.92186e-07	0.0372194	5.27997e-06
LOC5577893	5.04669e-07	0.0579237	5.40918e-06
LOC5576319	5.0978e-07	-0.126688	5.4592e-06
LOC5574472	5.25636e-07	0.115463	5.62412e-06
LOC5564556	5.34792e-07	0.109313	5.71713e-06
LOC5563569	5.39482e-07	#NUM!	5.76227e-06
LOC5578809	5.40258e-07	0.118726	5.76555e-06
LOC5577098	5.52144e-07	-0.0171749	5.88731e-06
LOC5580263	5.70719e-07	0.121069	6.0801e-06
LOC5577524	5.93131e-07	-0.16018	6.31342e-06
LOC5570801	5.97418e-07	0.0864552	6.35355e-06
LOC5578801	6.04948e-07	0.120123	6.42809e-06
LOC5566843	6.0679e-07	0.134309	6.44212e-06
LOC5575651	6.13371e-07	0.0386503	6.50637e-06
LOC5564145	6.18606e-07	0.229785	6.55627e-06
LOC5577322	6.22473e-07	0.0913765	6.59158e-06
LOC5575494	6.27545e-07	0.138039	6.63959e-06
LOC5563592	6.30842e-07	0.0775423	6.66303e-06
LOC5565080	6.30827e-07	-0.0784558	6.66303e-06
LOC5580264	6.34626e-07	0.091715	6.69726e-06
LOC110677116	6.39381e-07	0.0531223	6.74167e-06
LOC5578438	6.40177e-07	0.0715047	6.7443e-06
LOC5575525	6.46885e-07	-0.0344271	6.80914e-06
LOC5566450	6.48905e-07	-0.0855711	6.82457e-06
LOC5578269	6.53001e-07	-0.178043	6.8618e-06
LOC5579951	6.61533e-07	0.0750893	6.94553e-06
LOC5576849	6.63721e-07	0.0779573	6.96257e-06
LOC5565258	6.79451e-07	0.0237902	7.12152e-06
LOC5571202	7.22869e-07	0.0769253	7.57017e-06
LOC5576869	7.30337e-07	0.166861	7.64188e-06
LOC5564835	7.44221e-07	0.164691	7.78055e-06
LOC5577354	7.46024e-07	0.0812962	7.79279e-06
LOC110675318	7.4842e-07	-0.0652442	7.8112e-06
LOC5572998	7.51119e-07	0.0330917	7.83273e-06
LOC5566522	7.54691e-07	0.157831	7.86334e-06
LOC5575264	7.75454e-07	0.0794631	8.07284e-06
LOC5568276	7.95648e-07	0.105052	8.27608e-06
LOC5578378	7.99582e-07	0.112844	8.30999e-06
LOC5572011	8.1641e-07	0.107675	8.47773e-06
LOC5569446	8.27865e-07	0.210422	8.58945e-06
LOC110675563	8.40227e-07	-0.0475447	8.71038e-06
LOC5578658	8.45669e-07	0.0633405	8.75942e-06
LOC5579995	8.58146e-07	0.0641915	8.8812e-06
LOC5570383	8.74084e-07	0.104651	9.03856e-06
LOC5575011	8.86791e-07	-0.233029	9.15953e-06
LOC5576894	8.8727e-07	-0.150944	9.15953e-06
LOC23687777	9.18129e-07	-0.0782098	9.47018e-06
LOC5569434	9.37456e-07	-0.159916	9.66144e-06
LOC5569016	9.39068e-07	0.0510399	9.66996e-06
LOC5566341	9.51568e-07	0.109605	9.79051e-06
LOC5570245	9.56607e-07	0.174416	9.83414e-06
LOC5578593	1.00903e-06	0.00842012	1.03644e-05
LOC5567473	1.01516e-06	-0.0894192	1.04187e-05
LOC23687919	1.0189e-06	-0.0221592	1.04484e-05
LOC5566156	1.05856e-06	0.13285	1.08461e-05
LOC5565116	1.06829e-06	0.11502	1.09367e-05
LOC5575446	1.07403e-06	-0.0651249	1.09863e-05
LOC5572161	1.08811e-06	0.0513359	1.11211e-05
LOC5569575	1.10636e-06	0.0230168	1.12982e-05
LOC5565442	1.11979e-06	-0.0792571	1.1426e-05
LOC5572553	1.12731e-06	0.0859081	1.14931e-05
LOC110676019	1.14221e-06	0.142351	1.16354e-05
LOC23687614	1.17081e-06	0.0401626	1.19169e-05
LOC5568244	1.17639e-06	-0.037158	1.19639e-05
LOC5566722	1.19458e-06	0.0713414	1.21388e-05
LOC5579939	1.21327e-06	0.00329188	1.23186e-05
LOC5565400	1.21949e-06	-0.141687	1.23715e-05
LOC5565121	1.28565e-06	0.0766316	1.3032e-05
LOC5570781	1.29207e-06	0.129353	1.30864e-05
LOC5567207	1.31796e-06	-0.136138	1.33376e-05
LOC5565246	1.32827e-06	0.280279	1.34309e-05
LOC5564297	1.3319e-06	0.115617	1.34566e-05
LOC5569604	1.34297e-06	0.0716886	1.35573e-05
LOC5569430	1.35503e-06	0.0984647	1.36678e-05
LOC5572759	1.39279e-06	0.086759	1.40372e-05
LOC5568048	1.41587e-06	-0.0414144	1.42582e-05
LOC5564524	1.42124e-06	0.097545	1.42889e-05
LOC5565883	1.42015e-06	-0.0103185	1.42889e-05
LOC5571798	1.4798e-06	0.108732	1.48576e-05
LOC5579530	1.48022e-06	0.037958	1.48576e-05
LOC5565805	1.49449e-06	0.185514	1.49887e-05
LOC5569133	1.52597e-06	-0.0787041	1.5292e-05
LOC110677919	1.52982e-06	0.0846629	1.53181e-05
LOC5571447	1.54505e-06	0.0269691	1.5458e-05
LOC5572565	1.55719e-06	0.0639938	1.55668e-05
LOC5576949	1.5787e-06	-0.0808097	1.5769e-05
LOC5574996	1.58474e-06	0.0441085	1.58166e-05
LOC5572634	1.59219e-06	-0.0737167	1.58781e-05
LOC5565332	1.63647e-06	-0.0694084	1.63065e-05
LOC5570335	1.6651e-06	0.0861495	1.65784e-05
LOC5575832	1.66813e-06	-0.0444394	1.65951e-05
LOC5580019	1.68198e-06	0.0440598	1.67194e-05
LOC5575338	1.69989e-06	-0.0581446	1.68838e-05
LOC5565417	1.71203e-06	-0.0969503	1.69907e-05
CFI06-mgp08	1.73695e-06	-0.119567	1.72241e-05
LOC5568352	1.74175e-06	-0.0736837	1.72578e-05
LOC5566593	1.76461e-06	0.0568052	1.74704e-05
LOC5569161	1.79663e-06	-0.0909077	1.77731e-05
LOC5574499	1.79812e-06	0.147451	1.77735e-05
LOC5571268	1.83486e-06	0.126932	1.81222e-05
LOC5577568	1.88206e-06	0.0825781	1.85735e-05
LOC5568919	1.89246e-06	#NUM!	1.86612e-05
LOC5567928	1.90028e-06	0.0634531	1.87233e-05
LOC5579867	1.94202e-06	0.0419405	1.91193e-05
LOC5564917	1.99028e-06	-0.0523644	1.95632e-05
LOC5568858	1.98943e-06	0.0538852	1.95632e-05
LOC23687882	2.00376e-06	-0.237828	1.968e-05
LOC5569143	2.00571e-06	-0.120967	1.96835e-05
LOC5576294	2.00924e-06	0.107624	1.97024e-05
LOC5575899	2.04803e-06	0.0538205	2.00668e-05
LOC110675777	2.06763e-06	-0.0397083	2.02427e-05
LOC5577892	2.08567e-06	0.017184	2.04032e-05
LOC5573208	2.10419e-06	-0.00101358	2.0568e-05
LOC5564127	2.13579e-06	-0.055289	2.08603e-05
LOC5564594	2.15912e-06	0.0821004	2.10715e-05
LOC5573655	2.17448e-06	0.25724	2.12047e-05
LOC110674624	2.21008e-06	0.0163852	2.15348e-05
LOC5565942	2.21577e-06	0.201323	2.15731e-05
LOC5570058	2.25053e-06	0.113861	2.18943e-05
LOC5574376	2.34373e-06	0.00635494	2.2765e-05
LOC5577899	2.34334e-06	0.0986061	2.2765e-05
LOC5577895	2.37658e-06	0.090781	2.30659e-05
LOC5576134	2.38066e-06	0.0449632	2.30699e-05
LOC5578620	2.38073e-06	0.0433959	2.30699e-05
LOC5579202	2.48272e-06	-0.113384	2.40393e-05
LOC5563620	2.49141e-06	-0.140999	2.41045e-05
LOC5568139	2.52541e-06	-0.100449	2.44143e-05
LOC5565478	2.55594e-06	-0.0608371	2.46901e-05
LOC5572314	2.59008e-06	0.0215535	2.50003e-05
LOC5564319	2.62686e-06	0.076133	2.53354e-05
LOC5565513	2.64539e-06	-0.250415	2.54942e-05
LOC5579992	2.69502e-06	-0.204288	2.59522e-05
LOC110676862	2.70668e-06	-0.0974039	2.60442e-05
LOC5572494	2.73664e-06	-0.0428273	2.63119e-05
LOC5572947	2.82463e-06	0.0408091	2.71367e-05
LOC5576270	2.83916e-06	-0.0690632	2.72339e-05
LOC5580192	2.8377e-06	-0.0191096	2.72339e-05
LOC5576217	2.84428e-06	0.0393834	2.72617e-05
LOC110674246	2.87597e-06	0.134246	2.7544e-05
LOC5575470	2.89391e-06	0.0470886	2.76944e-05
LOC5571932	2.94126e-06	0.181	2.81257e-05
LOC5567482	2.94558e-06	0.0160299	2.81452e-05
LOC5575262	2.98828e-06	-0.0220531	2.8531e-05
LOC5573943	3.02799e-06	0.0820627	2.88878e-05
LOC5568744	3.06836e-06	-0.0792218	2.92502e-05
LOC5576304	3.07285e-06	0.007473	2.92705e-05
LOC110680436	3.09605e-06	0.0446864	2.94686e-05
LOC5575242	3.13483e-06	0.0660447	2.98148e-05
LOC5575919	3.15151e-06	0.101093	2.99272e-05
LOC5579825	3.15031e-06	0.028532	2.99272e-05
LOC5575754	3.16473e-06	0.0485612	3.00296e-05
LOC5574653	3.21694e-06	0.0940453	3.05015e-05
LOC5574362	3.26946e-06	-0.125738	3.09757e-05
LOC5563960	3.2862e-06	0.049677	3.11104e-05
LOC5579630	3.37039e-06	0.0441331	3.18829e-05
LOC5576427	3.61266e-06	0.105804	3.41223e-05
LOC5579263	3.6123e-06	0.0584362	3.41223e-05
LOC5577252	3.65314e-06	0.0453037	3.44783e-05
LOC5572617	3.68127e-06	-0.0829791	3.47171e-05
LOC5566863	3.71069e-06	0.0615765	3.49679e-05
LOC5565071	3.73616e-06	0.0288471	3.5181e-05
LOC5577579	3.81653e-06	0.0297424	3.59103e-05
LOC5575105	3.91524e-06	0.134055	3.6811e-05
LOC5571775	3.95034e-06	-0.0545673	3.71127e-05
LOC5570254	3.96168e-06	0.0926943	3.71909e-05
LOC5579102	3.98347e-06	0.0988201	3.7367e-05
LOC5568155	4.04107e-06	0.0341177	3.78785e-05
LOC5569655	4.1223e-06	0.108322	3.86105e-05
LOC5567679	4.21962e-06	0.0141247	3.9492e-05
LOC5577545	4.2707e-06	0.0434626	3.99398e-05
LOC5574383	4.31685e-06	0.0764092	4.03408e-05
LOC5575210	4.42952e-06	0.067155	4.13623e-05
LOC5579183	4.45643e-06	-0.104908	4.15821e-05
LOC5578157	4.49073e-06	0.050704	4.18704e-05
LOC5571696	4.50151e-06	0.105965	4.19075e-05
LOC5573936	4.49894e-06	-0.0529892	4.19075e-05
LOC5576852	4.50652e-06	-0.0667719	4.19225e-05
LOC5565050	4.56437e-06	0.0757761	4.24287e-05
LOC5573660	4.5731e-06	-0.250935	4.24778e-05
LOC23687450	4.63587e-06	0.0507714	4.30284e-05
LOC5568900	4.7121e-06	-0.0894569	4.37031e-05
LOC5573853	4.77703e-06	-0.0985317	4.4272e-05
LOC5573885	5.01592e-06	0.0850807	4.6451e-05
LOC5573827	5.18724e-06	0.142324	4.80014e-05
LOC5574615	5.19727e-06	-0.119339	4.80582e-05
LOC5576283	5.2238e-06	0.0546953	4.82673e-05
LOC110676453	5.32302e-06	#NUM!	4.91472e-05
LOC5571415	5.43049e-06	0.0696952	5.01019e-05
LOC5574542	5.49064e-06	0.0165083	5.0619e-05
LOC5571216	5.63872e-06	-0.258744	5.19453e-05
LOC5571112	5.70498e-06	0.0590237	5.25164e-05
LOC5567387	5.73711e-06	-0.128521	5.27729e-05
LOC5575670	5.8915e-06	0.0752057	5.41526e-05
LOC5579827	5.95068e-06	-0.0520771	5.46558e-05
LOC5572440	5.96868e-06	0.0989457	5.47803e-05
LOC5564073	6.01445e-06	0.0453198	5.51183e-05
LOC5569999	6.01396e-06	0.0733045	5.51183e-05
LOC5568649	6.06931e-06	0.0698571	5.55797e-05
LOC5570636	6.11735e-06	0.0862917	5.5978e-05
LOC5580229	6.14372e-06	-0.0655698	5.61777e-05
LOC5574683	6.53017e-06	0.0701805	5.96671e-05
LOC5563807	6.61771e-06	-0.138157	6.04222e-05
LOC110678030	6.67895e-06	0.0321582	6.09361e-05
LOC5573892	6.7123e-06	-0.072334	6.11952e-05
LOC5573536	6.81581e-06	0.0835982	6.20928e-05
LOC110678949	7.01858e-06	0.0459784	6.3893e-05
LOC110676631	7.2635e-06	0.0318739	6.60737e-05
LOC5577025	7.27629e-06	0.0341755	6.61412e-05
LOC5565635	7.34582e-06	-0.0872965	6.67241e-05
LOC5569787	7.42179e-06	-0.0961305	6.73645e-05
LOC5575378	7.45088e-06	0.070358	6.75788e-05
LOC5573805	7.5251e-06	0.0514138	6.82018e-05
LOC5563894	7.57831e-06	0.0686778	6.86335e-05
LOC23687758	7.64087e-06	0.0636784	6.91493e-05
LOC5573100	7.64856e-06	-0.0791878	6.91681e-05
LOC5573979	7.72389e-06	0.0411996	6.97981e-05
LOC5567075	7.75834e-06	0.0800836	7.00581e-05
LOC5567410	7.80032e-06	-0.0666642	7.03856e-05
LOC5570616	7.89026e-06	0.053602	7.11451e-05
LOC5565429	7.91164e-06	0.0410738	7.12857e-05
LOC5569978	8.05161e-06	0.093358	7.24939e-05
LOC5563777	8.23953e-06	-0.283545	7.41317e-05
LOC5580065	8.2636e-06	-0.0680538	7.42941e-05
LOC5572795	8.43874e-06	-0.136056	7.58134e-05
LOC5565083	8.56701e-06	-0.0630478	7.69097e-05
LOC5579219	8.66903e-06	0.0655065	7.77689e-05
LOC5574516	8.72204e-06	0.0547263	7.81876e-05
LOC5571444	8.76746e-06	0.0591988	7.85376e-05
LOC5566648	9.02551e-06	-0.145151	8.07904e-05
LOC5572842	9.13608e-06	0.0632025	8.17208e-05
LOC5571113	9.16386e-06	0.0835684	8.19099e-05
LOC5570837	9.2789e-06	-0.0427715	8.28781e-05
LOC5571097	9.42111e-06	-0.0457956	8.40874e-05
LOC5575759	9.49747e-06	0.0770637	8.47075e-05
LOC5574374	9.86191e-06	0.0566674	8.78944e-05
LOC5566298	9.91733e-06	0.0608899	8.83245e-05
LOC5566986	9.94178e-06	-0.242594	8.84783e-05
LOC5574634	9.98044e-06	-0.0585172	8.87582e-05
LOC5564166	1.01032e-05	0.045076	8.97854e-05
LOC5571808	1.0247e-05	-0.0848533	9.09973e-05
LOC5573365	1.02573e-05	0.0506886	9.10235e-05
LOC110674191	1.0272e-05	-0.0498807	9.1088e-05
LOC5578717	1.03038e-05	0.0437881	9.13048e-05
LOC5570833	1.03123e-05	0.0538292	9.13147e-05
LOC5570798	1.03884e-05	0.04632	9.19218e-05
LOC5572395	1.0402e-05	0.072776	9.19759e-05
LOC5571319	1.05528e-05	0.125502	9.32426e-05
LOC5572285	1.06441e-05	0.0567296	9.39818e-05
LOC110675422	1.06934e-05	0.0233439	9.43503e-05
LOC5579041	1.07106e-05	0.0645084	9.44338e-05
LOC5574293	1.07397e-05	0.0650542	9.46229e-05
LOC5579108	1.07895e-05	0.0752866	9.49941e-05
LOC5567262	1.09015e-05	-0.0848995	9.59111e-05
LOC110674619	1.09216e-05	0.0485906	9.60195e-05
LOC5564400	1.09688e-05	0.10974	9.63663e-05
LOC5566468	1.10239e-05	0.0495722	9.67812e-05
LOC5577675	1.10458e-05	-0.146862	9.69042e-05
LOC5573211	1.12845e-05	0.101226	9.89279e-05
LOC5563793	1.13288e-05	-0.000373035	9.92457e-05
LOC5574089	1.14107e-05	0.0881331	9.98922e-05
LOC5571560	1.14204e-05	0.0870924	9.99064e-05
LOC5578798	1.14353e-05	0.0460159	9.99659e-05
LOC5566223	1.15637e-05	0.00734545	0.000101016
LOC5571779	1.19625e-05	0.031544	0.000104427
LOC5565773	1.19776e-05	0.0499473	0.000104484
LOC5570796	1.20592e-05	0.0415014	0.000105121
LOC5567674	1.20692e-05	-0.101696	0.000105134
LOC5577988	1.20856e-05	-0.275355	0.000105202
LOC5577697	1.22357e-05	0.0691474	0.000106434
LOC5564539	1.22613e-05	0.0635145	0.000106582
LOC5566214	1.23392e-05	0.069654	0.000107183
LOC5565978	1.236e-05	-0.109738	0.000107233
LOC5566555	1.23623e-05	-0.278387	0.000107233
LOC5572063	1.25332e-05	-0.017198	0.000108639
LOC5569500	1.25514e-05	0.0568067	0.00010872
LOC5572102	1.26567e-05	0.135859	0.000109555
LOC110679281	1.30752e-05	0.0194315	0.000113098
LOC5564880	1.31256e-05	0.175093	0.000113455
LOC5574709	1.33412e-05	-0.0401383	0.000115237
LOC5568668	1.33592e-05	0.0547618	0.000115296
LOC5575906	1.33667e-05	0.0415809	0.000115296
LOC5568927	1.34238e-05	0.0703589	0.000115707
LOC5573495	1.35637e-05	0.0915293	0.000116831
LOC5574192	1.3874e-05	0.0482496	0.000119421
LOC5579853	1.41216e-05	-0.0451699	0.000121467
LOC5572627	1.41318e-05	0.0494248	0.000121471
LOC5577498	1.42533e-05	-0.0247795	0.000122429
LOC5567991	1.44066e-05	-0.175952	0.000123574
LOC5570214	1.44043e-05	0.0840465	0.000123574
LOC5566222	1.44964e-05	0.0269095	0.000124258
LOC110676084	1.467e-05	0.0728011	0.000125659
LOC110679391	1.51498e-05	-0.0737783	0.000129678
LOC5570230	1.53257e-05	-0.0613086	0.000131093
LOC5579075	1.54915e-05	0.109502	0.000132419
LOC5577561	1.56498e-05	0.0667765	0.00013368
LOC5572791	1.59255e-05	0.00703216	0.00013594
LOC5570125	1.59734e-05	0.00623005	0.000136255
LOC5577230	1.6661e-05	-0.161907	0.000142022
LOC5564012	1.69144e-05	-0.044783	0.000144082
LOC5566202	1.71899e-05	0.0523359	0.000146328
LOC5575728	1.72758e-05	-0.0645432	0.000146958
LOC5565233	1.74137e-05	-0.0278499	0.000148028
LOC110678348	1.76669e-05	0.0669769	0.000150077
LOC5564209	1.7819e-05	-0.0690594	0.000151265
LOC5573863	1.79341e-05	-0.0906983	0.000152137
LOC5573053	1.82381e-05	0.0155437	0.00015461
LOC5574667	1.83056e-05	0.0269144	0.00015498
LOC5578826	1.8307e-05	0.0302552	0.00015498
LOC5580325	1.85694e-05	-0.0105225	0.000157095
LOC5567429	1.86353e-05	#NUM!	0.000157544
LOC5563966	1.86639e-05	-0.0289503	0.000157677
LOC5578517	1.88317e-05	0.0508666	0.000158986
LOC5565202	1.90882e-05	-0.219829	0.000161041
LOC5575925	1.92532e-05	0.0494771	0.000162322
LOC5569031	1.9605e-05	-0.141827	0.000165175
LOC5578674	1.96238e-05	#NUM!	0.000165221
LOC5567692	1.96766e-05	0.0988946	0.000165552
LOC5575304	1.99902e-05	0.134679	0.000167903
LOC5575680	1.99969e-05	0.0608245	0.000167903
LOC5578830	1.99793e-05	-0.1084	0.000167903
LOC5578654	2.01267e-05	0.0683989	0.000168878
LOC5576800	2.01514e-05	#NUM!	0.00016897
LOC5570549	2.05569e-05	0.0391977	0.000172253
LOC5571747	2.06295e-05	0.0517136	0.000172744
LOC5572391	2.06465e-05	-0.0873906	0.000172769
LOC5567349	2.07043e-05	-0.238772	0.000173135
LOC5567579	2.08615e-05	0.0483949	0.000174332
LOC5566636	2.10423e-05	0.00915086	0.000175723
LOC5568068	2.11938e-05	0.0685344	0.000176868
LOC5572817	2.13652e-05	-0.0852941	0.000178178
LOC23687658	2.14339e-05	0.0108604	0.000178631
LOC5576528	2.17099e-05	0.0280469	0.000180809
LOC5565680	2.17353e-05	-0.0588534	0.000180897
LOC5565652	2.19047e-05	-0.0519731	0.000182185
LOC5563687	2.21622e-05	-0.117728	0.000184202
LOC5566694	2.25757e-05	0.0851728	0.000187512
LOC110674873	2.26152e-05	-0.0868062	0.000187629
LOC5570580	2.26232e-05	0.0407027	0.000187629
LOC5577994	2.26354e-05	0.0293169	0.000187629
LOC5569581	2.28181e-05	-0.0718182	0.000189016
LOC5566521	2.29635e-05	-0.182403	0.000190093
LOC5570553	2.38473e-05	0.0423981	0.000197276
LOC5569683	2.39002e-05	-0.112251	0.000197582
LOC5575914	2.40207e-05	0.0749386	0.000198444
LOC5568491	2.42881e-05	-0.0819914	0.000200519
LOC5566549	2.49065e-05	-0.152654	0.000205487
LOC5566875	2.54536e-05	0.131242	0.00020986
LOC110679353	2.573e-05	0.0491347	0.000211997
LOC5564179	2.58536e-05	0.072727	0.000212873
LOC5570237	2.6463e-05	0.0701318	0.000217746
LOC5566651	2.65347e-05	0.0856931	0.00021819
LOC5570857	2.6663e-05	0.0667881	0.000219099
LOC5567222	2.69861e-05	-0.243038	0.000221606
LOC5577529	2.73576e-05	-0.0809958	0.000224507
LOC5573705	2.74787e-05	0.0488579	0.000225351
LOC5567603	2.76153e-05	0.0925422	0.000226321
LOC5571331	2.79529e-05	-0.0580884	0.000228935
LOC110681264	2.81472e-05	0.0605212	0.000230373
LOC5579251	2.90119e-05	-0.106588	0.000237293
LOC5574704	2.90895e-05	0.0781823	0.00023777
LOC5565253	2.91963e-05	-0.124463	0.000238485
LOC5574835	2.93551e-05	0.1244	0.000239623
LOC23687788	3.00918e-05	0.0336673	0.000245474
LOC110679365	3.01911e-05	0.0501583	0.000246121
LOC5574625	3.02738e-05	0.0428569	0.000246632
LOC5576082	3.05427e-05	0.0639751	0.000248658
LOC5564456	3.05976e-05	0.0981517	0.000248819
LOC5570984	3.06027e-05	0.0639662	0.000248819
LOC5578125	3.06352e-05	-0.0375368	0.000248918
LOC5575998	3.0923e-05	0.0447238	0.000251092
LOC5566900	3.09649e-05	0.0889256	0.000251144
LOC5570418	3.09703e-05	-0.0849198	0.000251144
LOC5573215	3.11512e-05	0.0477102	0.000252445
LOC5568211	3.12646e-05	0.0404011	0.000253198
LOC5570891	3.14854e-05	0.0663312	0.000254819
LOC110679441	3.16009e-05	-0.0365459	0.000255586
LOC5568680	3.22642e-05	0.0544482	0.000260779
LOC5576069	3.24745e-05	-0.0786231	0.000262307
LOC5573328	3.25287e-05	-0.0919123	0.000262573
LOC5564914	3.27406e-05	-0.0677165	0.000264111
LOC5577061	3.3093e-05	0.0616466	0.000266779
LOC5565927	3.40676e-05	9.4945e-05	0.000274456
LOC5573696	3.43651e-05	0.0330399	0.000276491
LOC5578625	3.43621e-05	0.0754035	0.000276491
LOC23687627	3.45542e-05	0.0545863	0.000277813
LOC5577407	3.45744e-05	0.0410646	0.000277813
LOC110678943	3.47399e-05	#NUM!	0.00027896
LOC5568981	3.50766e-05	0.00628309	0.00028148
LOC5567400	3.52283e-05	0.0628244	0.000282514
LOC5573203	3.53474e-05	-0.0122472	0.000283285
LOC5569184	3.538e-05	-0.0896338	0.000283362
LOC5565160	3.5842e-05	0.0827854	0.000286876
LOC5566765	3.58989e-05	-0.127288	0.000287145
LOC5564989	3.61048e-05	0.105718	0.000288604
LOC110678647	3.63812e-05	-0.00730126	0.000290625
LOC5568132	3.65424e-05	0.0416187	0.000291724
LOC5579960	3.68392e-05	0.0766716	0.000293903
LOC110678918	3.71372e-05	0.000228843	0.000295978
LOC5574875	3.71473e-05	-0.0132272	0.000295978
LOC5565997	3.75016e-05	-0.0510249	0.000298608
LOC5568968	3.79764e-05	-0.248415	0.000302193
LOC110678038	3.83796e-05	0.0142024	0.000305204
LOC5579912	3.84328e-05	-0.0640734	0.000305431
LOC5575423	3.86015e-05	0.0333534	0.000306574
LOC5570841	3.87086e-05	0.144541	0.000307226
LOC5569212	3.88123e-05	0.0297261	0.000307851
LOC5563869	3.91778e-05	-0.0752029	0.00031055
LOC5566015	3.95742e-05	0.0964708	0.000313491
LOC5566966	3.96398e-05	0.0711608	0.000313808
LOC5576540	4.09334e-05	0.0764216	0.000323841
LOC5564775	4.1622e-05	0.0627718	0.000329078
LOC110678771	4.20068e-05	-0.0247894	0.000331908
LOC5567758	4.21382e-05	0.037872	0.000332733
LOC5577812	4.22689e-05	0.0142745	0.000333551
LOC5574614	4.27726e-05	-0.0326	0.00033731
LOC5565550	4.34945e-05	0.0510683	0.000342783
LOC5577024	4.39175e-05	0.0582408	0.000345896
LOC5574390	4.40995e-05	-0.0298593	0.000347107
LOC5572570	4.43447e-05	0.00450443	0.000348815
LOC5565862	4.51615e-05	0.0241443	0.000355013
LOC5570333	4.53218e-05	0.0584316	0.000356046
LOC5576154	4.54247e-05	0.0976484	0.000356628
LOC5579515	4.56793e-05	0.0363937	0.000358398
LOC5578606	4.58362e-05	-0.121796	0.0003594
LOC5572397	4.67807e-05	0.0449925	0.000366573
LOC5579146	4.70272e-05	0.0157155	0.00036827
LOC5566335	4.71974e-05	0.0979813	0.000369134
LOC5578007	4.71708e-05	0.0609029	0.000369134
LOC5575938	4.72275e-05	0.0626928	0.000369135
LOC23687890	4.77508e-05	0.0599544	0.000372989
LOC5576362	4.83112e-05	-0.0396616	0.000377127
LOC110679012	4.86894e-05	-0.0392103	0.000379839
LOC5574731	4.89852e-05	0.0901954	0.000381905
LOC5571961	4.97421e-05	0.0419007	0.000387561
LOC5574577	5.01863e-05	-0.0358523	0.000390774
LOC5568127	5.11575e-05	0.0339785	0.000398086
LOC5578888	5.16915e-05	-0.10391	0.000401987
LOC5567722	5.22026e-05	0.0611016	0.000405706
LOC5579438	5.25449e-05	-0.271207	0.000408108
LOC5566520	5.2689e-05	0.0321563	0.00040881
LOC5574471	5.27015e-05	0.0342378	0.00040881
LOC5579818	5.31585e-05	0.061077	0.000412096
LOC5568531	5.33734e-05	-0.0521198	0.000413501
LOC5580331	5.34286e-05	0.0801781	0.000413669
LOC5564652	5.3966e-05	0.0758445	0.000417567
LOC5568016	5.4783e-05	0.062522	0.000423623
LOC5565389	5.52977e-05	-0.0173502	0.000427335
LOC110676731	5.56185e-05	0.0217277	0.000429545
LOC5564681	5.57582e-05	0.00201666	0.000430354
LOC5566892	5.59736e-05	0.0394365	0.000431747
LOC5577032	5.83934e-05	-0.0708111	0.000450129
LOC5571898	5.85984e-05	0.0863329	0.000450931
LOC5576012	5.86036e-05	0.0268542	0.000450931
LOC5576745	5.86071e-05	0.0340595	0.000450931
LOC5564812	5.92301e-05	-0.0146918	0.00045544
LOC5576251	5.93915e-05	-0.159302	0.000456396
LOC5565955	5.94881e-05	0.0546852	0.000456854
LOC110675257	6.02602e-05	0.15994	0.000462495
LOC110681217	6.04854e-05	0.0907121	0.000463935
LOC5572937	6.07523e-05	-0.0948443	0.000465692
LOC5580161	6.09659e-05	0.0383014	0.000467039
LOC110676984	6.14737e-05	0.127623	0.000470345
LOC5572551	6.14425e-05	0.041623	0.000470345
LOC5566959	6.18518e-05	0.150031	0.000472943
LOC110676270	6.21579e-05	0.0533097	0.00047499
LOC5566042	6.22327e-05	0.0655745	0.000475267
LOC5572191	6.24778e-05	0.070987	0.000476843
LOC5570428	6.31011e-05	0.0682429	0.000481302
LOC5574638	6.38071e-05	0.0369225	0.000486386
LOC5563566	6.40903e-05	-0.0274291	0.000488243
LOC5571682	6.44921e-05	0.0837463	0.000491
LOC5580074	6.48392e-05	0.0581359	0.000493338
LOC5567696	6.5053e-05	-0.0718655	0.00049466
LOC5578960	6.5132e-05	0.0326387	0.000494955
LOC5564060	6.53311e-05	0.0296347	0.000496162
LOC5568868	6.5523e-05	-0.079707	0.000497313
LOC5571484	6.55994e-05	0.06132	0.000497587
LOC5564931	6.66394e-05	0.0751797	0.000505165
LOC5565836	6.71528e-05	-0.0468906	0.000508743
LOC5579903	6.73553e-05	-0.116029	0.000509964
LOC5570621	6.82952e-05	0.071716	0.000516763
LOC5577902	6.8555e-05	0.109858	0.00051841
LOC5572335	6.8626e-05	0.0240493	0.000518629
LOC5566912	6.8749e-05	0.0378462	0.000519241
LOC5573952	6.94349e-05	-0.0324049	0.000524099
LOC5578894	6.96445e-05	0.0901047	0.00052536
LOC5573236	7.08905e-05	-0.138243	0.000534432
LOC5567092	7.14849e-05	0.0379697	0.000538255
LOC5570606	7.14751e-05	0.0604493	0.000538255
LOC5568556	7.17248e-05	0.075206	0.000539731
LOC5572693	7.20475e-05	0.0448692	0.000541829
LOC5564969	7.21329e-05	0.0183749	0.000542141
LOC5569559	7.26669e-05	-0.0257612	0.000545821
LOC5573103	7.27781e-05	0.0129679	0.000546323
LOC5564851	7.30249e-05	0.0615331	0.000547842
LOC5572599	7.36239e-05	0.0494193	0.000552
LOC5573836	7.38132e-05	0.067787	0.000553083
LOC110681571	7.39413e-05	-0.0356724	0.000553157
LOC5573372	7.3903e-05	0.0561452	0.000553157
LOC5576407	7.39577e-05	0.00961018	0.000553157
LOC5564257	7.40803e-05	0.0685798	0.000553738
LOC5574167	7.45488e-05	0.0567171	0.000556902
LOC5576650	7.52402e-05	0.0347899	0.000561727
LOC5574066	7.69818e-05	0.0477925	0.000574381
LOC110677682	7.73604e-05	-0.098613	0.000576857
LOC5576202	7.74364e-05	-0.000857632	0.000577074
LOC5567854	7.82823e-05	0.0690498	0.000583026
LOC5569899	7.83592e-05	-0.00903267	0.000583246
LOC5564151	7.91134e-05	0.123209	0.000588504
LOC5569096	8.00091e-05	0.0341041	0.000594808
LOC5566291	8.03859e-05	-0.0701352	0.00059725
LOC5575412	8.04347e-05	0.0384057	0.000597252
LOC5570088	8.05896e-05	0.0343072	0.000598042
LOC5576466	8.07306e-05	-0.075873	0.000598727
LOC5578452	8.08477e-05	0.00501532	0.000599236
LOC5570605	8.16014e-05	-0.0170947	0.000604459
LOC5567315	8.17467e-05	0.0167765	0.000605171
LOC5565476	8.22555e-05	0.0511071	0.000608572
LOC5569925	8.33792e-05	-0.0188361	0.000616516
LOC5580273	8.46076e-05	-0.0221281	0.000625224
LOC5576179	8.50532e-05	0.0955645	0.00062814
LOC110674749	8.54157e-05	-0.079049	0.00063044
LOC5565905	8.69527e-05	0.0312552	0.0006414
LOC23687932	8.71251e-05	0.0649762	0.000641519
LOC5573135	8.71137e-05	-0.0547849	0.000641519
LOC5579845	8.70879e-05	-0.0633138	0.000641519
LOC5572890	8.77944e-05	0.0600557	0.000646062
LOC5569072	8.87239e-05	0.0694512	0.000652512
LOC5566701	8.99135e-05	0.082145	0.000660867
LOC5575107	9.05408e-05	0.0145728	0.000665081
LOC5574366	9.08363e-05	0.00485086	0.000666457
LOC5580010	9.0786e-05	-0.0687465	0.000666457
LOC5576042	9.13086e-05	0.0399986	0.000669524
LOC5569266	9.19327e-05	-0.0581025	0.000673699
LOC5571102	9.21541e-05	0.044509	0.000674921
LOC5570753	9.27374e-05	-0.0675502	0.000678789
LOC5564033	9.40931e-05	-0.09482	0.000688304
LOC110675397	9.50459e-05	0.102762	0.00069481
LOC5569480	9.50953e-05	0.0194613	0.00069481
LOC110680671	9.5254e-05	-0.0325938	0.000695557
LOC5570780	9.64461e-05	0.00823753	0.000703845
LOC5576021	9.66579e-05	0.164649	0.000704974
LOC5571572	9.69995e-05	-0.22193	0.000707046
LOC23687505	9.73401e-05	0.0419272	0.00070911
LOC5578303	9.76695e-05	0.0162146	0.000711089
LOC23687474	9.83535e-05	0.071494	0.000715646
LOC5566232	9.85161e-05	0.0895916	0.000715984
LOC5567173	9.85022e-05	0.0249645	0.000715984
LOC5580053	0.00010059	-0.0157928	0.000730627
LOC5578387	0.000102829	0.077814	0.000746451
LOC5568209	0.000103647	-0.0617471	0.000751607
LOC5574440	0.000103661	0.0494333	0.000751607
LOC5576472	0.000104341	0.0215442	0.000756092
LOC5566638	0.000105512	0.0406898	0.000764124
LOC5564120	0.000106517	0.0517168	0.000770948
LOC5568717	0.000107321	0.110741	0.000776313
LOC5573115	0.000107497	0.0570225	0.00077713
LOC5578710	0.00010804	0.0204318	0.000780599
LOC5563742	0.000108556	0.0482974	0.000783864
LOC5578266	0.000108836	0.0618502	0.00078543
LOC5564506	0.000109058	-0.073076	0.000786573
LOC5574685	0.000109776	0.0369548	0.000791286
LOC5571140	0.000111214	-0.0542901	0.000801185
LOC5573090	0.000111321	-0.0613705	0.000801488
LOC5577966	0.000113932	-0.0455056	0.000819804
LOC5574317	0.000114752	0.114456	0.000825226
LOC5568859	0.000114834	0.0347641	0.000825334
LOC5574643	0.000115191	0.0330974	0.000827414
LOC5580046	0.00011566	0.0589524	0.0008303
LOC5569708	0.000116107	0.0767402	0.000832596
LOC5575288	0.000116115	0.0484021	0.000832596
LOC5568986	0.000116276	0.0407015	0.000833265
LOC5568657	0.000116386	0.0381271	0.000833569
LOC5569057	0.000116719	-0.0147533	0.000835043
LOC5570084	0.000116727	-0.0456027	0.000835043
LOC5577684	0.000116841	0.07164	0.000835372
LOC110678198	0.00011712	0.0241818	0.00083688
LOC5568617	0.000117288	-0.0436001	0.000837598
LOC5567718	0.000119642	0.0391413	0.000853912
LOC5572383	0.000120448	0.0484224	0.000859165
LOC5573744	0.000120603	-0.0392349	0.000859778
LOC23687802	0.000120942	0.047125	0.000861695
LOC5569780	0.000121037	0.0181726	0.000861874
LOC5570348	0.000121737	0.0362039	0.000866355
LOC5564786	0.000122661	-0.0748734	0.000872431
LOC5566652	0.000124304	0.0230417	0.000883098
LOC5579837	0.000124283	0.0177932	0.000883098
LOC5568500	0.0001245	-0.00302325	0.00088398
LOC5572690	0.000126292	0.057021	0.000896186
LOC110675616	0.000128126	0.101396	0.000908678
LOC5576477	0.000128288	-0.042771	0.000909305
LOC5575495	0.000128921	0.0439043	0.000913264
LOC5577777	0.000130668	0.0372703	0.00092511
LOC110676980	0.000131072	-0.0258544	0.000927437
LOC5579278	0.00013345	-0.0346966	0.000943723
LOC5566871	0.000134015	0.0384971	0.000947175
LOC5573381	0.000134937	0.0596267	0.00095314
LOC5572932	0.0001359	-0.074072	0.000959393
LOC5564718	0.00013637	-0.0317974	0.000962096
LOC5567490	0.000136439	0.0233799	0.000962096
LOC5573287	0.000137607	0.0686745	0.000969783
LOC5576383	0.000138538	-0.00255642	0.000975783
LOC110681295	0.000138843	0.0750643	0.000977369
LOC5567287	0.000138923	-0.00871942	0.000977374
LOC5575917	0.000140575	0.0294996	0.000987888
LOC5579033	0.000140577	0.0399918	0.000987888
LOC5571990	0.000140713	-0.0173376	0.000988279
LOC5572799	0.000140812	0.029004	0.000988408
LOC5578522	0.000142236	0.0463498	0.000997838
LOC5572646	0.000142555	0.0315943	0.000999507
LOC5569646	0.000143271	-0.0184195	0.00100396
LOC110675582	0.000143665	0.0510176	0.00100615
LOC5564860	0.000143768	-0.0162625	0.00100629
LOC5571790	0.000144555	-0.0825814	0.00101123
LOC110677877	0.000145656	-0.0876979	0.00101746
LOC5565629	0.000145694	0.0595013	0.00101746
LOC5576066	0.000145533	-0.129809	0.00101746
LOC5567273	0.000146585	-0.156475	0.00102311
LOC5576950	0.000147515	0.0172512	0.00102902
LOC5563704	0.000148042	-0.0727207	0.00103211
LOC5570456	0.000148444	0.0503111	0.00103433
LOC5564303	0.000148621	-0.0316452	0.00103439
LOC5576764	0.000148618	0.0363687	0.00103439
LOC5568303	0.000149435	0.0308533	0.00103947
LOC23687573	0.000150303	0.0197663	0.00104492
LOC5570041	0.000150546	0.00343077	0.00104602
LOC5566570	0.000152146	-0.0963633	0.00105653
LOC5564563	0.000152362	0.0282942	0.00105744
LOC5577306	0.000153226	-0.0244092	0.00106284
LOC5566394	0.000154263	0.0640101	0.00106943
LOC5572454	0.000155168	0.0238838	0.00107449
LOC5573947	0.000155092	-0.00757475	0.00107449
LOC110677949	0.000155549	-0.0624244	0.00107653
LOC5574988	0.000156384	0.0417528	0.0010817
LOC23687431	0.000157308	-0.0609317	0.00108687
LOC5572927	0.000157278	0.0263418	0.00108687
LOC5564418	0.000157807	-0.0890921	0.00108971
LOC5564056	0.000158088	0.0401959	0.00109104
LOC5568014	0.000158704	0.00850207	0.00109467
LOC5564218	0.000159364	-0.17695	0.00109861
LOC5572431	0.000162332	-0.0091435	0.00111845
LOC5580118	0.000163918	0.0351725	0.00112875
LOC5572785	0.000164761	0.10675	0.00113392
LOC5565605	0.000165916	0.0498027	0.00114123
LOC5566714	0.000166681	0.0432741	0.00114585
LOC5574463	0.000167086	0.00665098	0.001148
LOC5573830	0.000167282	0.0528998	0.0011487
LOC5573338	0.00016821	0.100521	0.00115385
LOC5573776	0.000168219	-0.0168248	0.00115385
LOC5563948	0.000168617	0.125599	0.00115593
LOC5574874	0.000170239	0.0822002	0.0011664
LOC110676235	0.000170711	-0.00197668	0.00116899
LOC5570328	0.000170959	-0.0181998	0.00117004
LOC5578155	0.000171238	0.0563377	0.0011713
LOC5580262	0.000172959	0.0328289	0.00118242
LOC5573396	0.000173602	0.0314254	0.00118616
LOC5579127	0.000173973	-0.0811004	0.00118803
LOC5566471	0.000174139	0.0839587	0.0011885
LOC5577310	0.000174856	0.0459772	0.00119274
LOC5575702	0.000175574	0.0446998	0.00119697
LOC110678810	0.00017615	0.0292099	0.00120023
LOC5572048	0.000177082	0.0723387	0.00120537
LOC5575019	0.000177099	-0.236026	0.00120537
LOC5575273	0.000181431	0.063968	0.00123417
LOC5576379	0.000182295	-0.000223704	0.00123936
LOC5577060	0.00018265	0.0063815	0.00124109
LOC5570864	0.000183232	0.047303	0.00124436
LOC5571262	0.000183624	0.0237011	0.00124634
LOC5567559	0.00018613	0.0521838	0.00126265
LOC5566240	0.000186628	0.0262942	0.00126533
LOC110674117	0.000186745	0.0233199	0.00126543
LOC5571312	0.00018761	-0.0748683	0.00127059
LOC5568788	0.000191657	0.0488233	0.00129729
LOC5565025	0.000192042	0.0450182	0.00129881
LOC5568522	0.000192092	0.0332607	0.00129881
LOC110681093	0.000192207	#NUM!	0.00129887
LOC110680755	0.000192549	0.0415314	0.00130047
LOC110676129	0.000192731	0.017087	0.00130099
LOC5577000	0.000193011	0.0362573	0.00130216
LOC5575272	0.000193882	0.0274754	0.00130732
LOC5577102	0.000194137	0.0345891	0.00130833
LOC5578596	0.000194615	0.0636982	0.00131083
LOC5564023	0.000194781	0.0523556	0.00131123
LOC5574598	0.000195484	0.0210096	0.00131525
LOC5566747	0.000195807	0.0472929	0.0013167
LOC5564778	0.000196023	0.079065	0.00131744
LOC5566409	0.000197472	0.00824187	0.00132645
LOC5564573	0.000198172	0.0606489	0.00133043
LOC5569218	0.000199023	0.0449228	0.00133542
LOC5578443	0.000199242	-0.0623279	0.00133616
LOC5574532	0.000200985	0.013444	0.00134711
LOC110674745	0.000201524	0.0122947	0.00134999
LOC5578574	0.000203176	0.0291618	0.00136032
LOC5571900	0.00020507	-0.0365021	0.00137225
LOC110676230	0.000206616	0.0398564	0.00138185
LOC5571878	0.000207753	0.00767137	0.0013887
LOC5577138	0.000209797	-0.0246557	0.0014016
LOC110678183	0.00021068	0.0379413	0.00140674
LOC5576927	0.000211164	-0.00213677	0.00140921
LOC5565682	0.000215077	-0.0558463	0.00143454
LOC5573444	0.000215571	0.120247	0.00143706
LOC5577291	0.000218693	0.0413282	0.00145708
LOC5568402	0.000220053	0.0267724	0.00146456
LOC5569234	0.000219961	0.0308271	0.00146456
LOC5579092	0.000220652	-0.0835892	0.00146776
LOC5575243	0.000221197	0.0360438	0.00147059
LOC5574535	0.000221521	0.0533924	0.00147195
LOC110679216	0.000221664	0.0176616	0.00147211
LOC5578124	0.000222132	-0.0674335	0.00147442
LOC110676086	0.000222634	-0.0319005	0.00147696
LOC5565300	0.000226269	0.0827493	0.00149992
LOC5569547	0.000226339	0.024997	0.00149992
LOC5569088	0.000227685	0.0848055	0.00150803
LOC5571764	0.000227979	-0.27477	0.00150916
LOC5571293	0.000229194	-0.0909325	0.00151639
LOC5576486	0.000229596	0.0320203	0.00151824
LOC5567142	0.000229992	-0.0493089	0.00152004
LOC5568922	0.000231329	0.0310844	0.00152806
LOC5574496	0.000231508	-0.0637021	0.00152843
LOC5563589	0.000232158	0.0301373	0.00153107
LOC5575377	0.00023212	0.0608837	0.00153107
LOC5574612	0.000233279	0.0278433	0.00153764
LOC5566541	0.000237588	0.0537699	0.00156521
LOC5575995	0.000237904	0.143904	0.00156646
LOC5572928	0.000238828	-0.039262	0.0015717
LOC5578530	0.000239919	0.0194322	0.00157804
LOC5567324	0.000241422	-0.0539812	0.00158708
LOC5574388	0.000244832	-0.0129891	0.00160863
LOC5568302	0.000246321	0.0438977	0.00161755
LOC5569498	0.000246965	-0.0428992	0.0016192
LOC5574012	0.000246795	0.0295761	0.0016192
LOC5579921	0.000246857	-0.123669	0.0016192
LOC5575471	0.000249748	0.0509905	0.00163658
LOC110676426	0.000251791	0.0549521	0.00164908
LOC5574790	0.000257816	0.105763	0.00168765
LOC5575945	0.000260607	-0.0107071	0.00170501
LOC5569849	0.000261806	0.0233149	0.00171195
LOC5566304	0.000262514	0.00992102	0.00171567
LOC5577917	0.000263167	0.0182119	0.00171902
LOC5574435	0.000263757	-0.0035023	0.00172196
LOC110676024	0.000264005	-0.0993504	0.00172267
LOC5569975	0.000264581	0.0414743	0.0017246
LOC5577482	0.000264456	0.0268904	0.0017246
LOC110678990	0.000265002	0.0594057	0.00172639
LOC5569333	0.000265135	0.0346597	0.00172639
LOC5572735	0.00026598	0.0166689	0.00173097
LOC110679655	0.000266445	0.0803085	0.00173309
LOC5568825	0.000267487	0.0186885	0.00173894
LOC5576345	0.000267734	0.031872	0.00173963
LOC5564154	0.00026797	0.0536167	0.00174025
LOC5577655	0.000268505	0.0375376	0.00174281
LOC5573733	0.000269196	0.0579718	0.00174638
LOC5566523	0.000271613	-0.0219481	0.00176112
LOC5573648	0.000271821	0.0421658	0.00176155
LOC5569994	0.000272165	0.0955692	0.00176285
LOC110675282	0.000272731	-0.0475868	0.00176559
LOC5564010	0.000275312	-0.0355454	0.00178043
LOC5565612	0.000275231	-0.204804	0.00178043
LOC5579091	0.000287199	-0.0031112	0.00185633
LOC5568333	0.000288255	0.05551	0.00186218
LOC5573266	0.000290773	0.037761	0.00187746
LOC110679707	0.000291484	-0.0338038	0.00188106
LOC5577094	0.000302204	0.049978	0.00194923
LOC5569986	0.000303228	-0.0395091	0.0019548
LOC5567377	0.000305075	0.0436609	0.00196531
LOC5569119	0.000305176	0.00707161	0.00196531
LOC23687867	0.000305958	0.0772957	0.00196932
LOC5577771	0.000306167	0.0443869	0.00196963
LOC5573701	0.000308132	0.0217226	0.00198124
LOC5567105	0.000308518	0.0168166	0.00198269
LOC5577014	0.000311339	0.0487846	0.00199977
LOC5565689	0.000311932	0.0864698	0.00200254
LOC5567409	0.000312375	-0.0445944	0.00200434
LOC5571223	0.000315172	-0.0237685	0.00202123
LOC5577802	0.000316533	-0.0131599	0.00202891
LOC5578672	0.000317415	-0.0277341	0.0020335
LOC5574432	0.000320096	0.0342101	0.00204961
LOC23687692	0.000322026	-0.048617	0.0020609
LOC5563663	0.000322947	-0.0415882	0.00206465
LOC5568189	0.000322879	-0.072628	0.00206465
LOC5565701	0.000323311	0.0340187	0.00206591
LOC5571226	0.000323799	-0.023292	0.00206795
LOC5575982	0.000324212	-0.0727948	0.00206952
LOC110676424	0.000324531	#NUM!	0.00207048
LOC5569392	0.000325286	0.056912	0.00207387
LOC5570388	0.000325399	0.063308	0.00207387
LOC5577382	0.000326408	0.136337	0.00207923
LOC5579888	0.000327649	0.00162293	0.00208606
LOC5567375	0.000329258	0.00587492	0.00209511
LOC5575443	0.000329411	-0.0659209	0.00209511
LOC5568536	0.00033227	-0.0211399	0.0021122
LOC5577744	0.000334124	-0.0830798	0.00212289
LOC5577938	0.000334975	0.0305321	0.0021272
LOC5566179	0.000336069	-0.0106007	0.00213305
LOC5569245	0.000336859	-0.0528111	0.00213697
LOC5576909	0.000337474	#NUM!	0.00213976
LOC5570502	0.000340427	-0.0398947	0.00215738
LOC5563787	0.000342875	0.00838776	0.00217178
LOC5569011	0.000344603	0.0307275	0.0021816
LOC110675472	0.000345975	0.0199229	0.00218916
LOC5574833	0.000346257	-0.0183523	0.00218983
LOC5563724	0.000347181	-0.0379108	0.00219454
LOC5576979	0.000349338	0.0308381	0.00220704
LOC5578571	0.000350562	0.0384478	0.00221364
LOC5567572	0.000352283	-0.0620736	0.00222337
LOC5565981	0.000354562	0.036389	0.00223661
LOC5564252	0.00035702	0.056032	0.0022506
LOC5575872	0.000357145	0.0372416	0.0022506
LOC5573851	0.000359969	0.0448124	0.00226723
LOC5573494	0.000361618	0.0437916	0.00227646
LOC5566288	0.00036224	0.00106779	0.00227921
LOC5565756	0.000363878	0.0188229	0.00228835
LOC5574500	0.000365203	-0.0436418	0.00229551
LOC5572436	0.00036696	0.0213768	0.00230538
LOC5565109	0.000370505	-0.0373929	0.00232646
LOC5564550	0.000374557	0.0523778	0.00234983
LOC5565651	0.000374608	-0.107921	0.00234983
LOC5574966	0.000375361	0.0836897	0.00235336
LOC5564358	0.000376064	-0.0253674	0.00235656
LOC5579467	0.00037669	0.0563456	0.00235929
LOC5573813	0.000378257	0.0482474	0.0023679
LOC5578206	0.0003795	0.0324864	0.00237447
LOC5568431	0.000380526	0.0451302	0.00237969
LOC5571668	0.000382827	-0.08632	0.00239286
LOC5568718	0.000384404	-0.0843452	0.0024015
LOC5569015	0.000385476	0.0526516	0.00240698
LOC5563709	0.000392163	0.0178273	0.0024475
LOC110676510	0.00039395	0.00378981	0.0024574
LOC110676148	0.000394656	-0.0144841	0.00246056
LOC110674127	0.000396281	0.0317317	0.00246944
LOC5566142	0.000397309	0.0212673	0.0024746
LOC5568090	0.000400747	0.0933868	0.00249475
LOC5563901	0.00040246	0.00587256	0.00250415
LOC5565857	0.000405929	0.0305396	0.00252446
LOC5572892	0.000407509	-0.0290539	0.00253301
LOC23687404	0.000409034	0.0739563	0.0025412
LOC5569544	0.000412461	-0.0392767	0.0025612
LOC5571237	0.000412916	0.00633556	0.00256274
LOC5569159	0.000414768	0.0606624	0.00257294
LOC5577246	0.00041898	0.0720522	0.00259776
LOC5577673	0.00042156	-0.0220412	0.00261244
LOC5572369	0.000422965	#NUM!	0.00261983
LOC110676410	0.000424477	-0.0214146	0.00262788
LOC5572083	0.000429279	-0.0671801	0.00265627
LOC5579875	0.000429634	-0.0161852	0.00265713
LOC5572473	0.000430732	0.0247265	0.00266259
LOC5571580	0.00043283	0.0517935	0.00267421
LOC5570686	0.000434035	0.0833233	0.00268032
LOC110674320	0.000434992	-0.0207192	0.00268489
LOC5574564	0.000437006	0.00641702	0.00269596
LOC5569835	0.000441734	-0.0378647	0.00272377
[truncated: 10,327 more rows]
