# Supplementary material for: Transcriptional response of spermathecal secretory cells to mating and receipt of seminal fluid proteins in Aedes aegypti
Source: iScience. 2026 Jun 5;29(6):116301. doi: 10.1016/j.isci.2026.116301 (PMC13264323; doi:10.1016/j.isci.2026.116301)
Supplement: Data S3. GO enrichment of processes for genes differentially expressed in SSCs between virgin and mated females [file mmc4.xlsx]

## Sheet: mated-virgin_STRING_GOenrichmen
	category	term	number_of_genes	number_of_genes_in_background	ncbiTaxonId	inputGenes	preferredNames	p_value	fdr	description
55	Process	GO:0009987	1203	8701	7159	7159.AAEL000010-PA,7159.AAEL000032-PC,7159.AAEL000090-PA,7159.AAEL000123-PA,7159.AAEL000128-PA,7159.AAEL000181-PA,7159.AAEL000185-PA,7159.AAEL000187-PA,7159.AAEL000193-PA,7159.AAEL000217-PA,7159.AAEL000244-PA,7159.AAEL000263-PA,7159.AAEL000269-PA,7159.AAEL000271-PB,7159.AAEL000278-PA,7159.AAEL000291-PA,7159.AAEL000293-PA,7159.AAEL000324-PA,7159.AAEL000336-PA,7159.AAEL000370-PA,7159.AAEL000388-PA,…	AAEL000010,RpS6,AAEL000090,AAEL000123,AAEL000128-PA,AAEL000181,AAEL000185,AAEL000187-PA,AAEL000193,AAEL000217,AAEL000244,AAEL000263,AAEL000269,AAEL000271,AAEL000278,AAEL000291,AAEL000293,AAEL000324,AAEL000336,AAEL000370,AAEL000388,USP,AAEL000405,AAEL000433,AAEL000444,AAEL000461,AAEL000469,AAEL000485,AAEL000496,AAEL000498,AAEL000507,AAEL000510,AAEL000511,AAEL000529,AAEL000541,AAEL000551,AAEL000558…	2.71e-43	1.7e-39	Cellular process
56	Process	GO:0065007	807	5321	7159	7159.AAEL000090-PA,7159.AAEL000128-PA,7159.AAEL000172-PA,7159.AAEL000181-PA,7159.AAEL000185-PA,7159.AAEL000187-PA,7159.AAEL000217-PA,7159.AAEL000293-PA,7159.AAEL000324-PA,7159.AAEL000336-PA,7159.AAEL000370-PA,7159.AAEL000388-PA,7159.AAEL000395-PA,7159.AAEL000405-PA,7159.AAEL000433-PA,7159.AAEL000485-PB,7159.AAEL000498-PA,7159.AAEL000511-PA,7159.AAEL000529-PA,7159.AAEL000551-PA,7159.AAEL000558-PA,…	AAEL000090,AAEL000128-PA,AAEL000172,AAEL000181,AAEL000185,AAEL000187-PA,AAEL000217,AAEL000293,AAEL000324,AAEL000336,AAEL000370,AAEL000388,USP,AAEL000405,AAEL000433,AAEL000485,AAEL000498,AAEL000511,AAEL000529,AAEL000551,AAEL000558-PA,AAEL000564,AAEL000574,DNR1,TOLL8,AAEL000634,AAEL000641,AAEL000649,AAEL000650,AAEL000661,TOLL6,AAEL000729,AAEL000747,AAEL000758,AAEL000759,AAEL000840-PA,AAEL000949,AAE…	2.27e-32	7.13e-29	Biological regulation
57	Process	GO:0050794	689	4464	7159	7159.AAEL000128-PA,7159.AAEL000172-PA,7159.AAEL000181-PA,7159.AAEL000185-PA,7159.AAEL000187-PA,7159.AAEL000217-PA,7159.AAEL000293-PA,7159.AAEL000324-PA,7159.AAEL000336-PA,7159.AAEL000395-PA,7159.AAEL000405-PA,7159.AAEL000433-PA,7159.AAEL000498-PA,7159.AAEL000529-PA,7159.AAEL000551-PA,7159.AAEL000558-PA,7159.AAEL000564-PB,7159.AAEL000574-PB,7159.AAEL000590-PA,7159.AAEL000633-PA,7159.AAEL000634-PA,…	AAEL000128-PA,AAEL000172,AAEL000181,AAEL000185,AAEL000187-PA,AAEL000217,AAEL000293,AAEL000324,AAEL000336,USP,AAEL000405,AAEL000433,AAEL000498,AAEL000529,AAEL000551,AAEL000558-PA,AAEL000564,AAEL000574,DNR1,TOLL8,AAEL000634,AAEL000641,AAEL000649,AAEL000650,AAEL000661,TOLL6,AAEL000729,AAEL000747,AAEL000758,AAEL000840-PA,AAEL000949,AAEL000951,AAEL000970,AAEL000973,AAEL000980,AAEL000984,AAEL000993,AAE…	9.81e-28	2.06e-24	Regulation of cellular process
58	Process	GO:0050789	725	4803	7159	7159.AAEL000128-PA,7159.AAEL000172-PA,7159.AAEL000181-PA,7159.AAEL000185-PA,7159.AAEL000187-PA,7159.AAEL000217-PA,7159.AAEL000293-PA,7159.AAEL000324-PA,7159.AAEL000336-PA,7159.AAEL000395-PA,7159.AAEL000405-PA,7159.AAEL000433-PA,7159.AAEL000498-PA,7159.AAEL000529-PA,7159.AAEL000551-PA,7159.AAEL000558-PA,7159.AAEL000564-PB,7159.AAEL000574-PB,7159.AAEL000590-PA,7159.AAEL000633-PA,7159.AAEL000634-PA,…	AAEL000128-PA,AAEL000172,AAEL000181,AAEL000185,AAEL000187-PA,AAEL000217,AAEL000293,AAEL000324,AAEL000336,USP,AAEL000405,AAEL000433,AAEL000498,AAEL000529,AAEL000551,AAEL000558-PA,AAEL000564,AAEL000574,DNR1,TOLL8,AAEL000634,AAEL000641,AAEL000649,AAEL000650,AAEL000661,TOLL6,AAEL000729,AAEL000747,AAEL000758,AAEL000840-PA,AAEL000949,AAEL000951,AAEL000970,AAEL000973,AAEL000980,AAEL000984,AAEL000993,AAE…	5.19e-27	8.15e-24	Regulation of biological process
59	Process	GO:0048731	350	1831	7159	7159.AAEL000181-PA,7159.AAEL000187-PA,7159.AAEL000217-PA,7159.AAEL000269-PA,7159.AAEL000324-PA,7159.AAEL000336-PA,7159.AAEL000395-PA,7159.AAEL000405-PA,7159.AAEL000433-PA,7159.AAEL000498-PA,7159.AAEL000541-PB,7159.AAEL000558-PA,7159.AAEL000589-PA,7159.AAEL000633-PA,7159.AAEL000661-PA,7159.AAEL000671-PA,7159.AAEL000758-PA,7159.AAEL000845-PA,7159.AAEL000860-PA,7159.AAEL000931-PA,7159.AAEL000970-PA,…	AAEL000181,AAEL000187-PA,AAEL000217,AAEL000269,AAEL000324,AAEL000336,USP,AAEL000405,AAEL000433,AAEL000498,AAEL000541,AAEL000558-PA,AAEL000589,TOLL8,AAEL000661,TOLL6,AAEL000758,AAEL000845-PA,AAEL000860,AAEL000931,AAEL000970,AAEL000984,AAEL000993,ck,AAEL001244,AAEL001403,AAEL001411,AAEL001476,AAEL001493,AAEL001503,AAEL001584,AAEL001612,AAEL001698,AAEL001734,AAEL001779,AAEL001796,AAEL001819,AAEL0018…	3.29e-25	4.14e-22	System development
60	Process	GO:0065008	287	1406	7159	7159.AAEL000090-PA,7159.AAEL000217-PA,7159.AAEL000370-PA,7159.AAEL000388-PA,7159.AAEL000395-PA,7159.AAEL000405-PA,7159.AAEL000485-PB,7159.AAEL000498-PA,7159.AAEL000511-PA,7159.AAEL000558-PA,7159.AAEL000574-PB,7159.AAEL000641-PA,7159.AAEL000649-PA,7159.AAEL000758-PA,7159.AAEL000984-PA,7159.AAEL000993-PA,7159.AAEL001204-PA,7159.AAEL001403-PA,7159.AAEL001411-PB,7159.AAEL001432-PA,7159.AAEL001503-PA,…	AAEL000090,AAEL000217,AAEL000370,AAEL000388,USP,AAEL000405,AAEL000485,AAEL000498,AAEL000511,AAEL000558-PA,AAEL000574,AAEL000641,AAEL000649,AAEL000758,AAEL000984,AAEL000993,AAEL001204,AAEL001403,AAEL001411,AAEL001432,AAEL001503,AAEL001569,AAEL001582,4EBP,AAEL001904,AAEL001914,AAEL001918,AAEL001919,SPZ5,AAEL001940,AAEL002039,AAEL002049,AAEL002051,AAEL002086,AAEL002175,AAEL002299,AAEL002308,AAEL0023…	4.13e-24	4.33e-21	Regulation of biological quality
61	Process	GO:0009653	288	1459	7159	7159.AAEL000181-PA,7159.AAEL000187-PA,7159.AAEL000217-PA,7159.AAEL000269-PA,7159.AAEL000324-PA,7159.AAEL000395-PA,7159.AAEL000405-PA,7159.AAEL000433-PA,7159.AAEL000485-PB,7159.AAEL000498-PA,7159.AAEL000541-PB,7159.AAEL000589-PA,7159.AAEL000633-PA,7159.AAEL000661-PA,7159.AAEL000671-PA,7159.AAEL000758-PA,7159.AAEL000845-PA,7159.AAEL000860-PA,7159.AAEL000970-PA,7159.AAEL000984-PA,7159.AAEL000993-PA,…	AAEL000181,AAEL000187-PA,AAEL000217,AAEL000269,AAEL000324,USP,AAEL000405,AAEL000433,AAEL000485,AAEL000498,AAEL000541,AAEL000589,TOLL8,AAEL000661,TOLL6,AAEL000758,AAEL000845-PA,AAEL000860,AAEL000970,AAEL000984,AAEL000993,ck,AAEL001244,AAEL001411,AAEL001476,AAEL001493,AAEL001503,AAEL001584,AAEL001612,AAEL001698,AAEL001710,AAEL001734,AAEL001779,AAEL001832,AAEL001843,AAEL001869,AAEL001918,AAEL001919,…	2.82e-22	2.54e-19	Anatomical structure morphogenesis
62	Process	GO:0032502	487	3037	7159	7159.AAEL000128-PA,7159.AAEL000181-PA,7159.AAEL000187-PA,7159.AAEL000217-PA,7159.AAEL000269-PA,7159.AAEL000293-PA,7159.AAEL000324-PA,7159.AAEL000336-PA,7159.AAEL000395-PA,7159.AAEL000405-PA,7159.AAEL000433-PA,7159.AAEL000485-PB,7159.AAEL000498-PA,7159.AAEL000529-PA,7159.AAEL000541-PB,7159.AAEL000558-PA,7159.AAEL000589-PA,7159.AAEL000633-PA,7159.AAEL000661-PA,7159.AAEL000671-PA,7159.AAEL000729-PA,…	AAEL000128-PA,AAEL000181,AAEL000187-PA,AAEL000217,AAEL000269,AAEL000293,AAEL000324,AAEL000336,USP,AAEL000405,AAEL000433,AAEL000485,AAEL000498,AAEL000529,AAEL000541,AAEL000558-PA,AAEL000589,TOLL8,AAEL000661,TOLL6,AAEL000729,AAEL000758,AAEL000845-PA,AAEL000860,AAEL000931,AAEL000970,AAEL000984,AAEL000993,AAEL001204,ck,AAEL001244,AAEL001360,AAEL001403,AAEL001411,AAEL001476,AAEL001484,AAEL001493,AAEL0…	8.24e-21	6.47e-18	Developmental process
63	Process	GO:0060429	195	858	7159	7159.AAEL000181-PA,7159.AAEL000187-PA,7159.AAEL000217-PA,7159.AAEL000395-PA,7159.AAEL000433-PA,7159.AAEL000633-PA,7159.AAEL000661-PA,7159.AAEL000671-PA,7159.AAEL000758-PA,7159.AAEL000970-PA,7159.AAEL000984-PA,7159.AAEL000993-PA,7159.AAEL001220-PA,7159.AAEL001244-PA,7159.AAEL001411-PB,7159.AAEL001476-PA,7159.AAEL001710-PA,7159.AAEL001734-PA,7159.AAEL001918-PA,7159.AAEL001940-PA,7159.AAEL001965-PA,…	AAEL000181,AAEL000187-PA,AAEL000217,USP,AAEL000433,TOLL8,AAEL000661,TOLL6,AAEL000758,AAEL000970,AAEL000984,AAEL000993,ck,AAEL001244,AAEL001411,AAEL001476,AAEL001710,AAEL001734,AAEL001918,AAEL001940,AAEL001965,AAEL002253,AAEL002308,AAEL002407,AAEL002411,AAEL002474,Hamartin,AAEL002646,AAEL002721,AAEL002903,AAEL003162-PA,AAEL003283,AAEL003371,AAEL003415,AAEL003466,AAEL003503,AAEL003514,AAEL003731,AA…	1.26e-20	8.78e-18	Epithelium development
64	Process	GO:0009888	211	967	7159	7159.AAEL000181-PA,7159.AAEL000187-PA,7159.AAEL000217-PA,7159.AAEL000395-PA,7159.AAEL000433-PA,7159.AAEL000633-PA,7159.AAEL000661-PA,7159.AAEL000671-PA,7159.AAEL000758-PA,7159.AAEL000970-PA,7159.AAEL000984-PA,7159.AAEL000993-PA,7159.AAEL001220-PA,7159.AAEL001244-PA,7159.AAEL001411-PB,7159.AAEL001476-PA,7159.AAEL001493-PA,7159.AAEL001710-PA,7159.AAEL001734-PA,7159.AAEL001918-PA,7159.AAEL001940-PA,…	AAEL000181,AAEL000187-PA,AAEL000217,USP,AAEL000433,TOLL8,AAEL000661,TOLL6,AAEL000758,AAEL000970,AAEL000984,AAEL000993,ck,AAEL001244,AAEL001411,AAEL001476,AAEL001493,AAEL001710,AAEL001734,AAEL001918,AAEL001940,AAEL001946,AAEL001965,AAEL002175,AAEL002253,AAEL002308,AAEL002407,AAEL002411,AAEL002474,Hamartin,AAEL002646,AAEL002721,AAEL002903,AAEL003047,AAEL003063,AAEL003162-PA,AAEL003283,AAEL003371,AA…	1.71e-20	1.07e-17	Tissue development
65	Process	GO:0007275	428	2599	7159	7159.AAEL000181-PA,7159.AAEL000187-PA,7159.AAEL000217-PA,7159.AAEL000269-PA,7159.AAEL000324-PA,7159.AAEL000336-PA,7159.AAEL000395-PA,7159.AAEL000405-PA,7159.AAEL000433-PA,7159.AAEL000498-PA,7159.AAEL000529-PA,7159.AAEL000541-PB,7159.AAEL000558-PA,7159.AAEL000589-PA,7159.AAEL000633-PA,7159.AAEL000661-PA,7159.AAEL000671-PA,7159.AAEL000758-PA,7159.AAEL000845-PA,7159.AAEL000860-PA,7159.AAEL000931-PA,…	AAEL000181,AAEL000187-PA,AAEL000217,AAEL000269,AAEL000324,AAEL000336,USP,AAEL000405,AAEL000433,AAEL000498,AAEL000529,AAEL000541,AAEL000558-PA,AAEL000589,TOLL8,AAEL000661,TOLL6,AAEL000758,AAEL000845-PA,AAEL000860,AAEL000931,AAEL000970,AAEL000984,AAEL000993,ck,AAEL001244,AAEL001403,AAEL001411,AAEL001476,AAEL001484,AAEL001493,AAEL001503,AAEL001584,AAEL001612,AAEL001698,AAEL001710,AAEL001734,AAEL0017…	8.45e-20	4.83e-17	Multicellular organism development
66	Process	GO:0048856	463	2900	7159	7159.AAEL000181-PA,7159.AAEL000187-PA,7159.AAEL000217-PA,7159.AAEL000269-PA,7159.AAEL000324-PA,7159.AAEL000336-PA,7159.AAEL000395-PA,7159.AAEL000405-PA,7159.AAEL000433-PA,7159.AAEL000485-PB,7159.AAEL000498-PA,7159.AAEL000529-PA,7159.AAEL000541-PB,7159.AAEL000558-PA,7159.AAEL000589-PA,7159.AAEL000633-PA,7159.AAEL000661-PA,7159.AAEL000671-PA,7159.AAEL000729-PA,7159.AAEL000758-PA,7159.AAEL000845-PA,…	AAEL000181,AAEL000187-PA,AAEL000217,AAEL000269,AAEL000324,AAEL000336,USP,AAEL000405,AAEL000433,AAEL000485,AAEL000498,AAEL000529,AAEL000541,AAEL000558-PA,AAEL000589,TOLL8,AAEL000661,TOLL6,AAEL000729,AAEL000758,AAEL000845-PA,AAEL000860,AAEL000931,AAEL000970,AAEL000984,AAEL000993,AAEL001204,ck,AAEL001244,AAEL001360,AAEL001403,AAEL001411,AAEL001476,AAEL001484,AAEL001493,AAEL001503,AAEL001584,AAEL0016…	2.76e-19	1.45e-16	Anatomical structure development
67	Process	GO:0048869	314	1736	7159	7159.AAEL000128-PA,7159.AAEL000181-PA,7159.AAEL000187-PA,7159.AAEL000217-PA,7159.AAEL000269-PA,7159.AAEL000324-PA,7159.AAEL000336-PA,7159.AAEL000395-PA,7159.AAEL000405-PA,7159.AAEL000433-PA,7159.AAEL000485-PB,7159.AAEL000498-PA,7159.AAEL000541-PB,7159.AAEL000558-PA,7159.AAEL000633-PA,7159.AAEL000661-PA,7159.AAEL000671-PA,7159.AAEL000758-PA,7159.AAEL000845-PA,7159.AAEL000860-PA,7159.AAEL000970-PA,…	AAEL000128-PA,AAEL000181,AAEL000187-PA,AAEL000217,AAEL000269,AAEL000324,AAEL000336,USP,AAEL000405,AAEL000433,AAEL000485,AAEL000498,AAEL000541,AAEL000558-PA,TOLL8,AAEL000661,TOLL6,AAEL000758,AAEL000845-PA,AAEL000860,AAEL000970,AAEL000984,AAEL000993,AAEL001204,ck,AAEL001411,AAEL001476,AAEL001493,AAEL001612,AAEL001698,AAEL001710,AAEL001779,AAEL001796,AAEL001832,AAEL001843,AAEL001869,AAEL001876,AAEL0…	3.36e-19	1.62e-16	Cellular developmental process
68	Process	GO:0030154	311	1717	7159	7159.AAEL000128-PA,7159.AAEL000181-PA,7159.AAEL000187-PA,7159.AAEL000217-PA,7159.AAEL000269-PA,7159.AAEL000324-PA,7159.AAEL000336-PA,7159.AAEL000395-PA,7159.AAEL000405-PA,7159.AAEL000433-PA,7159.AAEL000498-PA,7159.AAEL000541-PB,7159.AAEL000558-PA,7159.AAEL000633-PA,7159.AAEL000661-PA,7159.AAEL000671-PA,7159.AAEL000758-PA,7159.AAEL000845-PA,7159.AAEL000860-PA,7159.AAEL000970-PA,7159.AAEL000984-PA,…	AAEL000128-PA,AAEL000181,AAEL000187-PA,AAEL000217,AAEL000269,AAEL000324,AAEL000336,USP,AAEL000405,AAEL000433,AAEL000498,AAEL000541,AAEL000558-PA,TOLL8,AAEL000661,TOLL6,AAEL000758,AAEL000845-PA,AAEL000860,AAEL000970,AAEL000984,AAEL000993,AAEL001204,ck,AAEL001411,AAEL001476,AAEL001493,AAEL001612,AAEL001698,AAEL001710,AAEL001779,AAEL001796,AAEL001832,AAEL001843,AAEL001869,AAEL001876,AAEL001918,AAEL0…	4.36e-19	1.96e-16	Cell differentiation
69	Process	GO:0048468	253	1293	7159	7159.AAEL000181-PA,7159.AAEL000187-PA,7159.AAEL000217-PA,7159.AAEL000269-PA,7159.AAEL000324-PA,7159.AAEL000395-PA,7159.AAEL000405-PA,7159.AAEL000433-PA,7159.AAEL000498-PA,7159.AAEL000541-PB,7159.AAEL000633-PA,7159.AAEL000671-PA,7159.AAEL000758-PA,7159.AAEL000845-PA,7159.AAEL000860-PA,7159.AAEL000970-PA,7159.AAEL000984-PA,7159.AAEL000993-PA,7159.AAEL001204-PA,7159.AAEL001411-PB,7159.AAEL001476-PA,…	AAEL000181,AAEL000187-PA,AAEL000217,AAEL000269,AAEL000324,USP,AAEL000405,AAEL000433,AAEL000498,AAEL000541,TOLL8,TOLL6,AAEL000758,AAEL000845-PA,AAEL000860,AAEL000970,AAEL000984,AAEL000993,AAEL001204,AAEL001411,AAEL001476,AAEL001612,AAEL001698,AAEL001710,AAEL001779,AAEL001832,AAEL001843,AAEL001869,AAEL001918,AAEL001919,SPZ5,AAEL001940,AAEL001946,AAEL002178,AAEL002253,AAEL002346,AAEL002407,AAEL00241…	4.6e-19	1.96e-16	Cell development
70	Process	GO:0023051	197	906	7159	7159.AAEL000217-PA,7159.AAEL000336-PA,7159.AAEL000433-PA,7159.AAEL000649-PA,7159.AAEL000758-PA,7159.AAEL000984-PA,7159.AAEL000993-PA,7159.AAEL001244-PA,7159.AAEL001387-PA,7159.AAEL001476-PA,7159.AAEL001509-PC,7159.AAEL001569-PA,7159.AAEL001604-PA,7159.AAEL001742-PA,7159.AAEL001779-PA,7159.AAEL001819-PA,7159.AAEL001832-PA,7159.AAEL001843-PA,7159.AAEL001869-PA,7159.AAEL001919-PB,7159.AAEL001929-PA,…	AAEL000217,AAEL000336,AAEL000433,AAEL000649,AAEL000758,AAEL000984,AAEL000993,AAEL001244,AAEL001387,AAEL001476,AAEL001509,AAEL001569,AAEL001604,AAEL001742,AAEL001779,AAEL001819,AAEL001832,AAEL001843,AAEL001869,AAEL001919,SPZ5,AAEL001946,AAEL002039,AAEL002253,AAEL002407,AAEL002411,AAEL002456,AAEL002487,AAEL002518,Hamartin,AAEL002646,AAEL002903,AAEL003009,AAEL003210,AAEL003322,AAEL003326,AAEL003371,…	5.29e-19	2.08e-16	Regulation of signaling
71	Process	GO:0032501	543	3579	7159	7159.AAEL000090-PA,7159.AAEL000181-PA,7159.AAEL000187-PA,7159.AAEL000217-PA,7159.AAEL000234-PA,7159.AAEL000269-PA,7159.AAEL000293-PA,7159.AAEL000324-PA,7159.AAEL000336-PA,7159.AAEL000395-PA,7159.AAEL000405-PA,7159.AAEL000433-PA,7159.AAEL000498-PA,7159.AAEL000529-PA,7159.AAEL000541-PB,7159.AAEL000545-PA,7159.AAEL000558-PA,7159.AAEL000589-PA,7159.AAEL000590-PA,7159.AAEL000633-PA,7159.AAEL000650-PA,…	AAEL000090,AAEL000181,AAEL000187-PA,AAEL000217,SCRB7,AAEL000269,AAEL000293,AAEL000324,AAEL000336,USP,AAEL000405,AAEL000433,AAEL000498,AAEL000529,AAEL000541,AAEL000545,AAEL000558-PA,AAEL000589,DNR1,TOLL8,AAEL000650,AAEL000661,TOLL6,AAEL000758,AAEL000759,AAEL000821,AAEL000845-PA,AAEL000860,AAEL000931,AAEL000970,AAEL000984,AAEL000993,AAEL001005,AAEL001022,AAEL001151,AAEL001204,ck,AAEL001244,AAEL0012…	7.4e-19	2.74e-16	Multicellular organismal process
72	Process	GO:0010646	196	909	7159	7159.AAEL000217-PA,7159.AAEL000336-PA,7159.AAEL000433-PA,7159.AAEL000649-PA,7159.AAEL000758-PA,7159.AAEL000984-PA,7159.AAEL000993-PA,7159.AAEL001244-PA,7159.AAEL001387-PA,7159.AAEL001476-PA,7159.AAEL001509-PC,7159.AAEL001569-PA,7159.AAEL001604-PA,7159.AAEL001742-PA,7159.AAEL001779-PA,7159.AAEL001832-PA,7159.AAEL001843-PA,7159.AAEL001869-PA,7159.AAEL001919-PB,7159.AAEL001929-PA,7159.AAEL001946-PA,…	AAEL000217,AAEL000336,AAEL000433,AAEL000649,AAEL000758,AAEL000984,AAEL000993,AAEL001244,AAEL001387,AAEL001476,AAEL001509,AAEL001569,AAEL001604,AAEL001742,AAEL001779,AAEL001832,AAEL001843,AAEL001869,AAEL001919,SPZ5,AAEL001946,AAEL002039,AAEL002253,AAEL002407,AAEL002411,AAEL002456,AAEL002487,AAEL002518,Hamartin,AAEL002646,AAEL002903,AAEL003009,AAEL003210,AAEL003322,AAEL003326,AAEL003371,AAEL003416,…	1.44e-18	5.02e-16	Regulation of cell communication
73	Process	GO:0007399	231	1157	7159	7159.AAEL000187-PA,7159.AAEL000217-PA,7159.AAEL000269-PA,7159.AAEL000324-PA,7159.AAEL000336-PA,7159.AAEL000395-PA,7159.AAEL000405-PA,7159.AAEL000433-PA,7159.AAEL000498-PA,7159.AAEL000541-PB,7159.AAEL000558-PA,7159.AAEL000633-PA,7159.AAEL000671-PA,7159.AAEL000758-PA,7159.AAEL000845-PA,7159.AAEL000860-PA,7159.AAEL000931-PA,7159.AAEL000984-PA,7159.AAEL000993-PA,7159.AAEL001220-PA,7159.AAEL001411-PB,…	AAEL000187-PA,AAEL000217,AAEL000269,AAEL000324,AAEL000336,USP,AAEL000405,AAEL000433,AAEL000498,AAEL000541,AAEL000558-PA,TOLL8,TOLL6,AAEL000758,AAEL000845-PA,AAEL000860,AAEL000931,AAEL000984,AAEL000993,ck,AAEL001411,AAEL001476,AAEL001612,AAEL001698,AAEL001832,AAEL001843,AAEL001869,AAEL001888,AAEL001918,AAEL001919,SPZ5,AAEL002175,AAEL002308,AAEL002346,AAEL002390,mAAT,AAEL002411,TOLL7,AAEL002721,AAE…	2.7e-18	8.93e-16	Nervous system development
74	Process	GO:0040011	154	645	7159	7159.AAEL000324-PA,7159.AAEL000395-PA,7159.AAEL000405-PA,7159.AAEL000433-PA,7159.AAEL000498-PA,7159.AAEL000541-PB,7159.AAEL000671-PA,7159.AAEL000845-PA,7159.AAEL000860-PA,7159.AAEL000949-PA,7159.AAEL000984-PA,7159.AAEL000993-PA,7159.AAEL001411-PB,7159.AAEL001476-PA,7159.AAEL001710-PA,7159.AAEL001869-PA,7159.AAEL001918-PA,7159.AAEL001919-PB,7159.AAEL001929-PA,7159.AAEL001940-PA,7159.AAEL002346-PB,…	AAEL000324,USP,AAEL000405,AAEL000433,AAEL000498,AAEL000541,TOLL6,AAEL000845-PA,AAEL000860,AAEL000949,AAEL000984,AAEL000993,AAEL001411,AAEL001476,AAEL001710,AAEL001869,AAEL001918,AAEL001919,SPZ5,AAEL001940,AAEL002346,AAEL002411,AAEL002572,TOLL7,AAEL002848,AAEL002903,AAEL003047,AAEL003063,AAEL003210,AAEL003322,AAEL003331,AAEL003373,AAEL003497,AAEL003503,AAEL003731,AAEL003914,AAEL003957,AAEL004209,A…	4.9e-18	1.54e-15	Locomotion
75	Process	GO:0048583	207	1002	7159	7159.AAEL000217-PA,7159.AAEL000336-PA,7159.AAEL000433-PA,7159.AAEL000590-PA,7159.AAEL000649-PA,7159.AAEL000758-PA,7159.AAEL000984-PA,7159.AAEL000993-PA,7159.AAEL001244-PA,7159.AAEL001387-PA,7159.AAEL001476-PA,7159.AAEL001484-PB,7159.AAEL001509-PC,7159.AAEL001516-PA,7159.AAEL001569-PA,7159.AAEL001604-PA,7159.AAEL001742-PA,7159.AAEL001779-PA,7159.AAEL001796-PA,7159.AAEL001832-PA,7159.AAEL001843-PA,…	AAEL000217,AAEL000336,AAEL000433,DNR1,AAEL000649,AAEL000758,AAEL000984,AAEL000993,AAEL001244,AAEL001387,AAEL001476,AAEL001484,AAEL001509,AAEL001516,AAEL001569,AAEL001604,AAEL001742,AAEL001779,AAEL001796,AAEL001832,AAEL001843,AAEL001869,AAEL001919,SPZ5,AAEL001946,AAEL002039,AAEL002253,AAEL002346,AAEL002407,AAEL002411,AAEL002487,Hamartin,TOLL7,AAEL002646,AAEL002888,AAEL002903,AAEL003009,AAEL003047,…	8.43e-18	2.52e-15	Regulation of response to stimulus
76	Process	GO:0048518	317	1807	7159	7159.AAEL000181-PA,7159.AAEL000217-PA,7159.AAEL000324-PA,7159.AAEL000336-PA,7159.AAEL000395-PA,7159.AAEL000405-PA,7159.AAEL000433-PA,7159.AAEL000649-PA,7159.AAEL000661-PA,7159.AAEL000747-PA,7159.AAEL000840-PA,7159.AAEL000970-PA,7159.AAEL000993-PA,7159.AAEL001101-PA,7159.AAEL001126-PB,7159.AAEL001411-PB,7159.AAEL001421-PA,7159.AAEL001476-PA,7159.AAEL001509-PC,7159.AAEL001516-PA,7159.AAEL001604-PA,…	AAEL000181,AAEL000217,AAEL000324,AAEL000336,USP,AAEL000405,AAEL000433,AAEL000649,AAEL000661,AAEL000747,AAEL000840-PA,AAEL000970,AAEL000993,AAEL001101,AAEL001126,AAEL001411,AAEL001421,AAEL001476,AAEL001509,AAEL001516,AAEL001604,AAEL001623,AAEL001796,AAEL001832,AAEL001843,AAEL001869,AAEL001904,AAEL001915,SPZ5,AAEL001940,AAEL002039,AAEL002049,AAEL002235,AAEL002253,AAEL002308,AAEL002346,AAEL002358,AA…	1.13e-17	3.24e-15	Positive regulation of biological process
77	Process	GO:0022008	201	984	7159	7159.AAEL000187-PA,7159.AAEL000217-PA,7159.AAEL000269-PA,7159.AAEL000324-PA,7159.AAEL000336-PA,7159.AAEL000395-PA,7159.AAEL000405-PA,7159.AAEL000433-PA,7159.AAEL000498-PA,7159.AAEL000541-PB,7159.AAEL000558-PA,7159.AAEL000633-PA,7159.AAEL000671-PA,7159.AAEL000758-PA,7159.AAEL000845-PA,7159.AAEL000860-PA,7159.AAEL000984-PA,7159.AAEL000993-PA,7159.AAEL001220-PA,7159.AAEL001411-PB,7159.AAEL001476-PA,…	AAEL000187-PA,AAEL000217,AAEL000269,AAEL000324,AAEL000336,USP,AAEL000405,AAEL000433,AAEL000498,AAEL000541,AAEL000558-PA,TOLL8,TOLL6,AAEL000758,AAEL000845-PA,AAEL000860,AAEL000984,AAEL000993,ck,AAEL001411,AAEL001476,AAEL001612,AAEL001698,AAEL001832,AAEL001843,AAEL001869,AAEL001918,AAEL001919,SPZ5,AAEL002175,AAEL002346,AAEL002390,AAEL002411,TOLL7,AAEL002721,AAEL002761,AAEL002848,arm,AAEL002903,AAEL…	7.61e-17	2.08e-14	Neurogenesis
78	Process	GO:0009966	171	785	7159	7159.AAEL000217-PA,7159.AAEL000336-PA,7159.AAEL000433-PA,7159.AAEL000649-PA,7159.AAEL000758-PA,7159.AAEL000984-PA,7159.AAEL000993-PA,7159.AAEL001244-PA,7159.AAEL001387-PA,7159.AAEL001476-PA,7159.AAEL001509-PC,7159.AAEL001604-PA,7159.AAEL001742-PA,7159.AAEL001779-PA,7159.AAEL001832-PA,7159.AAEL001843-PA,7159.AAEL001869-PA,7159.AAEL001919-PB,7159.AAEL001929-PA,7159.AAEL001946-PA,7159.AAEL002039-PA,…	AAEL000217,AAEL000336,AAEL000433,AAEL000649,AAEL000758,AAEL000984,AAEL000993,AAEL001244,AAEL001387,AAEL001476,AAEL001509,AAEL001604,AAEL001742,AAEL001779,AAEL001832,AAEL001843,AAEL001869,AAEL001919,SPZ5,AAEL001946,AAEL002039,AAEL002253,AAEL002407,AAEL002411,AAEL002487,Hamartin,AAEL002646,AAEL002903,AAEL003009,AAEL003210,AAEL003322,AAEL003326,AAEL003371,AAEL003466,AAEL003731,AAEL004041,AAEL004063,…	1.27e-16	3.19e-14	Regulation of signal transduction
79	Process	GO:0048513	230	1194	7159	7159.AAEL000181-PA,7159.AAEL000187-PA,7159.AAEL000217-PA,7159.AAEL000324-PA,7159.AAEL000395-PA,7159.AAEL000405-PA,7159.AAEL000433-PA,7159.AAEL000589-PA,7159.AAEL000661-PA,7159.AAEL000758-PA,7159.AAEL000970-PA,7159.AAEL000984-PA,7159.AAEL000993-PA,7159.AAEL001220-PA,7159.AAEL001244-PA,7159.AAEL001411-PB,7159.AAEL001476-PA,7159.AAEL001493-PA,7159.AAEL001503-PA,7159.AAEL001584-PA,7159.AAEL001734-PA,…	AAEL000181,AAEL000187-PA,AAEL000217,AAEL000324,USP,AAEL000405,AAEL000433,AAEL000589,AAEL000661,AAEL000758,AAEL000970,AAEL000984,AAEL000993,ck,AAEL001244,AAEL001411,AAEL001476,AAEL001493,AAEL001503,AAEL001584,AAEL001734,AAEL001779,AAEL001819,AAEL001832,AAEL001918,AAEL001946,AAEL001965,AAEL002253,AAEL002308,AAEL002407,AAEL002411,AAEL002474,Hamartin,AAEL002646,AAEL002721,AAEL002759,AAEL002903,AAEL00…	1.22e-16	3.19e-14	Animal organ development
80	Process	GO:0048522	295	1677	7159	7159.AAEL000181-PA,7159.AAEL000217-PA,7159.AAEL000324-PA,7159.AAEL000336-PA,7159.AAEL000395-PA,7159.AAEL000405-PA,7159.AAEL000433-PA,7159.AAEL000649-PA,7159.AAEL000661-PA,7159.AAEL000747-PA,7159.AAEL000840-PA,7159.AAEL000970-PA,7159.AAEL000993-PA,7159.AAEL001101-PA,7159.AAEL001126-PB,7159.AAEL001411-PB,7159.AAEL001421-PA,7159.AAEL001476-PA,7159.AAEL001509-PC,7159.AAEL001604-PA,7159.AAEL001623-PA,…	AAEL000181,AAEL000217,AAEL000324,AAEL000336,USP,AAEL000405,AAEL000433,AAEL000649,AAEL000661,AAEL000747,AAEL000840-PA,AAEL000970,AAEL000993,AAEL001101,AAEL001126,AAEL001411,AAEL001421,AAEL001476,AAEL001509,AAEL001604,AAEL001623,AAEL001832,AAEL001843,AAEL001869,AAEL001904,AAEL001915,AAEL001940,AAEL002039,AAEL002049,AAEL002235,AAEL002253,AAEL002308,AAEL002346,AAEL002358,AAEL002397,AAEL002411,AAEL002…	1.53e-16	3.7e-14	Positive regulation of cellular process
81	Process	GO:0050793	170	783	7159	7159.AAEL000187-PA,7159.AAEL000217-PA,7159.AAEL000336-PA,7159.AAEL000395-PA,7159.AAEL000433-PA,7159.AAEL000649-PA,7159.AAEL000984-PA,7159.AAEL000993-PA,7159.AAEL001204-PA,7159.AAEL001411-PB,7159.AAEL001476-PA,7159.AAEL001734-PA,7159.AAEL001918-PA,7159.AAEL002175-PA,7159.AAEL002235-PA,7159.AAEL002308-PA,7159.AAEL002346-PB,7159.AAEL002390-PA,7159.AAEL002548-PA,7159.AAEL002551-PA,7159.AAEL002646-PA,…	AAEL000187-PA,AAEL000217,AAEL000336,USP,AAEL000433,AAEL000649,AAEL000984,AAEL000993,AAEL001204,AAEL001411,AAEL001476,AAEL001734,AAEL001918,AAEL002175,AAEL002235,AAEL002308,AAEL002346,AAEL002390,Hamartin,AAEL002551,AAEL002646,AAEL002759,AAEL002903,AAEL003047,AAEL003063,AAEL003109,AAEL003283,AAEL003371,AAEL003373,AAEL003505,AAEL003731,AAEL003837,Tctp,AAEL003914,AAEL004041,AAEL004097,AAEL004165,AAEL…	2.05e-16	4.78e-14	Regulation of developmental process
82	Process	GO:0051239	172	800	7159	7159.AAEL000187-PA,7159.AAEL000217-PA,7159.AAEL000336-PA,7159.AAEL000395-PA,7159.AAEL000433-PA,7159.AAEL000649-PA,7159.AAEL000984-PA,7159.AAEL000993-PA,7159.AAEL001204-PA,7159.AAEL001411-PB,7159.AAEL001476-PA,7159.AAEL001734-PA,7159.AAEL001819-PA,7159.AAEL002039-PA,7159.AAEL002049-PC,7159.AAEL002175-PA,7159.AAEL002235-PA,7159.AAEL002308-PA,7159.AAEL002346-PB,7159.AAEL002390-PA,7159.AAEL002417-PB,…	AAEL000187-PA,AAEL000217,AAEL000336,USP,AAEL000433,AAEL000649,AAEL000984,AAEL000993,AAEL001204,AAEL001411,AAEL001476,AAEL001734,AAEL001819,AAEL002039,AAEL002049,AAEL002175,AAEL002235,AAEL002308,AAEL002346,AAEL002390,AAEL002417,Hamartin,AAEL002551,AAEL002646,AAEL002903,AAEL003047,AAEL003063,AAEL003109,AAEL003283,AAEL003371,AAEL003373,AAEL003731,AAEL003837,Tctp,AAEL003914,AAEL003918,AAEL004097,AAEL…	2.96e-16	6.65e-14	Regulation of multicellular organismal process
83	Process	GO:0050896	443	2863	7159	7159.AAEL000217-PA,7159.AAEL000234-PA,7159.AAEL000324-PA,7159.AAEL000336-PA,7159.AAEL000395-PA,7159.AAEL000405-PA,7159.AAEL000433-PA,7159.AAEL000444-PA,7159.AAEL000485-PB,7159.AAEL000496-PA,7159.AAEL000498-PA,7159.AAEL000507-PA,7159.AAEL000541-PB,7159.AAEL000558-PA,7159.AAEL000633-PA,7159.AAEL000641-PA,7159.AAEL000650-PA,7159.AAEL000661-PA,7159.AAEL000671-PA,7159.AAEL000746-PA,7159.AAEL000758-PA,…	AAEL000217,SCRB7,AAEL000324,AAEL000336,USP,AAEL000405,AAEL000433,AAEL000444,AAEL000485,AAEL000496,AAEL000498,AAEL000507,AAEL000541,AAEL000558-PA,TOLL8,AAEL000641,AAEL000650,AAEL000661,TOLL6,AAEL000746,AAEL000758,AAEL000759,AAEL000821,AAEL000845-PA,AAEL000860,AAEL000949,AAEL000970,AAEL000973,AAEL000984,AAEL000993,AAEL001005,AAEL001275,AAEL001360,AAEL001411,AAEL001432,AAEL001492,AAEL001509,AAEL0015…	3.69e-16	8e-14	Response to stimulus
84	Process	GO:0048523	256	1408	7159	7159.AAEL000128-PA,7159.AAEL000181-PA,7159.AAEL000217-PA,7159.AAEL000293-PA,7159.AAEL000336-PA,7159.AAEL000395-PA,7159.AAEL000590-PA,7159.AAEL000634-PA,7159.AAEL000649-PA,7159.AAEL000661-PA,7159.AAEL000970-PA,7159.AAEL000984-PA,7159.AAEL000993-PA,7159.AAEL001126-PB,7159.AAEL001387-PA,7159.AAEL001421-PA,7159.AAEL001476-PA,7159.AAEL001623-PA,7159.AAEL001742-PA,7159.AAEL001779-PA,7159.AAEL001843-PA,…	AAEL000128-PA,AAEL000181,AAEL000217,AAEL000293,AAEL000336,USP,DNR1,AAEL000634,AAEL000649,AAEL000661,AAEL000970,AAEL000984,AAEL000993,AAEL001126,AAEL001387,AAEL001421,AAEL001476,AAEL001623,AAEL001742,AAEL001779,AAEL001843,4EBP,AAEL001919,AAEL001940,AAEL001946,AAEL002049,AAEL002175,AAEL002253,AAEL002308,AAEL002346,AAEL002390,AAEL002394,AAEL002407,AAEL002456,AAEL002487,Hamartin,AAEL002721,AAEL002835…	8.26e-16	1.73e-13	Negative regulation of cellular process
85	Process	GO:0048699	190	937	7159	7159.AAEL000187-PA,7159.AAEL000217-PA,7159.AAEL000269-PA,7159.AAEL000324-PA,7159.AAEL000336-PA,7159.AAEL000395-PA,7159.AAEL000405-PA,7159.AAEL000433-PA,7159.AAEL000498-PA,7159.AAEL000541-PB,7159.AAEL000558-PA,7159.AAEL000633-PA,7159.AAEL000671-PA,7159.AAEL000758-PA,7159.AAEL000845-PA,7159.AAEL000860-PA,7159.AAEL000984-PA,7159.AAEL000993-PA,7159.AAEL001220-PA,7159.AAEL001411-PB,7159.AAEL001476-PA,…	AAEL000187-PA,AAEL000217,AAEL000269,AAEL000324,AAEL000336,USP,AAEL000405,AAEL000433,AAEL000498,AAEL000541,AAEL000558-PA,TOLL8,TOLL6,AAEL000758,AAEL000845-PA,AAEL000860,AAEL000984,AAEL000993,ck,AAEL001411,AAEL001476,AAEL001612,AAEL001698,AAEL001832,AAEL001843,AAEL001869,AAEL001918,AAEL001919,SPZ5,AAEL002175,AAEL002346,AAEL002390,AAEL002411,TOLL7,AAEL002721,AAEL002761,AAEL002848,arm,AAEL002903,AAEL…	1.12e-15	2.28e-13	Generation of neurons
86	Process	GO:0003006	168	787	7159	7159.AAEL000181-PA,7159.AAEL000187-PA,7159.AAEL000217-PA,7159.AAEL000293-PA,7159.AAEL000395-PA,7159.AAEL000758-PA,7159.AAEL000970-PA,7159.AAEL000993-PA,7159.AAEL001204-PA,7159.AAEL001411-PB,7159.AAEL001612-PA,7159.AAEL001698-PA,7159.AAEL001734-PA,7159.AAEL001940-PA,7159.AAEL002178-PA,7159.AAEL002253-PA,7159.AAEL002272-PA,7159.AAEL002308-PA,7159.AAEL002407-PB,7159.AAEL002474-PA,7159.AAEL002548-PA,…	AAEL000181,AAEL000187-PA,AAEL000217,AAEL000293,USP,AAEL000758,AAEL000970,AAEL000993,AAEL001204,AAEL001411,AAEL001612,AAEL001698,AAEL001734,AAEL001940,AAEL002178,AAEL002253,AAEL002272,AAEL002308,AAEL002407,AAEL002474,Hamartin,AAEL002551,AAEL002721,AAEL002761,AAEL002903,AAEL003162-PA,AAEL003371,AAEL003415,AAEL003466,AAEL003503,AAEL003514,AAEL003824,AAEL003853,AAEL003861,AAEL003914,AAEL004141,AAEL00…	1.2e-15	2.35e-13	Developmental process involved in reproduction
87	Process	GO:0048477	129	536	7159	7159.AAEL000181-PA,7159.AAEL000187-PA,7159.AAEL000217-PA,7159.AAEL000395-PA,7159.AAEL000758-PA,7159.AAEL000970-PA,7159.AAEL000993-PA,7159.AAEL001204-PA,7159.AAEL001411-PB,7159.AAEL001612-PA,7159.AAEL001698-PA,7159.AAEL002178-PA,7159.AAEL002253-PA,7159.AAEL002407-PB,7159.AAEL002548-PA,7159.AAEL002551-PA,7159.AAEL002721-PA,7159.AAEL002761-PC,7159.AAEL002903-PA,7159.AAEL003162-PA,7159.AAEL003371-PA,…	AAEL000181,AAEL000187-PA,AAEL000217,USP,AAEL000758,AAEL000970,AAEL000993,AAEL001204,AAEL001411,AAEL001612,AAEL001698,AAEL002178,AAEL002253,AAEL002407,Hamartin,AAEL002551,AAEL002721,AAEL002761,AAEL002903,AAEL003162-PA,AAEL003371,AAEL003466,AAEL003503,AAEL003824,AAEL003914,AAEL004227,AAEL004319,AAEL004431,AAEL004472,AAEL004586,AAEL004592,AAEL004688,GPRGRK,AAEL004936,AAEL004951,AAEL005476,AAEL005492…	1.79e-15	3.4e-13	Oogenesis
88	Process	GO:0007281	143	627	7159	7159.AAEL000181-PA,7159.AAEL000187-PA,7159.AAEL000217-PA,7159.AAEL000395-PA,7159.AAEL000758-PA,7159.AAEL000970-PA,7159.AAEL000993-PA,7159.AAEL001204-PA,7159.AAEL001411-PB,7159.AAEL001612-PA,7159.AAEL001698-PA,7159.AAEL001940-PA,7159.AAEL002178-PA,7159.AAEL002253-PA,7159.AAEL002407-PB,7159.AAEL002548-PA,7159.AAEL002551-PA,7159.AAEL002721-PA,7159.AAEL002761-PC,7159.AAEL002903-PA,7159.AAEL003162-PA,…	AAEL000181,AAEL000187-PA,AAEL000217,USP,AAEL000758,AAEL000970,AAEL000993,AAEL001204,AAEL001411,AAEL001612,AAEL001698,AAEL001940,AAEL002178,AAEL002253,AAEL002407,Hamartin,AAEL002551,AAEL002721,AAEL002761,AAEL002903,AAEL003162-PA,AAEL003371,AAEL003466,AAEL003503,AAEL003514,AAEL003824,AAEL003853,AAEL003914,AAEL004227,AAEL004319,AAEL004351,AAEL004431,AAEL004440,AAEL004472,AAEL004586,AAEL004592,AAEL00…	2.13e-15	3.93e-13	Germ cell development
89	Process	GO:0023052	249	1374	7159	7159.AAEL000090-PA,7159.AAEL000217-PA,7159.AAEL000324-PA,7159.AAEL000336-PA,7159.AAEL000395-PA,7159.AAEL000405-PA,7159.AAEL000485-PB,7159.AAEL000558-PA,7159.AAEL000633-PA,7159.AAEL000661-PA,7159.AAEL000671-PA,7159.AAEL000949-PA,7159.AAEL000973-PA,7159.AAEL000984-PA,7159.AAEL001005-PA,7159.AAEL001492-PA,7159.AAEL001569-PA,7159.AAEL001796-PA,7159.AAEL001864-PA,7159.AAEL001876-PA,7159.AAEL001888-PC,…	AAEL000090,AAEL000217,AAEL000324,AAEL000336,USP,AAEL000405,AAEL000485,AAEL000558-PA,TOLL8,AAEL000661,TOLL6,AAEL000949,AAEL000973,AAEL000984,AAEL001005,AAEL001492,AAEL001569,AAEL001796,4EBP,AAEL001876,AAEL001888,AAEL001901,AAEL001915,AAEL001918,SPZ5,AAEL001940,AAEL002308,InR,AAEL002346,AAEL002518,Hamartin,TOLL7,AAEL002835,arm,AAEL002903,AAEL003026,AAEL003063,AAEL003322,AAEL003373,GPRNNA1,GPRGRP1,A…	3.12e-15	5.6e-13	Signaling
90	Process	GO:0048519	285	1648	7159	7159.AAEL000128-PA,7159.AAEL000181-PA,7159.AAEL000217-PA,7159.AAEL000293-PA,7159.AAEL000336-PA,7159.AAEL000395-PA,7159.AAEL000590-PA,7159.AAEL000634-PA,7159.AAEL000649-PA,7159.AAEL000661-PA,7159.AAEL000970-PA,7159.AAEL000984-PA,7159.AAEL000993-PA,7159.AAEL001126-PB,7159.AAEL001204-PA,7159.AAEL001387-PA,7159.AAEL001421-PA,7159.AAEL001476-PA,7159.AAEL001569-PA,7159.AAEL001612-PA,7159.AAEL001623-PA,…	AAEL000128-PA,AAEL000181,AAEL000217,AAEL000293,AAEL000336,USP,DNR1,AAEL000634,AAEL000649,AAEL000661,AAEL000970,AAEL000984,AAEL000993,AAEL001126,AAEL001204,AAEL001387,AAEL001421,AAEL001476,AAEL001569,AAEL001612,AAEL001623,AAEL001734,AAEL001742,AAEL001779,AAEL001843,4EBP,AAEL001919,AAEL001940,AAEL001946,AAEL002049,AAEL002083,AAEL002175,AAEL002253,AAEL002308,AAEL002346,AAEL002390,AAEL002394,AAEL0023…	3.89e-15	6.79e-13	Negative regulation of biological process
91	Process	GO:0032879	137	594	7159	7159.AAEL000217-PA,7159.AAEL000433-PA,7159.AAEL000747-PA,7159.AAEL000840-PA,7159.AAEL000993-PA,7159.AAEL001204-PA,7159.AAEL001411-PB,7159.AAEL001476-PA,7159.AAEL001484-PB,7159.AAEL001919-PB,7159.AAEL001940-PA,7159.AAEL002308-PA,7159.AAEL002346-PB,7159.AAEL002419-PA,7159.AAEL002456-PA,7159.AAEL002646-PA,7159.AAEL002903-PA,7159.AAEL003047-PA,7159.AAEL003063-PA,7159.AAEL003210-PE,7159.AAEL003371-PA,…	AAEL000217,AAEL000433,AAEL000747,AAEL000840-PA,AAEL000993,AAEL001204,AAEL001411,AAEL001476,AAEL001484,AAEL001919,AAEL001940,AAEL002308,AAEL002346,AAEL002419,AAEL002456,AAEL002646,AAEL002903,AAEL003047,AAEL003063,AAEL003210,AAEL003371,AAEL003415,AAEL003416,AAEL003487,AAEL003676,AAEL003837,AAEL003914,AAEL003918,AAEL003919,AAEL004041,AAEL004125,AAEL004227,AAEL004319,AAEL004351,AAEL004431,AAEL004521,…	4.07e-15	6.92e-13	Regulation of localization
92	Process	GO:0007154	258	1448	7159	7159.AAEL000090-PA,7159.AAEL000217-PA,7159.AAEL000324-PA,7159.AAEL000336-PA,7159.AAEL000395-PA,7159.AAEL000405-PA,7159.AAEL000485-PB,7159.AAEL000558-PA,7159.AAEL000633-PA,7159.AAEL000661-PA,7159.AAEL000671-PA,7159.AAEL000949-PA,7159.AAEL000973-PA,7159.AAEL000984-PA,7159.AAEL001005-PA,7159.AAEL001492-PA,7159.AAEL001569-PA,7159.AAEL001779-PA,7159.AAEL001796-PA,7159.AAEL001864-PA,7159.AAEL001876-PA,…	AAEL000090,AAEL000217,AAEL000324,AAEL000336,USP,AAEL000405,AAEL000485,AAEL000558-PA,TOLL8,AAEL000661,TOLL6,AAEL000949,AAEL000973,AAEL000984,AAEL001005,AAEL001492,AAEL001569,AAEL001779,AAEL001796,4EBP,AAEL001876,AAEL001888,AAEL001901,AAEL001915,AAEL001918,SPZ5,AAEL001940,AAEL002308,InR,AAEL002346,AAEL002487,AAEL002518,Hamartin,TOLL7,AAEL002835,arm,AAEL002903,AAEL003026,AAEL003063,AAEL003322,AAEL00…	5.15e-15	8.53e-13	Cell communication
93	Process	GO:0051246	167	796	7159	7159.AAEL000185-PA,7159.AAEL000217-PA,7159.AAEL000529-PA,7159.AAEL000633-PA,7159.AAEL000951-PA,7159.AAEL000970-PA,7159.AAEL001101-PA,7159.AAEL001126-PB,7159.AAEL001421-PA,7159.AAEL001623-PA,7159.AAEL001742-PA,7159.AAEL001864-PA,7159.AAEL001869-PA,7159.AAEL001919-PB,7159.AAEL001950-PA,7159.AAEL002308-PA,7159.AAEL002345-PA,7159.AAEL002358-PA,7159.AAEL002397-PA,7159.AAEL002407-PB,7159.AAEL002646-PA,…	AAEL000185,AAEL000217,AAEL000529,TOLL8,AAEL000951,AAEL000970,AAEL001101,AAEL001126,AAEL001421,AAEL001623,AAEL001742,4EBP,AAEL001869,AAEL001919,AAEL001950,AAEL002308,AAEL002345,AAEL002358,AAEL002397,AAEL002407,AAEL002646,AAEL002866,AAEL002879,AAEL002903,AAEL003326,AAEL003371,AAEL003466,AAEL003530,AAEL003540,AAEL003676,AAEL003824,AAEL003835,AAEL003861,Tctp,AAEL004010,AAEL004125,AAEL004319,AAEL00443…	5.6e-15	9.03e-13	Regulation of protein metabolic process
94	Process	GO:0002009	132	565	7159	7159.AAEL000181-PA,7159.AAEL000187-PA,7159.AAEL000433-PA,7159.AAEL000633-PA,7159.AAEL000661-PA,7159.AAEL000671-PA,7159.AAEL000970-PA,7159.AAEL000984-PA,7159.AAEL000993-PA,7159.AAEL001220-PA,7159.AAEL001244-PA,7159.AAEL001411-PB,7159.AAEL001710-PA,7159.AAEL001734-PA,7159.AAEL001918-PA,7159.AAEL001940-PA,7159.AAEL002253-PA,7159.AAEL002411-PB,7159.AAEL002646-PA,7159.AAEL002721-PA,7159.AAEL003283-PA,…	AAEL000181,AAEL000187-PA,AAEL000433,TOLL8,AAEL000661,TOLL6,AAEL000970,AAEL000984,AAEL000993,ck,AAEL001244,AAEL001411,AAEL001710,AAEL001734,AAEL001918,AAEL001940,AAEL002253,AAEL002411,AAEL002646,AAEL002721,AAEL003283,AAEL003371,AAEL003415,AAEL003731,AAEL003743,AAEL004227,AAEL004283,AAEL004319,AAEL004592,AAEL004623,AAEL004688,AAEL004690,AAEL004694,AAEL005092,AAEL005175,AAEL005247,AAEL005476,AAEL005…	5.8e-15	9.11e-13	Morphogenesis of an epithelium
95	Process	GO:0030855	94	335	7159	7159.AAEL000181-PA,7159.AAEL000187-PA,7159.AAEL000217-PA,7159.AAEL000395-PA,7159.AAEL000758-PA,7159.AAEL001220-PA,7159.AAEL001411-PB,7159.AAEL001476-PA,7159.AAEL001710-PA,7159.AAEL001918-PA,7159.AAEL002253-PA,7159.AAEL002407-PB,7159.AAEL002411-PB,7159.AAEL002548-PA,7159.AAEL002721-PA,7159.AAEL002903-PA,7159.AAEL003162-PA,7159.AAEL003371-PA,7159.AAEL003466-PA,7159.AAEL003503-PA,7159.AAEL003914-PA,…	AAEL000181,AAEL000187-PA,AAEL000217,USP,AAEL000758,ck,AAEL001411,AAEL001476,AAEL001710,AAEL001918,AAEL002253,AAEL002407,AAEL002411,Hamartin,AAEL002721,AAEL002903,AAEL003162-PA,AAEL003371,AAEL003466,AAEL003503,AAEL003914,AAEL004227,AAEL004319,AAEL004431,AAEL004592,AAEL004623,AAEL004688,GPRGRK,AAEL005476,AAEL005492,AAEL005515,AAEL005634,AAEL005704,AAEL005827,AAEL005908,AAEL006122,AAEL006330,AAEL006…	7.45e-15	1.14e-12	Epithelial cell differentiation
96	Process	GO:0006928	153	711	7159	7159.AAEL000324-PA,7159.AAEL000395-PA,7159.AAEL000405-PA,7159.AAEL000433-PA,7159.AAEL000498-PA,7159.AAEL000541-PB,7159.AAEL000671-PA,7159.AAEL000770-PA,7159.AAEL000845-PA,7159.AAEL000860-PA,7159.AAEL000984-PA,7159.AAEL000993-PA,7159.AAEL001220-PA,7159.AAEL001411-PB,7159.AAEL001476-PA,7159.AAEL001582-PA,7159.AAEL001710-PA,7159.AAEL001869-PA,7159.AAEL001918-PA,7159.AAEL001919-PB,7159.AAEL001929-PA,…	AAEL000324,USP,AAEL000405,AAEL000433,AAEL000498,AAEL000541,TOLL6,AAEL000770,AAEL000845-PA,AAEL000860,AAEL000984,AAEL000993,ck,AAEL001411,AAEL001476,AAEL001582,AAEL001710,AAEL001869,AAEL001918,AAEL001919,SPZ5,AAEL002346,AAEL002411,TOLL7,AAEL002848,AAEL002903,AAEL003047,AAEL003063,AAEL003210,AAEL003331,AAEL003373,AAEL003497,AAEL003503,AAEL003594,AAEL003914,AAEL003957,AAEL004209,AAEL004227,AAEL00423…	1.43e-14	2.14e-12	Movement of cell or subcellular component
97	Process	GO:0022412	157	740	7159	7159.AAEL000181-PA,7159.AAEL000187-PA,7159.AAEL000217-PA,7159.AAEL000395-PA,7159.AAEL000758-PA,7159.AAEL000970-PA,7159.AAEL000993-PA,7159.AAEL001204-PA,7159.AAEL001411-PB,7159.AAEL001612-PA,7159.AAEL001698-PA,7159.AAEL001940-PA,7159.AAEL002178-PA,7159.AAEL002253-PA,7159.AAEL002407-PB,7159.AAEL002548-PA,7159.AAEL002551-PA,7159.AAEL002721-PA,7159.AAEL002761-PC,7159.AAEL002903-PA,7159.AAEL003162-PA,…	AAEL000181,AAEL000187-PA,AAEL000217,USP,AAEL000758,AAEL000970,AAEL000993,AAEL001204,AAEL001411,AAEL001612,AAEL001698,AAEL001940,AAEL002178,AAEL002253,AAEL002407,Hamartin,AAEL002551,AAEL002721,AAEL002761,AAEL002903,AAEL003162-PA,AAEL003371,AAEL003415,AAEL003466,AAEL003497,AAEL003503,AAEL003514,AAEL003824,AAEL003853,AAEL003914,AAEL004141,AAEL004227,AAEL004319,AAEL004351,AAEL004431,AAEL004440,AAEL00…	1.76e-14	2.58e-12	Cellular process involved in reproduction in multicellular organism
98	Process	GO:0016477	82	274	7159	7159.AAEL000395-PA,7159.AAEL000433-PA,7159.AAEL000984-PA,7159.AAEL000993-PA,7159.AAEL001411-PB,7159.AAEL001476-PA,7159.AAEL001710-PA,7159.AAEL001918-PA,7159.AAEL002903-PA,7159.AAEL003047-PA,7159.AAEL003063-PA,7159.AAEL003210-PE,7159.AAEL003497-PA,7159.AAEL003503-PA,7159.AAEL003914-PA,7159.AAEL004227-PC,7159.AAEL004319-PA,7159.AAEL004351-PC,7159.AAEL004431-PA,7159.AAEL004688-PA,7159.AAEL004777-PA,…	USP,AAEL000433,AAEL000984,AAEL000993,AAEL001411,AAEL001476,AAEL001710,AAEL001918,AAEL002903,AAEL003047,AAEL003063,AAEL003210,AAEL003497,AAEL003503,AAEL003914,AAEL004227,AAEL004319,AAEL004351,AAEL004431,AAEL004688,GPRGRK,AAEL005247,AAEL005457,AAEL005492,AAEL005515,AAEL005643,AAEL005908,AAEL006069,AAEL006330,AAEL006460,AAEL006523,AAEL006539,AAEL006786,AAEL006801,AAEL007132,AAEL007288,AAEL007658,AAE…	2.24e-14	3.21e-12	Cell migration
99	Process	GO:0007165	220	1189	7159	7159.AAEL000217-PA,7159.AAEL000324-PA,7159.AAEL000336-PA,7159.AAEL000395-PA,7159.AAEL000558-PA,7159.AAEL000633-PA,7159.AAEL000661-PA,7159.AAEL000671-PA,7159.AAEL000949-PA,7159.AAEL000973-PA,7159.AAEL000984-PA,7159.AAEL001005-PA,7159.AAEL001492-PA,7159.AAEL001796-PA,7159.AAEL001864-PA,7159.AAEL001876-PA,7159.AAEL001888-PC,7159.AAEL001901-PA,7159.AAEL001915-PA,7159.AAEL001918-PA,7159.AAEL001929-PA,…	AAEL000217,AAEL000324,AAEL000336,USP,AAEL000558-PA,TOLL8,AAEL000661,TOLL6,AAEL000949,AAEL000973,AAEL000984,AAEL001005,AAEL001492,AAEL001796,4EBP,AAEL001876,AAEL001888,AAEL001901,AAEL001915,AAEL001918,SPZ5,AAEL001940,AAEL002308,InR,AAEL002346,AAEL002518,Hamartin,TOLL7,AAEL002835,arm,AAEL002903,AAEL003026,AAEL003063,AAEL003322,AAEL003373,GPRNNA1,GPRGRP1,AAEL003503,AAEL003518,AAEL003646,AAEL003824,A…	2.66e-14	3.63e-12	Signal transduction
100	Process	GO:0007292	133	587	7159	7159.AAEL000181-PA,7159.AAEL000187-PA,7159.AAEL000217-PA,7159.AAEL000395-PA,7159.AAEL000758-PA,7159.AAEL000970-PA,7159.AAEL000993-PA,7159.AAEL001204-PA,7159.AAEL001411-PB,7159.AAEL001612-PA,7159.AAEL001698-PA,7159.AAEL002039-PA,7159.AAEL002178-PA,7159.AAEL002253-PA,7159.AAEL002407-PB,7159.AAEL002548-PA,7159.AAEL002551-PA,7159.AAEL002721-PA,7159.AAEL002761-PC,7159.AAEL002903-PA,7159.AAEL003162-PA,…	AAEL000181,AAEL000187-PA,AAEL000217,USP,AAEL000758,AAEL000970,AAEL000993,AAEL001204,AAEL001411,AAEL001612,AAEL001698,AAEL002039,AAEL002178,AAEL002253,AAEL002407,Hamartin,AAEL002551,AAEL002721,AAEL002761,AAEL002903,AAEL003162-PA,AAEL003371,AAEL003466,AAEL003503,AAEL003824,AAEL003914,AAEL004227,AAEL004319,AAEL004431,AAEL004472,AAEL004586,AAEL004592,AAEL004688,GPRGRK,AAEL004865,AAEL004936,AAEL004951…	3.33e-14	4.45e-12	Female gamete generation
101	Process	GO:0051716	301	1805	7159	7159.AAEL000217-PA,7159.AAEL000324-PA,7159.AAEL000336-PA,7159.AAEL000395-PA,7159.AAEL000444-PA,7159.AAEL000485-PB,7159.AAEL000496-PA,7159.AAEL000507-PA,7159.AAEL000558-PA,7159.AAEL000633-PA,7159.AAEL000641-PA,7159.AAEL000661-PA,7159.AAEL000671-PA,7159.AAEL000746-PA,7159.AAEL000758-PA,7159.AAEL000949-PA,7159.AAEL000973-PA,7159.AAEL000984-PA,7159.AAEL001005-PA,7159.AAEL001411-PB,7159.AAEL001432-PA,…	AAEL000217,AAEL000324,AAEL000336,USP,AAEL000444,AAEL000485,AAEL000496,AAEL000507,AAEL000558-PA,TOLL8,AAEL000641,AAEL000661,TOLL6,AAEL000746,AAEL000758,AAEL000949,AAEL000973,AAEL000984,AAEL001005,AAEL001411,AAEL001432,AAEL001492,AAEL001509,AAEL001779,AAEL001796,4EBP,AAEL001876,AAEL001888,AAEL001901,AAEL001914,AAEL001915,AAEL001918,AAEL001919,SPZ5,AAEL001940,AAEL002308,InR,AAEL002346,AAEL002407,AAE…	3.44e-14	4.51e-12	Cellular response to stimulus
102	Process	GO:0032268	159	765	7159	7159.AAEL000185-PA,7159.AAEL000217-PA,7159.AAEL000529-PA,7159.AAEL000633-PA,7159.AAEL000951-PA,7159.AAEL000970-PA,7159.AAEL001101-PA,7159.AAEL001126-PB,7159.AAEL001421-PA,7159.AAEL001623-PA,7159.AAEL001742-PA,7159.AAEL001864-PA,7159.AAEL001869-PA,7159.AAEL001919-PB,7159.AAEL001950-PA,7159.AAEL002308-PA,7159.AAEL002345-PA,7159.AAEL002358-PA,7159.AAEL002397-PA,7159.AAEL002646-PA,7159.AAEL002866-PA,…	AAEL000185,AAEL000217,AAEL000529,TOLL8,AAEL000951,AAEL000970,AAEL001101,AAEL001126,AAEL001421,AAEL001623,AAEL001742,4EBP,AAEL001869,AAEL001919,AAEL001950,AAEL002308,AAEL002345,AAEL002358,AAEL002397,AAEL002646,AAEL002866,AAEL002879,AAEL002903,AAEL003326,AAEL003371,AAEL003530,AAEL003540,AAEL003676,AAEL003824,AAEL003835,AAEL003861,Tctp,AAEL004010,AAEL004125,AAEL004319,AAEL004431,AAEL004480,AAEL00450…	5.29e-14	6.69e-12	Regulation of cellular protein metabolic process
103	Process	GO:0035295	146	677	7159	7159.AAEL000181-PA,7159.AAEL000187-PA,7159.AAEL000433-PA,7159.AAEL000661-PA,7159.AAEL000970-PA,7159.AAEL000984-PA,7159.AAEL000993-PA,7159.AAEL001220-PA,7159.AAEL001244-PA,7159.AAEL001411-PB,7159.AAEL001476-PA,7159.AAEL001734-PA,7159.AAEL001918-PA,7159.AAEL001940-PA,7159.AAEL001965-PA,7159.AAEL002253-PA,7159.AAEL002308-PA,7159.AAEL002407-PB,7159.AAEL002411-PB,7159.AAEL002474-PA,7159.AAEL002646-PA,…	AAEL000181,AAEL000187-PA,AAEL000433,AAEL000661,AAEL000970,AAEL000984,AAEL000993,ck,AAEL001244,AAEL001411,AAEL001476,AAEL001734,AAEL001918,AAEL001940,AAEL001965,AAEL002253,AAEL002308,AAEL002407,AAEL002411,AAEL002474,AAEL002646,AAEL002721,AAEL003283,AAEL003415,AAEL003503,AAEL003514,AAEL003731,AAEL003743,AAEL003861,AAEL004227,AAEL004283,AAEL004319,AAEL004668,AAEL004690,AAEL004694,AAEL004719,AAEL0049…	5.21e-14	6.69e-12	Tube development
104	Process	GO:0002181	49	111	7159	7159.AAEL000010-PA,7159.AAEL000185-PA,7159.AAEL000823-PB,7159.AAEL000987-PA,7159.AAEL002047-PA,7159.AAEL002534-PA,7159.AAEL002832-PA,7159.AAEL003530-PA,7159.AAEL003942-PA,7159.AAEL004010-PC,7159.AAEL004151-PD,7159.AAEL005097-PA,7159.AAEL005220-PA,7159.AAEL005629-PA,7159.AAEL005817-PA,7159.AAEL006511-PA,7159.AAEL006860-PA,7159.AAEL007699-PD,7159.AAEL007715-PA,7159.AAEL007718-PA,7159.AAEL007771-PB,…	AAEL000010,AAEL000185,AAEL000823,AAEL000987,AAEL002047,AAEL002534,AAEL002832,AAEL003530,AAEL003942,AAEL004010,AAEL004151,AAEL005097,AAEL005085,AAEL005629,AAEL005817,Ub52,AAEL006860,AAEL007699,AAEL007715,eIF3-S9,AAEL007771-PB,AAEL007824,AAEL008103,AAEL008188,AAEL008192-PB,AAEL008329,AAEL009653,AAEL009747,AAEL009994,AAEL010168,AAEL010756,AAEL010821,AAEL011527,AAEL011587,AAEL011742,AAEL012279,AAEL01…	5.51e-14	6.79e-12	Cytoplasmic translation
105	Process	GO:0007276	165	807	7159	7159.AAEL000181-PA,7159.AAEL000187-PA,7159.AAEL000217-PA,7159.AAEL000293-PA,7159.AAEL000395-PA,7159.AAEL000758-PA,7159.AAEL000970-PA,7159.AAEL000993-PA,7159.AAEL001204-PA,7159.AAEL001411-PB,7159.AAEL001612-PA,7159.AAEL001698-PA,7159.AAEL001940-PA,7159.AAEL002039-PA,7159.AAEL002178-PA,7159.AAEL002253-PA,7159.AAEL002407-PB,7159.AAEL002548-PA,7159.AAEL002551-PA,7159.AAEL002721-PA,7159.AAEL002761-PC,…	AAEL000181,AAEL000187-PA,AAEL000217,AAEL000293,USP,AAEL000758,AAEL000970,AAEL000993,AAEL001204,AAEL001411,AAEL001612,AAEL001698,AAEL001940,AAEL002039,AAEL002178,AAEL002253,AAEL002407,Hamartin,AAEL002551,AAEL002721,AAEL002761,AAEL002903,AAEL003162-PA,AAEL003371,AAEL003415,AAEL003466,AAEL003497,AAEL003503,AAEL003514,AAEL003824,AAEL003853,AAEL003914,AAEL004141,AAEL004227,AAEL004319,AAEL004351,AAEL00…	5.72e-14	6.92e-12	Gamete generation
106	Process	GO:2000026	136	618	7159	7159.AAEL000187-PA,7159.AAEL000217-PA,7159.AAEL000336-PA,7159.AAEL000433-PA,7159.AAEL000649-PA,7159.AAEL000984-PA,7159.AAEL000993-PA,7159.AAEL001411-PB,7159.AAEL001476-PA,7159.AAEL001734-PA,7159.AAEL002175-PA,7159.AAEL002308-PA,7159.AAEL002346-PB,7159.AAEL002390-PA,7159.AAEL002548-PA,7159.AAEL002551-PA,7159.AAEL002903-PA,7159.AAEL003047-PA,7159.AAEL003063-PA,7159.AAEL003109-PA,7159.AAEL003371-PA,…	AAEL000187-PA,AAEL000217,AAEL000336,AAEL000433,AAEL000649,AAEL000984,AAEL000993,AAEL001411,AAEL001476,AAEL001734,AAEL002175,AAEL002308,AAEL002346,AAEL002390,Hamartin,AAEL002551,AAEL002903,AAEL003047,AAEL003063,AAEL003109,AAEL003371,AAEL003373,AAEL003731,AAEL003914,AAEL004097,AAEL004165,AAEL004319,AAEL004351,AAEL004431,AAEL004586,AAEL004592,AAEL004719,GPRGRK,AAEL004952,AAEL004977,AAEL005247,AAEL00…	1.12e-13	1.33e-11	Regulation of multicellular organismal development
107	Process	GO:0009887	148	705	7159	7159.AAEL000181-PA,7159.AAEL000187-PA,7159.AAEL000324-PA,7159.AAEL000405-PA,7159.AAEL000433-PA,7159.AAEL000589-PA,7159.AAEL000661-PA,7159.AAEL000970-PA,7159.AAEL000993-PA,7159.AAEL001220-PA,7159.AAEL001244-PA,7159.AAEL001411-PB,7159.AAEL001476-PA,7159.AAEL001493-PA,7159.AAEL001503-PA,7159.AAEL001584-PA,7159.AAEL001734-PA,7159.AAEL001779-PA,7159.AAEL001832-PA,7159.AAEL001918-PA,7159.AAEL001946-PA,…	AAEL000181,AAEL000187-PA,AAEL000324,AAEL000405,AAEL000433,AAEL000589,AAEL000661,AAEL000970,AAEL000993,ck,AAEL001244,AAEL001411,AAEL001476,AAEL001493,AAEL001503,AAEL001584,AAEL001734,AAEL001779,AAEL001832,AAEL001918,AAEL001946,AAEL002253,AAEL002411,AAEL002646,AAEL002721,AAEL003047,AAEL003283,AAEL003415,AAEL003425,AAEL003487,AAEL003731,AAEL003824,AAEL003853,AAEL004227,AAEL004283,AAEL004319,AAEL0044…	2.18e-13	2.53e-11	Animal organ morphogenesis
108	Process	GO:0030182	153	740	7159	7159.AAEL000187-PA,7159.AAEL000217-PA,7159.AAEL000269-PA,7159.AAEL000324-PA,7159.AAEL000395-PA,7159.AAEL000405-PA,7159.AAEL000433-PA,7159.AAEL000498-PA,7159.AAEL000541-PB,7159.AAEL000633-PA,7159.AAEL000671-PA,7159.AAEL000758-PA,7159.AAEL000845-PA,7159.AAEL000860-PA,7159.AAEL000984-PA,7159.AAEL000993-PA,7159.AAEL001220-PA,7159.AAEL001411-PB,7159.AAEL001612-PA,7159.AAEL001698-PA,7159.AAEL001832-PA,…	AAEL000187-PA,AAEL000217,AAEL000269,AAEL000324,USP,AAEL000405,AAEL000433,AAEL000498,AAEL000541,TOLL8,TOLL6,AAEL000758,AAEL000845-PA,AAEL000860,AAEL000984,AAEL000993,ck,AAEL001411,AAEL001612,AAEL001698,AAEL001832,AAEL001843,AAEL001869,AAEL001918,AAEL001919,SPZ5,AAEL002346,AAEL002411,TOLL7,AAEL002721,AAEL002761,AAEL002848,AAEL002903,AAEL003047,AAEL003063,AAEL003331,AAEL003373,AAEL003861,AAEL004165,…	2.38e-13	2.72e-11	Neuron differentiation
109	Process	GO:0051674	88	325	7159	7159.AAEL000395-PA,7159.AAEL000433-PA,7159.AAEL000984-PA,7159.AAEL000993-PA,7159.AAEL001411-PB,7159.AAEL001476-PA,7159.AAEL001710-PA,7159.AAEL001918-PA,7159.AAEL002903-PA,7159.AAEL003047-PA,7159.AAEL003063-PA,7159.AAEL003210-PE,7159.AAEL003371-PA,7159.AAEL003497-PA,7159.AAEL003503-PA,7159.AAEL003914-PA,7159.AAEL003957-PC,7159.AAEL004227-PC,7159.AAEL004319-PA,7159.AAEL004351-PC,7159.AAEL004431-PA,…	USP,AAEL000433,AAEL000984,AAEL000993,AAEL001411,AAEL001476,AAEL001710,AAEL001918,AAEL002903,AAEL003047,AAEL003063,AAEL003210,AAEL003371,AAEL003497,AAEL003503,AAEL003914,AAEL003957,AAEL004227,AAEL004319,AAEL004351,AAEL004431,AAEL004688,GPRGRK,AAEL005247,AAEL005457,AAEL005492,AAEL005515,AAEL005643,AAEL005908,AAEL006069,AAEL006330,AAEL006460,AAEL006523,AAEL006539,AAEL006786,AAEL006801,AAEL007132,AAE…	2.97e-13	3.34e-11	Localization of cell
110	Process	GO:0048870	87	320	7159	7159.AAEL000395-PA,7159.AAEL000433-PA,7159.AAEL000984-PA,7159.AAEL000993-PA,7159.AAEL001411-PB,7159.AAEL001476-PA,7159.AAEL001710-PA,7159.AAEL001918-PA,7159.AAEL002903-PA,7159.AAEL003047-PA,7159.AAEL003063-PA,7159.AAEL003210-PE,7159.AAEL003497-PA,7159.AAEL003503-PA,7159.AAEL003914-PA,7159.AAEL003957-PC,7159.AAEL004227-PC,7159.AAEL004319-PA,7159.AAEL004351-PC,7159.AAEL004431-PA,7159.AAEL004688-PA,…	USP,AAEL000433,AAEL000984,AAEL000993,AAEL001411,AAEL001476,AAEL001710,AAEL001918,AAEL002903,AAEL003047,AAEL003063,AAEL003210,AAEL003497,AAEL003503,AAEL003914,AAEL003957,AAEL004227,AAEL004319,AAEL004351,AAEL004431,AAEL004688,GPRGRK,AAEL005247,AAEL005457,AAEL005492,AAEL005515,AAEL005643,AAEL005908,AAEL006069,AAEL006330,AAEL006460,AAEL006523,AAEL006539,AAEL006786,AAEL006801,AAEL007132,AAEL007288,AAE…	3.37e-13	3.71e-11	Cell motility
111	Process	GO:0051128	165	838	7159	7159.AAEL000181-PA,7159.AAEL000187-PA,7159.AAEL000217-PA,7159.AAEL000405-PA,7159.AAEL000498-PA,7159.AAEL000970-PA,7159.AAEL000984-PA,7159.AAEL001126-PB,7159.AAEL001411-PB,7159.AAEL001476-PA,7159.AAEL001843-PA,7159.AAEL001864-PA,7159.AAEL001904-PA,7159.AAEL001918-PA,7159.AAEL002175-PA,7159.AAEL002346-PB,7159.AAEL002390-PA,7159.AAEL002419-PA,7159.AAEL002487-PA,7159.AAEL002548-PA,7159.AAEL002646-PA,…	AAEL000181,AAEL000187-PA,AAEL000217,AAEL000405,AAEL000498,AAEL000970,AAEL000984,AAEL001126,AAEL001411,AAEL001476,AAEL001843,4EBP,AAEL001904,AAEL001918,AAEL002175,AAEL002346,AAEL002390,AAEL002419,AAEL002487,Hamartin,AAEL002646,AAEL002759,AAEL002761,AAEL002771-PA,AAEL002835,AAEL002903,AAEL003047,AAEL003063,AAEL003109,AAEL003162-PA,AAEL003210,AAEL003371,AAEL003373,AAEL003415,AAEL003487,AAEL003676,AA…	8.91e-13	9.66e-11	Regulation of cellular component organization
112	Process	GO:0030707	72	242	7159	7159.AAEL000181-PA,7159.AAEL000217-PA,7159.AAEL000395-PA,7159.AAEL000758-PA,7159.AAEL001411-PB,7159.AAEL002253-PA,7159.AAEL002407-PB,7159.AAEL002721-PA,7159.AAEL002903-PA,7159.AAEL003162-PA,7159.AAEL003371-PA,7159.AAEL003466-PA,7159.AAEL003503-PA,7159.AAEL003914-PA,7159.AAEL004227-PC,7159.AAEL004319-PA,7159.AAEL004431-PA,7159.AAEL004592-PA,7159.AAEL004688-PA,7159.AAEL004777-PA,7159.AAEL005476-PA,…	AAEL000181,AAEL000217,USP,AAEL000758,AAEL001411,AAEL002253,AAEL002407,AAEL002721,AAEL002903,AAEL003162-PA,AAEL003371,AAEL003466,AAEL003503,AAEL003914,AAEL004227,AAEL004319,AAEL004431,AAEL004592,AAEL004688,GPRGRK,AAEL005476,AAEL005492,AAEL005515,AAEL005704,AAEL005827,AAEL005908,AAEL006330,AAEL006460,AAEL006523,AAEL006539,AAEL006786,AAEL006801,AAEL007132,AAEL007288,AAEL007360,AAEL007658,AAEL007914,…	1.11e-12	1.19e-10	Ovarian follicle cell development
113	Process	GO:0002065	75	259	7159	7159.AAEL000181-PA,7159.AAEL000217-PA,7159.AAEL000395-PA,7159.AAEL000758-PA,7159.AAEL001411-PB,7159.AAEL001476-PA,7159.AAEL002253-PA,7159.AAEL002407-PB,7159.AAEL002548-PA,7159.AAEL002721-PA,7159.AAEL002903-PA,7159.AAEL003162-PA,7159.AAEL003371-PA,7159.AAEL003466-PA,7159.AAEL003503-PA,7159.AAEL003914-PA,7159.AAEL004227-PC,7159.AAEL004319-PA,7159.AAEL004431-PA,7159.AAEL004592-PA,7159.AAEL004688-PA,…	AAEL000181,AAEL000217,USP,AAEL000758,AAEL001411,AAEL001476,AAEL002253,AAEL002407,Hamartin,AAEL002721,AAEL002903,AAEL003162-PA,AAEL003371,AAEL003466,AAEL003503,AAEL003914,AAEL004227,AAEL004319,AAEL004431,AAEL004592,AAEL004688,GPRGRK,AAEL005476,AAEL005492,AAEL005515,AAEL005634,AAEL005704,AAEL005827,AAEL005908,AAEL006330,AAEL006460,AAEL006523,AAEL006539,AAEL006786,AAEL006801,AAEL007132,AAEL007288,AA…	1.14e-12	1.2e-10	Columnar/cuboidal epithelial cell differentiation
114	Process	GO:0002064	78	277	7159	7159.AAEL000181-PA,7159.AAEL000217-PA,7159.AAEL000395-PA,7159.AAEL000758-PA,7159.AAEL001411-PB,7159.AAEL001710-PA,7159.AAEL001918-PA,7159.AAEL002253-PA,7159.AAEL002407-PB,7159.AAEL002721-PA,7159.AAEL002903-PA,7159.AAEL003162-PA,7159.AAEL003371-PA,7159.AAEL003466-PA,7159.AAEL003503-PA,7159.AAEL003914-PA,7159.AAEL004227-PC,7159.AAEL004319-PA,7159.AAEL004431-PA,7159.AAEL004592-PA,7159.AAEL004688-PA,…	AAEL000181,AAEL000217,USP,AAEL000758,AAEL001411,AAEL001710,AAEL001918,AAEL002253,AAEL002407,AAEL002721,AAEL002903,AAEL003162-PA,AAEL003371,AAEL003466,AAEL003503,AAEL003914,AAEL004227,AAEL004319,AAEL004431,AAEL004592,AAEL004688,GPRGRK,AAEL005476,AAEL005492,AAEL005515,AAEL005704,AAEL005827,AAEL005908,AAEL006122,AAEL006330,AAEL006460,AAEL006523,AAEL006539,AAEL006786,AAEL006801,AAEL007132,AAEL007288,…	1.32e-12	1.36e-10	Epithelial cell development
115	Process	GO:0007298	39	81	7159	7159.AAEL000395-PA,7159.AAEL001411-PB,7159.AAEL003503-PA,7159.AAEL003914-PA,7159.AAEL004227-PC,7159.AAEL004319-PA,7159.AAEL004431-PA,7159.AAEL004688-PA,7159.AAEL004777-PA,7159.AAEL005492-PA,7159.AAEL005908-PA,7159.AAEL006330-PB,7159.AAEL006460-PA,7159.AAEL006523-PA,7159.AAEL006539-PA,7159.AAEL006786-PC,7159.AAEL006801-PA,7159.AAEL007132-PA,7159.AAEL007288-PB,7159.AAEL007658-PA,7159.AAEL007914-PA,…	USP,AAEL001411,AAEL003503,AAEL003914,AAEL004227,AAEL004319,AAEL004431,AAEL004688,GPRGRK,AAEL005492,AAEL005908,AAEL006330,AAEL006460,AAEL006523,AAEL006539,AAEL006786,AAEL006801,AAEL007132,AAEL007288,AAEL007658,AAEL007914,AAEL008234,AAEL008431,AAEL008495-PA,AAEL008921,IAP1,AAEL009377,AAEL010488,AAEL011778,AAEL011982,AAEL012421,DOME,HOP,AAEL013139,AAEL013826,AAEL013840,AAEL013858-PA,AAEL014022,AAEL0…	2.56e-12	2.56e-10	Border follicle cell migration
116	Process	GO:0065009	249	1474	7159	7159.AAEL000185-PA,7159.AAEL000217-PA,7159.AAEL000324-PA,7159.AAEL000395-PA,7159.AAEL000649-PA,7159.AAEL000661-PA,7159.AAEL000759-PA,7159.AAEL000951-PA,7159.AAEL000970-PA,7159.AAEL000973-PA,7159.AAEL000980-PA,7159.AAEL000984-PA,7159.AAEL001126-PB,7159.AAEL001148-PA,7159.AAEL001244-PA,7159.AAEL001387-PA,7159.AAEL001509-PC,7159.AAEL001604-PA,7159.AAEL001623-PA,7159.AAEL001734-PA,7159.AAEL001742-PA,…	AAEL000185,AAEL000217,AAEL000324,USP,AAEL000649,AAEL000661,AAEL000759,AAEL000951,AAEL000970,AAEL000973,AAEL000980,AAEL000984,AAEL001126,AAEL001148,AAEL001244,AAEL001387,AAEL001509,AAEL001604,AAEL001623,AAEL001734,AAEL001742,AAEL001779,AAEL001796,AAEL001843,AAEL001869,AAEL001876,AAEL001918,SPZ5,AAEL001946,AAEL002049,AAEL002253,AAEL002346,AAEL002390,AAEL002394,AAEL002456,AAEL002474,Hamartin,AAEL002…	2.86e-12	2.81e-10	Regulation of molecular function
117	Process	GO:0032504	189	1025	7159	7159.AAEL000181-PA,7159.AAEL000187-PA,7159.AAEL000217-PA,7159.AAEL000293-PA,7159.AAEL000395-PA,7159.AAEL000545-PA,7159.AAEL000758-PA,7159.AAEL000931-PA,7159.AAEL000970-PA,7159.AAEL000993-PA,7159.AAEL001151-PA,7159.AAEL001204-PA,7159.AAEL001275-PA,7159.AAEL001411-PB,7159.AAEL001517-PA,7159.AAEL001612-PA,7159.AAEL001698-PA,7159.AAEL001940-PA,7159.AAEL002039-PA,7159.AAEL002178-PA,7159.AAEL002253-PA,…	AAEL000181,AAEL000187-PA,AAEL000217,AAEL000293,USP,AAEL000545,AAEL000758,AAEL000931,AAEL000970,AAEL000993,AAEL001151,AAEL001204,AAEL001275,AAEL001411,AAEL001517,AAEL001612,AAEL001698,AAEL001940,AAEL002039,AAEL002178,AAEL002253,AAEL002367,AAEL002407,Hamartin,AAEL002551,AAEL002721,AAEL002761,AAEL002903,AAEL003103,AAEL003162-PA,AAEL003203,AAEL003371,AAEL003415,AAEL003466,AAEL003497,AAEL003503,AAEL00…	2.98e-12	2.88e-10	Multicellular organism reproduction
118	Process	GO:0043043	92	366	7159	7159.AAEL000010-PA,7159.AAEL000032-PC,7159.AAEL000185-PA,7159.AAEL000388-PA,7159.AAEL000529-PA,7159.AAEL000759-PA,7159.AAEL000823-PB,7159.AAEL000951-PA,7159.AAEL000987-PA,7159.AAEL001101-PA,7159.AAEL001759-PA,7159.AAEL002047-PA,7159.AAEL002345-PA,7159.AAEL002372-PB,7159.AAEL002534-PA,7159.AAEL002832-PA,7159.AAEL003396-PA,7159.AAEL003427-PA,7159.AAEL003530-PA,7159.AAEL003582-PA,7159.AAEL003835-PB,…	AAEL000010,RpS6,AAEL000185,AAEL000388,AAEL000529,AAEL000759,AAEL000823,AAEL000951,AAEL000987,AAEL001101,AAEL001759,AAEL002047,AAEL002345,RpS11,AAEL002534,AAEL002832,AAEL003396,RpS16,AAEL003530,40sRpS13,AAEL003835,AAEL003942,AAEL004010,AAEL004059,AAEL004151,AAEL004175,RpL5,AAEL004500,AAEL004503-PB,AAEL005097,AAEL005085,RpS14,RpL38,AAEL005629,AAEL005793,AAEL005817,AAEL005901,Ub52,RpL31,AAEL006860,A…	3.02e-12	2.88e-10	Peptide biosynthetic process
119	Process	GO:0045595	107	462	7159	7159.AAEL000187-PA,7159.AAEL000336-PA,7159.AAEL000395-PA,7159.AAEL000649-PA,7159.AAEL000984-PA,7159.AAEL001204-PA,7159.AAEL001411-PB,7159.AAEL001476-PA,7159.AAEL002175-PA,7159.AAEL002235-PA,7159.AAEL002308-PA,7159.AAEL002346-PB,7159.AAEL002390-PA,7159.AAEL002548-PA,7159.AAEL002759-PA,7159.AAEL002903-PA,7159.AAEL003047-PA,7159.AAEL003063-PA,7159.AAEL003109-PA,7159.AAEL003371-PA,7159.AAEL003373-PA,…	AAEL000187-PA,AAEL000336,USP,AAEL000649,AAEL000984,AAEL001204,AAEL001411,AAEL001476,AAEL002175,AAEL002235,AAEL002308,AAEL002346,AAEL002390,Hamartin,AAEL002759,AAEL002903,AAEL003047,AAEL003063,AAEL003109,AAEL003371,AAEL003373,AAEL003505,Tctp,AAEL004041,AAEL004097,AAEL004319,AAEL004431,AAEL004586,AAEL004592,AAEL004952,AAEL005247,AAEL005391,AAEL005643,AAEL005832,AAEL006038,AAEL006069,AAEL006522,AAEL…	3.87e-12	3.63e-10	Regulation of cell differentiation
120	Process	GO:0006518	108	471	7159	7159.AAEL000010-PA,7159.AAEL000032-PC,7159.AAEL000185-PA,7159.AAEL000388-PA,7159.AAEL000529-PA,7159.AAEL000759-PA,7159.AAEL000823-PB,7159.AAEL000951-PA,7159.AAEL000987-PA,7159.AAEL001101-PA,7159.AAEL001759-PA,7159.AAEL002047-PA,7159.AAEL002345-PA,7159.AAEL002372-PB,7159.AAEL002534-PA,7159.AAEL002832-PA,7159.AAEL003012-PA,7159.AAEL003396-PA,7159.AAEL003427-PA,7159.AAEL003530-PA,7159.AAEL003582-PA,…	AAEL000010,RpS6,AAEL000185,AAEL000388,AAEL000529,AAEL000759,AAEL000823,AAEL000951,AAEL000987,AAEL001101,AAEL001759,AAEL002047,AAEL002345,RpS11,AAEL002534,AAEL002832,AAEL003012,AAEL003396,RpS16,AAEL003530,40sRpS13,AAEL003835,AAEL003942,AAEL004010,AAEL004059,AAEL004151,AAEL004175,GSTT4,RpL5,AAEL004500,AAEL004503-PB,AAEL005097,AAEL005085,RpS14,RpL38,AAEL005629,AAEL005704,AAEL005793,AAEL005817,AAEL00…	5.17e-12	4.78e-10	Peptide metabolic process
121	Process	GO:0044237	604	4455	7159	7159.AAEL000010-PA,7159.AAEL000032-PC,7159.AAEL000185-PA,7159.AAEL000187-PA,7159.AAEL000193-PA,7159.AAEL000217-PA,7159.AAEL000244-PA,7159.AAEL000271-PB,7159.AAEL000278-PA,7159.AAEL000293-PA,7159.AAEL000324-PA,7159.AAEL000370-PA,7159.AAEL000388-PA,7159.AAEL000395-PA,7159.AAEL000444-PA,7159.AAEL000469-PA,7159.AAEL000510-PA,7159.AAEL000511-PA,7159.AAEL000529-PA,7159.AAEL000558-PA,7159.AAEL000564-PB,…	AAEL000010,RpS6,AAEL000185,AAEL000187-PA,AAEL000193,AAEL000217,AAEL000244,AAEL000271,AAEL000278,AAEL000293,AAEL000324,AAEL000370,AAEL000388,USP,AAEL000444,AAEL000469,AAEL000510,AAEL000511,AAEL000529,AAEL000558-PA,AAEL000564,AAEL000589,DNR1,AAEL000634,AAEL000746,AAEL000758,AAEL000759,AAEL000823,AAEL000840-PA,AAEL000845-PA,AAEL000931,AAEL000951,AAEL000987,AAEL001022,AAEL001037,AAEL001046,AAEL001048…	6.58e-12	5.99e-10	Cellular metabolic process
122	Process	GO:0048609	180	971	7159	7159.AAEL000181-PA,7159.AAEL000187-PA,7159.AAEL000217-PA,7159.AAEL000293-PA,7159.AAEL000395-PA,7159.AAEL000545-PA,7159.AAEL000758-PA,7159.AAEL000970-PA,7159.AAEL000993-PA,7159.AAEL001204-PA,7159.AAEL001411-PB,7159.AAEL001517-PA,7159.AAEL001612-PA,7159.AAEL001698-PA,7159.AAEL001940-PA,7159.AAEL002039-PA,7159.AAEL002178-PA,7159.AAEL002253-PA,7159.AAEL002367-PA,7159.AAEL002407-PB,7159.AAEL002548-PA,…	AAEL000181,AAEL000187-PA,AAEL000217,AAEL000293,USP,AAEL000545,AAEL000758,AAEL000970,AAEL000993,AAEL001204,AAEL001411,AAEL001517,AAEL001612,AAEL001698,AAEL001940,AAEL002039,AAEL002178,AAEL002253,AAEL002367,AAEL002407,Hamartin,AAEL002551,AAEL002721,AAEL002761,AAEL002903,AAEL003162-PA,AAEL003203,AAEL003371,AAEL003415,AAEL003466,AAEL003497,AAEL003503,AAEL003514,AAEL003824,AAEL003853,AAEL003914,AAEL00…	7.1e-12	6.37e-10	Multicellular organismal reproductive process
123	Process	GO:0019953	181	979	7159	7159.AAEL000181-PA,7159.AAEL000187-PA,7159.AAEL000217-PA,7159.AAEL000293-PA,7159.AAEL000395-PA,7159.AAEL000545-PA,7159.AAEL000758-PA,7159.AAEL000970-PA,7159.AAEL000993-PA,7159.AAEL001204-PA,7159.AAEL001411-PB,7159.AAEL001517-PA,7159.AAEL001612-PA,7159.AAEL001698-PA,7159.AAEL001940-PA,7159.AAEL002039-PA,7159.AAEL002178-PA,7159.AAEL002253-PA,7159.AAEL002367-PA,7159.AAEL002407-PB,7159.AAEL002548-PA,…	AAEL000181,AAEL000187-PA,AAEL000217,AAEL000293,USP,AAEL000545,AAEL000758,AAEL000970,AAEL000993,AAEL001204,AAEL001411,AAEL001517,AAEL001612,AAEL001698,AAEL001940,AAEL002039,AAEL002178,AAEL002253,AAEL002367,AAEL002407,Hamartin,AAEL002551,AAEL002721,AAEL002761,AAEL002817,AAEL002903,AAEL003162-PA,AAEL003203,AAEL003371,AAEL003415,AAEL003466,AAEL003497,AAEL003503,AAEL003514,AAEL003750,AAEL003824,AAEL00…	7.5e-12	6.64e-10	Sexual reproduction
124	Process	GO:0035239	112	502	7159	7159.AAEL000181-PA,7159.AAEL000187-PA,7159.AAEL000433-PA,7159.AAEL000661-PA,7159.AAEL000970-PA,7159.AAEL000984-PA,7159.AAEL000993-PA,7159.AAEL001220-PA,7159.AAEL001244-PA,7159.AAEL001411-PB,7159.AAEL001734-PA,7159.AAEL001918-PA,7159.AAEL001940-PA,7159.AAEL002253-PA,7159.AAEL002308-PA,7159.AAEL002411-PB,7159.AAEL002646-PA,7159.AAEL002721-PA,7159.AAEL003283-PA,7159.AAEL003415-PA,7159.AAEL003731-PA,…	AAEL000181,AAEL000187-PA,AAEL000433,AAEL000661,AAEL000970,AAEL000984,AAEL000993,ck,AAEL001244,AAEL001411,AAEL001734,AAEL001918,AAEL001940,AAEL002253,AAEL002308,AAEL002411,AAEL002646,AAEL002721,AAEL003283,AAEL003415,AAEL003731,AAEL003743,AAEL004227,AAEL004283,AAEL004319,AAEL004690,AAEL004694,AAEL004977,AAEL005175,AAEL005247,AAEL005476,AAEL005580,AAEL005643,AAEL005666,AAEL005704,AAEL006460,AAEL0065…	8.95e-12	7.54e-10	Tube morphogenesis
125	Process	GO:0043604	101	431	7159	7159.AAEL000010-PA,7159.AAEL000032-PC,7159.AAEL000185-PA,7159.AAEL000388-PA,7159.AAEL000529-PA,7159.AAEL000634-PA,7159.AAEL000759-PA,7159.AAEL000823-PB,7159.AAEL000951-PA,7159.AAEL000987-PA,7159.AAEL001101-PA,7159.AAEL001381-PA,7159.AAEL001759-PA,7159.AAEL002047-PA,7159.AAEL002345-PA,7159.AAEL002372-PB,7159.AAEL002534-PA,7159.AAEL002791-PA,7159.AAEL002832-PA,7159.AAEL002910-PA,7159.AAEL003396-PA,…	AAEL000010,RpS6,AAEL000185,AAEL000388,AAEL000529,AAEL000634,AAEL000759,AAEL000823,AAEL000951,AAEL000987,AAEL001101,AAEL001381,AAEL001759,AAEL002047,AAEL002345,RpS11,AAEL002534,AAEL002791,AAEL002832,AAEL002910,AAEL003396,RpS16,AAEL003530,40sRpS13,AAEL003835,AAEL003942,AAEL004010,AAEL004059,AAEL004151,AAEL004175,RpL5,AAEL004500,AAEL004503-PB,AAEL004710,AAEL005097,AAEL005085,RpS14,RpL38,AAEL005629,A…	8.87e-12	7.54e-10	Amide biosynthetic process
126	Process	GO:0001667	51	142	7159	7159.AAEL000395-PA,7159.AAEL000433-PA,7159.AAEL000984-PA,7159.AAEL000993-PA,7159.AAEL001411-PB,7159.AAEL001918-PA,7159.AAEL003063-PA,7159.AAEL003503-PA,7159.AAEL003914-PA,7159.AAEL004227-PC,7159.AAEL004319-PA,7159.AAEL004431-PA,7159.AAEL004688-PA,7159.AAEL004777-PA,7159.AAEL005492-PA,7159.AAEL005515-PF,7159.AAEL005908-PA,7159.AAEL006330-PB,7159.AAEL006460-PA,7159.AAEL006523-PA,7159.AAEL006539-PA,…	USP,AAEL000433,AAEL000984,AAEL000993,AAEL001411,AAEL001918,AAEL003063,AAEL003503,AAEL003914,AAEL004227,AAEL004319,AAEL004431,AAEL004688,GPRGRK,AAEL005492,AAEL005515,AAEL005908,AAEL006330,AAEL006460,AAEL006523,AAEL006539,AAEL006786,AAEL006801,AAEL007132,AAEL007288,AAEL007658,AAEL007804,AAEL007914,AAEL008234,AAEL008431,AAEL008495-PA,AAEL008823,AAEL008921,IAP1,AAEL009377,AAEL010488,AAEL011412,AAEL01…	9.2e-12	7.61e-10	Ameboidal-type cell migration
127	Process	GO:0007297	40	93	7159	7159.AAEL000395-PA,7159.AAEL001411-PB,7159.AAEL003503-PA,7159.AAEL003914-PA,7159.AAEL004227-PC,7159.AAEL004319-PA,7159.AAEL004431-PA,7159.AAEL004688-PA,7159.AAEL004777-PA,7159.AAEL005492-PA,7159.AAEL005515-PF,7159.AAEL005908-PA,7159.AAEL006330-PB,7159.AAEL006460-PA,7159.AAEL006523-PA,7159.AAEL006539-PA,7159.AAEL006786-PC,7159.AAEL006801-PA,7159.AAEL007132-PA,7159.AAEL007288-PB,7159.AAEL007658-PA,…	USP,AAEL001411,AAEL003503,AAEL003914,AAEL004227,AAEL004319,AAEL004431,AAEL004688,GPRGRK,AAEL005492,AAEL005515,AAEL005908,AAEL006330,AAEL006460,AAEL006523,AAEL006539,AAEL006786,AAEL006801,AAEL007132,AAEL007288,AAEL007658,AAEL007914,AAEL008234,AAEL008431,AAEL008495-PA,AAEL008921,IAP1,AAEL009377,AAEL010488,AAEL011778,AAEL011982,AAEL012421,DOME,HOP,AAEL013139,AAEL013826,AAEL013840,AAEL013858-PA,AAEL0…	2.12e-11	1.73e-09	Ovarian follicle cell migration
128	Process	GO:0060562	100	433	7159	7159.AAEL000181-PA,7159.AAEL000187-PA,7159.AAEL000433-PA,7159.AAEL000661-PA,7159.AAEL000970-PA,7159.AAEL000984-PA,7159.AAEL000993-PA,7159.AAEL001220-PA,7159.AAEL001244-PA,7159.AAEL001411-PB,7159.AAEL001734-PA,7159.AAEL001918-PA,7159.AAEL001940-PA,7159.AAEL002253-PA,7159.AAEL002411-PB,7159.AAEL002646-PA,7159.AAEL002721-PA,7159.AAEL003415-PA,7159.AAEL003731-PA,7159.AAEL003743-PA,7159.AAEL004227-PC,…	AAEL000181,AAEL000187-PA,AAEL000433,AAEL000661,AAEL000970,AAEL000984,AAEL000993,ck,AAEL001244,AAEL001411,AAEL001734,AAEL001918,AAEL001940,AAEL002253,AAEL002411,AAEL002646,AAEL002721,AAEL003415,AAEL003731,AAEL003743,AAEL004227,AAEL004283,AAEL004319,AAEL004690,AAEL004694,AAEL005175,AAEL005247,AAEL005476,AAEL005580,AAEL005643,AAEL005666,AAEL005704,AAEL006460,AAEL006523,AAEL006609,AAEL006801,AAEL0062…	2.3e-11	1.86e-09	Epithelial tube morphogenesis
129	Process	GO:0002165	111	506	7159	7159.AAEL000181-PA,7159.AAEL000187-PA,7159.AAEL000395-PA,7159.AAEL000433-PA,7159.AAEL000661-PA,7159.AAEL000758-PA,7159.AAEL000845-PA,7159.AAEL000970-PA,7159.AAEL000993-PA,7159.AAEL001220-PA,7159.AAEL001244-PA,7159.AAEL001411-PB,7159.AAEL001734-PA,7159.AAEL001779-PA,7159.AAEL001918-PA,7159.AAEL002253-PA,7159.AAEL002411-PB,7159.AAEL002548-PA,7159.AAEL002551-PA,7159.AAEL002646-PA,7159.AAEL002721-PA,…	AAEL000181,AAEL000187-PA,USP,AAEL000433,AAEL000661,AAEL000758,AAEL000845-PA,AAEL000970,AAEL000993,ck,AAEL001244,AAEL001411,AAEL001734,AAEL001779,AAEL001918,AAEL002253,AAEL002411,Hamartin,AAEL002551,AAEL002646,AAEL002721,AAEL002903,AAEL003283,AAEL003419,AAEL003425,AAEL003731,AAEL004021,AAEL004227,AAEL004283,AAEL004319,AAEL004320,AAEL004472,AAEL005175,AAEL005247,AAEL005476,AAEL005580,AAEL005643,AAE…	2.7e-11	2.15e-09	Instar larval or pupal development
130	Process	GO:0009791	120	566	7159	7159.AAEL000181-PA,7159.AAEL000187-PA,7159.AAEL000395-PA,7159.AAEL000433-PA,7159.AAEL000661-PA,7159.AAEL000758-PA,7159.AAEL000845-PA,7159.AAEL000970-PA,7159.AAEL000993-PA,7159.AAEL001220-PA,7159.AAEL001244-PA,7159.AAEL001411-PB,7159.AAEL001734-PA,7159.AAEL001779-PA,7159.AAEL001918-PA,7159.AAEL002253-PA,7159.AAEL002411-PB,7159.AAEL002548-PA,7159.AAEL002551-PA,7159.AAEL002646-PA,7159.AAEL002721-PA,…	AAEL000181,AAEL000187-PA,USP,AAEL000433,AAEL000661,AAEL000758,AAEL000845-PA,AAEL000970,AAEL000993,ck,AAEL001244,AAEL001411,AAEL001734,AAEL001779,AAEL001918,AAEL002253,AAEL002411,Hamartin,AAEL002551,AAEL002646,AAEL002721,AAEL002903,AAEL003283,AAEL003419,AAEL003425,AAEL003731,AAEL003853,AAEL004021,AAEL004227,AAEL004283,AAEL004319,AAEL004320,AAEL004472,AAEL005175,AAEL005247,AAEL005476,AAEL005580,AAE…	2.73e-11	2.15e-09	Post-embryonic development
131	Process	GO:0090066	71	258	7159	7159.AAEL000984-PA,7159.AAEL001411-PB,7159.AAEL001864-PA,7159.AAEL001904-PA,7159.AAEL001914-PA,7159.AAEL002175-PA,7159.AAEL002548-PA,7159.AAEL002903-PA,7159.AAEL003063-PA,7159.AAEL003109-PA,7159.AAEL003162-PA,7159.AAEL003283-PA,7159.AAEL003331-PA,7159.AAEL003373-PA,7159.AAEL003415-PA,7159.AAEL003419-PA,7159.AAEL003425-PA,7159.AAEL003861-PA,7159.AAEL003872-PA,7159.AAEL004319-PA,7159.AAEL004351-PC,…	AAEL000984,AAEL001411,4EBP,AAEL001904,AAEL001914,AAEL002175,Hamartin,AAEL002903,AAEL003063,AAEL003109,AAEL003162-PA,AAEL003283,AAEL003331,AAEL003373,AAEL003415,AAEL003419,AAEL003425,AAEL003861,Tctp,AAEL004319,AAEL004351,AAEL004592,AAEL004977,AAEL005634,AAEL005666,AAEL005726,AAEL006069,AAEL006180,AAEL006330,AAEL006801,AAEL007029,AAEL007288,AAEL007804,AAEL007902,AAEL008154,AAEL008234,AAEL008269,AAE…	3.26e-11	2.53e-09	Regulation of anatomical structure size
132	Process	GO:0000003	204	1171	7159	7159.AAEL000181-PA,7159.AAEL000187-PA,7159.AAEL000217-PA,7159.AAEL000293-PA,7159.AAEL000395-PA,7159.AAEL000545-PA,7159.AAEL000758-PA,7159.AAEL000931-PA,7159.AAEL000970-PA,7159.AAEL000984-PA,7159.AAEL000993-PA,7159.AAEL001151-PA,7159.AAEL001204-PA,7159.AAEL001275-PA,7159.AAEL001411-PB,7159.AAEL001517-PA,7159.AAEL001612-PA,7159.AAEL001698-PA,7159.AAEL001734-PA,7159.AAEL001940-PA,7159.AAEL002039-PA,…	AAEL000181,AAEL000187-PA,AAEL000217,AAEL000293,USP,AAEL000545,AAEL000758,AAEL000931,AAEL000970,AAEL000984,AAEL000993,AAEL001151,AAEL001204,AAEL001275,AAEL001411,AAEL001517,AAEL001612,AAEL001698,AAEL001734,AAEL001940,AAEL002039,AAEL002178,AAEL002253,AAEL002272,AAEL002308,AAEL002367,AAEL002407,AAEL002474,Hamartin,AAEL002551,AAEL002721,AAEL002761,AAEL002817,AAEL002903,AAEL003103,AAEL003162-PA,AAEL00…	3.52e-11	2.7e-09	Reproduction
133	Process	GO:0006412	88	361	7159	7159.AAEL000010-PA,7159.AAEL000032-PC,7159.AAEL000185-PA,7159.AAEL000388-PA,7159.AAEL000529-PA,7159.AAEL000823-PB,7159.AAEL000951-PA,7159.AAEL000987-PA,7159.AAEL001101-PA,7159.AAEL001759-PA,7159.AAEL002047-PA,7159.AAEL002345-PA,7159.AAEL002372-PB,7159.AAEL002534-PA,7159.AAEL002832-PA,7159.AAEL003396-PA,7159.AAEL003427-PA,7159.AAEL003530-PA,7159.AAEL003582-PA,7159.AAEL003835-PB,7159.AAEL003942-PA,…	AAEL000010,RpS6,AAEL000185,AAEL000388,AAEL000529,AAEL000823,AAEL000951,AAEL000987,AAEL001101,AAEL001759,AAEL002047,AAEL002345,RpS11,AAEL002534,AAEL002832,AAEL003396,RpS16,AAEL003530,40sRpS13,AAEL003835,AAEL003942,AAEL004010,AAEL004151,AAEL004175,RpL5,AAEL004500,AAEL004503-PB,AAEL005097,AAEL005085,RpS14,RpL38,AAEL005629,AAEL005817,AAEL005901,Ub52,RpL31,AAEL006860,AAEL007699,AAEL007715,eIF3-S9,AAEL…	3.57e-11	2.7e-09	Translation
134	Process	GO:0031324	147	755	7159	7159.AAEL000128-PA,7159.AAEL000181-PA,7159.AAEL000395-PA,7159.AAEL000590-PA,7159.AAEL000661-PA,7159.AAEL000970-PA,7159.AAEL001126-PB,7159.AAEL001421-PA,7159.AAEL001476-PA,7159.AAEL001623-PA,7159.AAEL001742-PA,7159.AAEL001779-PA,7159.AAEL001864-PA,7159.AAEL001919-PB,7159.AAEL001940-PA,7159.AAEL001946-PA,7159.AAEL002049-PC,7159.AAEL002308-PA,7159.AAEL002394-PA,7159.AAEL002721-PA,7159.AAEL002879-PA,…	AAEL000128-PA,AAEL000181,USP,DNR1,AAEL000661,AAEL000970,AAEL001126,AAEL001421,AAEL001476,AAEL001623,AAEL001742,AAEL001779,4EBP,AAEL001919,AAEL001940,AAEL001946,AAEL002049,AAEL002308,AAEL002394,AAEL002721,AAEL002879,AAEL002903,AAEL003326,AAEL003415,AAEL003505,AAEL003540,AAEL003676,AAEL003824,AAEL003861,AAEL004097,AAEL004283,AAEL004431,AAEL004586,AAEL004715,AAEL004865,AAEL004984,AAEL005247,AAEL0053…	3.54e-11	2.7e-09	Negative regulation of cellular metabolic process
135	Process	GO:0090130	46	124	7159	7159.AAEL000395-PA,7159.AAEL000433-PA,7159.AAEL000984-PA,7159.AAEL000993-PA,7159.AAEL001411-PB,7159.AAEL001918-PA,7159.AAEL003503-PA,7159.AAEL003914-PA,7159.AAEL004227-PC,7159.AAEL004319-PA,7159.AAEL004431-PA,7159.AAEL004688-PA,7159.AAEL004777-PA,7159.AAEL005492-PA,7159.AAEL005515-PF,7159.AAEL005908-PA,7159.AAEL006330-PB,7159.AAEL006460-PA,7159.AAEL006523-PA,7159.AAEL006539-PA,7159.AAEL006786-PC,…	USP,AAEL000433,AAEL000984,AAEL000993,AAEL001411,AAEL001918,AAEL003503,AAEL003914,AAEL004227,AAEL004319,AAEL004431,AAEL004688,GPRGRK,AAEL005492,AAEL005515,AAEL005908,AAEL006330,AAEL006460,AAEL006523,AAEL006539,AAEL006786,AAEL006801,AAEL007132,AAEL007288,AAEL007658,AAEL007914,AAEL008234,AAEL008431,AAEL008495-PA,AAEL008823,AAEL008921,IAP1,AAEL009377,AAEL010488,AAEL011778,AAEL011982,AAEL012421,DOME,A…	3.97e-11	2.94e-09	Tissue migration
136	Process	GO:0007444	108	492	7159	7159.AAEL000181-PA,7159.AAEL000187-PA,7159.AAEL000433-PA,7159.AAEL000661-PA,7159.AAEL000970-PA,7159.AAEL000993-PA,7159.AAEL001220-PA,7159.AAEL001244-PA,7159.AAEL001411-PB,7159.AAEL001734-PA,7159.AAEL001918-PA,7159.AAEL001965-PA,7159.AAEL002253-PA,7159.AAEL002407-PB,7159.AAEL002411-PB,7159.AAEL002474-PA,7159.AAEL002646-PA,7159.AAEL002721-PA,7159.AAEL003503-PA,7159.AAEL003514-PA,7159.AAEL003731-PA,…	AAEL000181,AAEL000187-PA,AAEL000433,AAEL000661,AAEL000970,AAEL000993,ck,AAEL001244,AAEL001411,AAEL001734,AAEL001918,AAEL001965,AAEL002253,AAEL002407,AAEL002411,AAEL002474,AAEL002646,AAEL002721,AAEL003503,AAEL003514,AAEL003731,AAEL003861,AAEL004227,AAEL004283,AAEL004319,AAEL004668,AAEL005175,AAEL005247,AAEL005400,AAEL005476,AAEL005580,AAEL005643,AAEL005666,AAEL005704,AAEL006178,AAEL006330,AAEL0065…	4.9e-11	3.58e-09	Imaginal disc development
137	Process	GO:0010631	44	116	7159	7159.AAEL000395-PA,7159.AAEL000433-PA,7159.AAEL000993-PA,7159.AAEL001411-PB,7159.AAEL003503-PA,7159.AAEL003914-PA,7159.AAEL004227-PC,7159.AAEL004319-PA,7159.AAEL004431-PA,7159.AAEL004688-PA,7159.AAEL004777-PA,7159.AAEL005492-PA,7159.AAEL005515-PF,7159.AAEL005908-PA,7159.AAEL006330-PB,7159.AAEL006460-PA,7159.AAEL006523-PA,7159.AAEL006539-PA,7159.AAEL006786-PC,7159.AAEL006801-PA,7159.AAEL007132-PA,…	USP,AAEL000433,AAEL000993,AAEL001411,AAEL003503,AAEL003914,AAEL004227,AAEL004319,AAEL004431,AAEL004688,GPRGRK,AAEL005492,AAEL005515,AAEL005908,AAEL006330,AAEL006460,AAEL006523,AAEL006539,AAEL006786,AAEL006801,AAEL007132,AAEL007288,AAEL007658,AAEL007914,AAEL008234,AAEL008431,AAEL008495-PA,AAEL008823,AAEL008921,IAP1,AAEL009377,AAEL010488,AAEL011778,AAEL011982,AAEL012421,DOME,AAEL012539,HOP,AAEL0131…	5.89e-11	4.25e-09	Epithelial cell migration
138	Process	GO:0050790	123	595	7159	7159.AAEL000185-PA,7159.AAEL000217-PA,7159.AAEL000324-PA,7159.AAEL000649-PA,7159.AAEL000759-PA,7159.AAEL000984-PA,7159.AAEL001387-PA,7159.AAEL001623-PA,7159.AAEL001742-PA,7159.AAEL001779-PA,7159.AAEL001869-PA,7159.AAEL002346-PB,7159.AAEL002548-PA,7159.AAEL002646-PA,7159.AAEL002866-PA,7159.AAEL002903-PA,7159.AAEL003487-PA,7159.AAEL003530-PA,7159.AAEL003676-PA,7159.AAEL003824-PA,7159.AAEL004319-PA,…	AAEL000185,AAEL000217,AAEL000324,AAEL000649,AAEL000759,AAEL000984,AAEL001387,AAEL001623,AAEL001742,AAEL001779,AAEL001869,AAEL002346,Hamartin,AAEL002646,AAEL002866,AAEL002903,AAEL003487,AAEL003530,AAEL003676,AAEL003824,AAEL004319,AAEL004480,AAEL004592,GPRGRK,Oda,AAEL004839,AAEL004854,AAEL004865,AAEL005206-PA,AAEL005239,AAEL005271,AAEL005580,AAEL005643,SRPN3,AAEL005726,AAEL006020,AAEL006330,AAEL006…	6.23e-11	4.45e-09	Regulation of catalytic activity
139	Process	GO:0022414	196	1120	7159	7159.AAEL000181-PA,7159.AAEL000187-PA,7159.AAEL000217-PA,7159.AAEL000293-PA,7159.AAEL000395-PA,7159.AAEL000545-PA,7159.AAEL000758-PA,7159.AAEL000970-PA,7159.AAEL000984-PA,7159.AAEL000993-PA,7159.AAEL001204-PA,7159.AAEL001411-PB,7159.AAEL001517-PA,7159.AAEL001612-PA,7159.AAEL001698-PA,7159.AAEL001734-PA,7159.AAEL001940-PA,7159.AAEL002039-PA,7159.AAEL002178-PA,7159.AAEL002253-PA,7159.AAEL002272-PA,…	AAEL000181,AAEL000187-PA,AAEL000217,AAEL000293,USP,AAEL000545,AAEL000758,AAEL000970,AAEL000984,AAEL000993,AAEL001204,AAEL001411,AAEL001517,AAEL001612,AAEL001698,AAEL001734,AAEL001940,AAEL002039,AAEL002178,AAEL002253,AAEL002272,AAEL002308,AAEL002367,AAEL002407,AAEL002474,Hamartin,AAEL002551,AAEL002721,AAEL002761,AAEL002817,AAEL002903,AAEL003162-PA,AAEL003203,AAEL003371,AAEL003415,AAEL003466,AAEL00…	6.44e-11	4.55e-09	Reproductive process
140	Process	GO:0044267	287	1827	7159	7159.AAEL000010-PA,7159.AAEL000032-PC,7159.AAEL000185-PA,7159.AAEL000187-PA,7159.AAEL000193-PA,7159.AAEL000217-PA,7159.AAEL000244-PA,7159.AAEL000324-PA,7159.AAEL000388-PA,7159.AAEL000444-PA,7159.AAEL000469-PA,7159.AAEL000529-PA,7159.AAEL000564-PB,7159.AAEL000589-PA,7159.AAEL000590-PA,7159.AAEL000758-PA,7159.AAEL000823-PB,7159.AAEL000845-PA,7159.AAEL000951-PA,7159.AAEL000987-PA,7159.AAEL001046-PA,…	AAEL000010,RpS6,AAEL000185,AAEL000187-PA,AAEL000193,AAEL000217,AAEL000244,AAEL000324,AAEL000388,AAEL000444,AAEL000469,AAEL000529,AAEL000564,AAEL000589,DNR1,AAEL000758,AAEL000823,AAEL000845-PA,AAEL000951,AAEL000987,AAEL001046,AAEL001101,AAEL001126,AAEL001151,AAEL001698,AAEL001759,AAEL001798,AAEL001869,AAEL001898,AAEL001915,AAEL001919,AAEL002047,AAEL002253,AAEL002306-PA,AAEL002308,InR,AAEL002345,AA…	6.88e-11	4.81e-09	Cellular protein metabolic process
141	Process	GO:0080090	361	2434	7159	7159.AAEL000128-PA,7159.AAEL000172-PA,7159.AAEL000181-PA,7159.AAEL000185-PA,7159.AAEL000217-PA,7159.AAEL000395-PA,7159.AAEL000529-PA,7159.AAEL000633-PA,7159.AAEL000661-PA,7159.AAEL000729-PA,7159.AAEL000951-PA,7159.AAEL000970-PA,7159.AAEL000980-PA,7159.AAEL001101-PA,7159.AAEL001126-PB,7159.AAEL001148-PA,7159.AAEL001216-PA,7159.AAEL001245-PA,7159.AAEL001279-PB,7159.AAEL001352-PA,7159.AAEL001381-PA,…	AAEL000128-PA,AAEL000172,AAEL000181,AAEL000185,AAEL000217,USP,AAEL000529,TOLL8,AAEL000661,AAEL000729,AAEL000951,AAEL000970,AAEL000980,AAEL001101,AAEL001126,AAEL001148,AAEL001216,AAEL001245,AAEL001279,AAEL001352,AAEL001381,AAEL001421,AAEL001587,AAEL001623,AAEL001734,AAEL001742,AAEL001779,AAEL001796,AAEL001843,4EBP,AAEL001869,AAEL001919,AAEL001940,AAEL001946,AAEL001950,AAEL002049,AAEL002175,AAEL002…	8.85e-11	6.04e-09	Regulation of primary metabolic process
142	Process	GO:0009886	96	420	7159	7159.AAEL000181-PA,7159.AAEL000187-PA,7159.AAEL000433-PA,7159.AAEL000661-PA,7159.AAEL000758-PA,7159.AAEL000845-PA,7159.AAEL000970-PA,7159.AAEL000993-PA,7159.AAEL001220-PA,7159.AAEL001244-PA,7159.AAEL001411-PB,7159.AAEL001734-PA,7159.AAEL001779-PA,7159.AAEL001918-PA,7159.AAEL002253-PA,7159.AAEL002411-PB,7159.AAEL002548-PA,7159.AAEL002646-PA,7159.AAEL002721-PA,7159.AAEL003283-PA,7159.AAEL003731-PA,…	AAEL000181,AAEL000187-PA,AAEL000433,AAEL000661,AAEL000758,AAEL000845-PA,AAEL000970,AAEL000993,ck,AAEL001244,AAEL001411,AAEL001734,AAEL001779,AAEL001918,AAEL002253,AAEL002411,Hamartin,AAEL002646,AAEL002721,AAEL003283,AAEL003731,AAEL004227,AAEL004283,AAEL004319,AAEL004472,AAEL005175,AAEL005247,AAEL005476,AAEL005580,AAEL005643,AAEL005666,AAEL005704,AAEL006038,AAEL006523,AAEL006609,AAEL006801,AAEL006…	9.46e-11	6.4e-09	Post-embryonic animal morphogenesis
143	Process	GO:0051179	380	2596	7159	7159.AAEL000090-PA,7159.AAEL000291-PA,7159.AAEL000395-PA,7159.AAEL000433-PA,7159.AAEL000461-PC,7159.AAEL000485-PB,7159.AAEL000758-PA,7159.AAEL000770-PA,7159.AAEL000902-PA,7159.AAEL000931-PA,7159.AAEL000956-PB,7159.AAEL000984-PA,7159.AAEL000993-PA,7159.AAEL001007-PA,7159.AAEL001198-PA,7159.AAEL001216-PA,7159.AAEL001411-PB,7159.AAEL001476-PA,7159.AAEL001484-PB,7159.AAEL001503-PA,7159.AAEL001516-PA,…	AAEL000090,AAEL000291,USP,AAEL000433,AAEL000461,AAEL000485,AAEL000758,AAEL000770,AAEL000902,AAEL000931,AAEL000956,AAEL000984,AAEL000993,AAEL001007,AAEL001198,AAEL001216,AAEL001411,AAEL001476,AAEL001484,AAEL001503,AAEL001516,AAEL001569,AAEL001582,AAEL001596,AAEL001605,AAEL001612,AAEL001626,AAEL001656,AAEL001658,AAEL001698,AAEL001710,AAEL001796,AAEL001808,AAEL001914,AAEL001918,AAEL002039,AAEL002051…	1.07e-10	7.16e-09	Localization
144	Process	GO:0031323	375	2555	7159	7159.AAEL000128-PA,7159.AAEL000172-PA,7159.AAEL000181-PA,7159.AAEL000185-PA,7159.AAEL000217-PA,7159.AAEL000324-PA,7159.AAEL000395-PA,7159.AAEL000529-PA,7159.AAEL000564-PB,7159.AAEL000590-PA,7159.AAEL000633-PA,7159.AAEL000661-PA,7159.AAEL000729-PA,7159.AAEL000951-PA,7159.AAEL000970-PA,7159.AAEL000980-PA,7159.AAEL001101-PA,7159.AAEL001126-PB,7159.AAEL001148-PA,7159.AAEL001216-PA,7159.AAEL001245-PA,…	AAEL000128-PA,AAEL000172,AAEL000181,AAEL000185,AAEL000217,AAEL000324,USP,AAEL000529,AAEL000564,DNR1,TOLL8,AAEL000661,AAEL000729,AAEL000951,AAEL000970,AAEL000980,AAEL001101,AAEL001126,AAEL001148,AAEL001216,AAEL001245,AAEL001279,AAEL001352,AAEL001381,AAEL001421,AAEL001476,AAEL001587,AAEL001623,AAEL001734,AAEL001742,AAEL001779,AAEL001796,AAEL001843,4EBP,AAEL001869,AAEL001915,AAEL001919,AAEL001940,AA…	1.1e-10	7.3e-09	Regulation of cellular metabolic process
145	Process	GO:0051171	354	2385	7159	7159.AAEL000128-PA,7159.AAEL000172-PA,7159.AAEL000181-PA,7159.AAEL000185-PA,7159.AAEL000217-PA,7159.AAEL000395-PA,7159.AAEL000529-PA,7159.AAEL000590-PA,7159.AAEL000633-PA,7159.AAEL000661-PA,7159.AAEL000729-PA,7159.AAEL000951-PA,7159.AAEL000970-PA,7159.AAEL000980-PA,7159.AAEL001101-PA,7159.AAEL001126-PB,7159.AAEL001148-PA,7159.AAEL001216-PA,7159.AAEL001245-PA,7159.AAEL001279-PB,7159.AAEL001352-PA,…	AAEL000128-PA,AAEL000172,AAEL000181,AAEL000185,AAEL000217,USP,AAEL000529,DNR1,TOLL8,AAEL000661,AAEL000729,AAEL000951,AAEL000970,AAEL000980,AAEL001101,AAEL001126,AAEL001148,AAEL001216,AAEL001245,AAEL001279,AAEL001352,AAEL001381,AAEL001421,AAEL001587,AAEL001623,AAEL001734,AAEL001742,AAEL001779,AAEL001796,AAEL001843,4EBP,AAEL001869,AAEL001919,AAEL001946,AAEL001950,AAEL002049,AAEL002175,AAEL002272,AA…	1.33e-10	8.72e-09	Regulation of nitrogen compound metabolic process
146	Process	GO:0042221	194	1117	7159	7159.AAEL000217-PA,7159.AAEL000324-PA,7159.AAEL000395-PA,7159.AAEL000405-PA,7159.AAEL000433-PA,7159.AAEL000444-PA,7159.AAEL000485-PB,7159.AAEL000496-PA,7159.AAEL000498-PA,7159.AAEL000507-PA,7159.AAEL000541-PB,7159.AAEL000671-PA,7159.AAEL000746-PA,7159.AAEL000759-PA,7159.AAEL000845-PA,7159.AAEL000860-PA,7159.AAEL000949-PA,7159.AAEL000970-PA,7159.AAEL000984-PA,7159.AAEL000993-PA,7159.AAEL001005-PA,…	AAEL000217,AAEL000324,USP,AAEL000405,AAEL000433,AAEL000444,AAEL000485,AAEL000496,AAEL000498,AAEL000507,AAEL000541,TOLL6,AAEL000746,AAEL000759,AAEL000845-PA,AAEL000860,AAEL000949,AAEL000970,AAEL000984,AAEL000993,AAEL001005,AAEL001779,AAEL001796,4EBP,AAEL001869,AAEL001915,AAEL001918,AAEL001919,SPZ5,AAEL001946,AAEL002049,AAEL002308,InR,AAEL002346,AAEL002390,AAEL002487,Hamartin,TOLL7,AAEL002688,AAEL0…	1.43e-10	9.2e-09	Response to chemical
147	Process	GO:0071840	423	2964	7159	7159.AAEL000181-PA,7159.AAEL000185-PA,7159.AAEL000187-PA,7159.AAEL000193-PA,7159.AAEL000217-PA,7159.AAEL000263-PA,7159.AAEL000269-PA,7159.AAEL000324-PA,7159.AAEL000395-PA,7159.AAEL000405-PA,7159.AAEL000433-PA,7159.AAEL000485-PB,7159.AAEL000498-PA,7159.AAEL000529-PA,7159.AAEL000541-PB,7159.AAEL000589-PA,7159.AAEL000650-PA,7159.AAEL000671-PA,7159.AAEL000713-PA,7159.AAEL000770-PA,7159.AAEL000823-PB,…	AAEL000181,AAEL000185,AAEL000187-PA,AAEL000193,AAEL000217,AAEL000263,AAEL000269,AAEL000324,USP,AAEL000405,AAEL000433,AAEL000485,AAEL000498,AAEL000529,AAEL000541,AAEL000589,AAEL000650,TOLL6,AAEL000713,AAEL000770,AAEL000823,AAEL000845-PA,AAEL000860,AAEL000970,AAEL000984,AAEL000993,AAEL001037,AAEL001126,AAEL001216,ck,AAEL001242,AAEL001360,AAEL001403,AAEL001411,AAEL001421,AAEL001434,AAEL001484,AAEL00…	1.42e-10	9.2e-09	Cellular component organization or biogenesis
148	Process	GO:0060541	67	246	7159	7159.AAEL000433-PA,7159.AAEL000589-PA,7159.AAEL000661-PA,7159.AAEL000993-PA,7159.AAEL001403-PA,7159.AAEL001411-PB,7159.AAEL001796-PA,7159.AAEL001914-PA,7159.AAEL001940-PA,7159.AAEL002548-PA,7159.AAEL003283-PA,7159.AAEL003331-PA,7159.AAEL003415-PA,7159.AAEL003419-PA,7159.AAEL003425-PA,7159.AAEL003743-PA,7159.AAEL004319-PA,7159.AAEL004592-PA,7159.AAEL004690-PA,7159.AAEL004694-PA,7159.AAEL004977-PA,…	AAEL000433,AAEL000589,AAEL000661,AAEL000993,AAEL001403,AAEL001411,AAEL001796,AAEL001914,AAEL001940,Hamartin,AAEL003283,AAEL003331,AAEL003415,AAEL003419,AAEL003425,AAEL003743,AAEL004319,AAEL004592,AAEL004690,AAEL004694,AAEL004977,AAEL005666,AAEL006460,AAEL006955,AAEL007132,AAEL007288,AAEL007299,AAEL007484,AAEL007658,Sushi,AAEL008234,AAEL008684,AAEL008823,AAEL008921,AAEL009093,AAEL009173,AAEL009295…	1.7e-10	1.08e-08	Respiratory system development
149	Process	GO:0032989	116	562	7159	7159.AAEL000181-PA,7159.AAEL000217-PA,7159.AAEL000269-PA,7159.AAEL000324-PA,7159.AAEL000395-PA,7159.AAEL000405-PA,7159.AAEL000433-PA,7159.AAEL000485-PB,7159.AAEL000498-PA,7159.AAEL000541-PB,7159.AAEL000671-PA,7159.AAEL000845-PA,7159.AAEL000860-PA,7159.AAEL000993-PA,7159.AAEL001411-PB,7159.AAEL001612-PA,7159.AAEL001698-PA,7159.AAEL001843-PA,7159.AAEL001869-PA,7159.AAEL001918-PA,7159.AAEL001919-PB,…	AAEL000181,AAEL000217,AAEL000269,AAEL000324,USP,AAEL000405,AAEL000433,AAEL000485,AAEL000498,AAEL000541,TOLL6,AAEL000845-PA,AAEL000860,AAEL000993,AAEL001411,AAEL001612,AAEL001698,AAEL001843,AAEL001869,AAEL001918,AAEL001919,SPZ5,AAEL002346,AAEL002407,AAEL002417,AAEL002572,TOLL7,AAEL002721,AAEL002761,AAEL002848,AAEL002903,AAEL003047,AAEL003063,AAEL003331,AAEL003371,AAEL003373,AAEL003466,AAEL004165,A…	2.43e-10	1.53e-08	Cellular component morphogenesis
150	Process	GO:0040008	76	304	7159	7159.AAEL000217-PA,7159.AAEL000395-PA,7159.AAEL000433-PA,7159.AAEL000758-PA,7159.AAEL000993-PA,7159.AAEL001864-PA,7159.AAEL002175-PA,7159.AAEL002487-PA,7159.AAEL002548-PA,7159.AAEL002646-PA,7159.AAEL002835-PA,7159.AAEL002903-PA,7159.AAEL003063-PA,7159.AAEL003109-PA,7159.AAEL003283-PA,7159.AAEL003373-PA,7159.AAEL003731-PA,7159.AAEL003872-PA,7159.AAEL003914-PA,7159.AAEL004125-PA,7159.AAEL004165-PA,…	AAEL000217,USP,AAEL000433,AAEL000758,AAEL000993,4EBP,AAEL002175,AAEL002487,Hamartin,AAEL002646,AAEL002835,AAEL002903,AAEL003063,AAEL003109,AAEL003283,AAEL003373,AAEL003731,Tctp,AAEL003914,AAEL004125,AAEL004165,AAEL004319,AAEL004431,AAEL004592,AAEL004865,AAEL005391,AAEL005845,GPRDOP4,AAEL006069,AAEL006589,AAEL006797-PA,AAEL006801,AAEL007288,AAEL007360,AAEL007804,AAEL007838,AAEL007920,AAEL008234,AA…	2.99e-10	1.86e-08	Regulation of growth
151	Process	GO:0048584	108	511	7159	7159.AAEL000217-PA,7159.AAEL000433-PA,7159.AAEL000993-PA,7159.AAEL001509-PC,7159.AAEL001516-PA,7159.AAEL001604-PA,7159.AAEL001796-PA,7159.AAEL001832-PA,7159.AAEL001843-PA,7159.AAEL001869-PA,7159.AAEL001929-PA,7159.AAEL002039-PA,7159.AAEL002253-PA,7159.AAEL002411-PB,7159.AAEL002548-PA,7159.AAEL002583-PA,7159.AAEL002646-PA,7159.AAEL002888-PA,7159.AAEL002903-PA,7159.AAEL003009-PA,7159.AAEL003109-PA,…	AAEL000217,AAEL000433,AAEL000993,AAEL001509,AAEL001516,AAEL001604,AAEL001796,AAEL001832,AAEL001843,AAEL001869,SPZ5,AAEL002039,AAEL002253,AAEL002411,Hamartin,TOLL7,AAEL002646,AAEL002888,AAEL002903,AAEL003009,AAEL003109,AAEL003210,AAEL003371,AAEL003731,AAEL004041,AAEL004063,AAEL004125,AAEL004319,AAEL004351,AAEL004592,AAEL004865,AAEL004881,AAEL005175,AAEL005347,AAEL005391,AAEL005400,AAEL005643,AAEL0…	3.26e-10	2.01e-08	Positive regulation of response to stimulus
152	Process	GO:0032269	70	269	7159	7159.AAEL001126-PB,7159.AAEL001623-PA,7159.AAEL001742-PA,7159.AAEL001864-PA,7159.AAEL001919-PB,7159.AAEL002308-PA,7159.AAEL002879-PA,7159.AAEL003326-PA,7159.AAEL003540-PA,7159.AAEL003676-PA,7159.AAEL003824-PA,7159.AAEL003861-PA,7159.AAEL004431-PA,7159.AAEL004586-PB,7159.AAEL004715-PA,7159.AAEL004865-PA,7159.AAEL004984-PA,7159.AAEL005391-PA,7159.AAEL005515-PF,7159.AAEL005580-PA,7159.AAEL005665-PA,…	AAEL001126,AAEL001623,AAEL001742,4EBP,AAEL001919,AAEL002308,AAEL002879,AAEL003326,AAEL003540,AAEL003676,AAEL003824,AAEL003861,AAEL004431,AAEL004586,AAEL004715,AAEL004865,AAEL004984,AAEL005391,AAEL005515,AAEL005580,SRPN3,AAEL006460,AAEL006539,AAEL006792,AAEL007288,AAEL007447,AAEL007494,SRPN10,AAEL008101,AAEL008107-PA,AAEL008257,AAEL008500,AAEL008607-PA,IAP1,AAEL009093,AAEL009326,AAEL009400,AAEL009…	3.55e-10	2.17e-08	Negative regulation of cellular protein metabolic process
153	Process	GO:0031175	103	479	7159	7159.AAEL000217-PA,7159.AAEL000269-PA,7159.AAEL000324-PA,7159.AAEL000395-PA,7159.AAEL000405-PA,7159.AAEL000433-PA,7159.AAEL000498-PA,7159.AAEL000541-PB,7159.AAEL000671-PA,7159.AAEL000845-PA,7159.AAEL000860-PA,7159.AAEL000984-PA,7159.AAEL000993-PA,7159.AAEL001612-PA,7159.AAEL001698-PA,7159.AAEL001843-PA,7159.AAEL001869-PA,7159.AAEL001918-PA,7159.AAEL001919-PB,7159.AAEL001929-PA,7159.AAEL002346-PB,…	AAEL000217,AAEL000269,AAEL000324,USP,AAEL000405,AAEL000433,AAEL000498,AAEL000541,TOLL6,AAEL000845-PA,AAEL000860,AAEL000984,AAEL000993,AAEL001612,AAEL001698,AAEL001843,AAEL001869,AAEL001918,AAEL001919,SPZ5,AAEL002346,TOLL7,AAEL002761,AAEL002848,AAEL002903,AAEL003047,AAEL003063,AAEL003331,AAEL003373,AAEL004165,AAEL004209,AAEL004586,AAEL004592,AAEL004688,AAEL004715,AAEL004862,AAEL005634,AAEL005666,A…	3.76e-10	2.27e-08	Neuron projection development
154	Process	GO:0042592	107	506	7159	7159.AAEL000217-PA,7159.AAEL000370-PA,7159.AAEL000485-PB,7159.AAEL000574-PB,7159.AAEL000641-PA,7159.AAEL000649-PA,7159.AAEL000758-PA,7159.AAEL001411-PB,7159.AAEL001432-PA,7159.AAEL001503-PA,7159.AAEL001569-PA,7159.AAEL002039-PA,7159.AAEL002051-PA,7159.AAEL002299-PA,7159.AAEL002518-PA,7159.AAEL002548-PA,7159.AAEL002886-PA,7159.AAEL002903-PA,7159.AAEL003046-PA,7159.AAEL003378-PA,7159.AAEL003518-PA,…	AAEL000217,AAEL000370,AAEL000485,AAEL000574,AAEL000641,AAEL000649,AAEL000758,AAEL001411,AAEL001432,AAEL001503,AAEL001569,AAEL002039,AAEL002051,AAEL002299,AAEL002518,Hamartin,AAEL002886,AAEL002903,AAEL003046,GPRNNA1,AAEL003518,AAEL003676,AAEL003678,AAEL003743,AAEL003837,AAEL003919,AAEL004125,AAEL004211,AAEL004319,AAEL004623,AAEL004697,GPRGRK,AAEL004814,AAEL004825,AAEL005014,AAEL005175,AAEL005271,A…	3.85e-10	2.31e-08	Homeostatic process
155	Process	GO:0048646	106	500	7159	7159.AAEL000181-PA,7159.AAEL000661-PA,7159.AAEL000984-PA,7159.AAEL000993-PA,7159.AAEL001411-PB,7159.AAEL001476-PA,7159.AAEL001612-PA,7159.AAEL001918-PA,7159.AAEL001929-PA,7159.AAEL001940-PA,7159.AAEL001946-PA,7159.AAEL002253-PA,7159.AAEL002407-PB,7159.AAEL002417-PB,7159.AAEL002572-PA,7159.AAEL002721-PA,7159.AAEL003162-PA,7159.AAEL003283-PA,7159.AAEL003371-PA,7159.AAEL003466-PA,7159.AAEL003824-PA,…	AAEL000181,AAEL000661,AAEL000984,AAEL000993,AAEL001411,AAEL001476,AAEL001612,AAEL001918,SPZ5,AAEL001940,AAEL001946,AAEL002253,AAEL002407,AAEL002417,AAEL002572,AAEL002721,AAEL003162-PA,AAEL003283,AAEL003371,AAEL003466,AAEL003824,AAEL003853,AAEL004227,AAEL004319,AAEL004351,AAEL004440,AAEL004592,AAEL004688,AAEL004936,AAEL004977,AAEL005247,AAEL005400,AAEL005476,AAEL005515,AAEL005580,AAEL005666,AAEL00…	4.13e-10	2.45e-08	Anatomical structure formation involved in morphogenesis
156	Process	GO:0060284	86	370	7159	7159.AAEL000187-PA,7159.AAEL000336-PA,7159.AAEL000984-PA,7159.AAEL001204-PA,7159.AAEL001411-PB,7159.AAEL001476-PA,7159.AAEL002175-PA,7159.AAEL002346-PB,7159.AAEL002390-PA,7159.AAEL002759-PA,7159.AAEL002903-PA,7159.AAEL003047-PA,7159.AAEL003063-PA,7159.AAEL003109-PA,7159.AAEL003371-PA,7159.AAEL003373-PA,7159.AAEL004097-PA,7159.AAEL004319-PA,7159.AAEL004431-PA,7159.AAEL004586-PB,7159.AAEL004592-PA,…	AAEL000187-PA,AAEL000336,AAEL000984,AAEL001204,AAEL001411,AAEL001476,AAEL002175,AAEL002346,AAEL002390,AAEL002759,AAEL002903,AAEL003047,AAEL003063,AAEL003109,AAEL003371,AAEL003373,AAEL004097,AAEL004319,AAEL004431,AAEL004586,AAEL004592,AAEL004952,AAEL005247,AAEL005643,AAEL006038,AAEL006069,AAEL006522,AAEL006539,AAEL006801,AAEL007065,AAEL007132,AAEL007293,AAEL007484,AAEL007804,AAEL008234,AAEL008257,…	4.55e-10	2.68e-08	Regulation of cell development
157	Process	GO:0043603	122	612	7159	7159.AAEL000010-PA,7159.AAEL000032-PC,7159.AAEL000185-PA,7159.AAEL000271-PB,7159.AAEL000388-PA,7159.AAEL000529-PA,7159.AAEL000634-PA,7159.AAEL000759-PA,7159.AAEL000823-PB,7159.AAEL000951-PA,7159.AAEL000987-PA,7159.AAEL001101-PA,7159.AAEL001381-PA,7159.AAEL001759-PA,7159.AAEL002047-PA,7159.AAEL002345-PA,7159.AAEL002372-PB,7159.AAEL002534-PA,7159.AAEL002791-PA,7159.AAEL002832-PA,7159.AAEL002910-PA,…	AAEL000010,RpS6,AAEL000185,AAEL000271,AAEL000388,AAEL000529,AAEL000634,AAEL000759,AAEL000823,AAEL000951,AAEL000987,AAEL001101,AAEL001381,AAEL001759,AAEL002047,AAEL002345,RpS11,AAEL002534,AAEL002791,AAEL002832,AAEL002910,AAEL003012,AAEL003396,RpS16,AAEL003530,40sRpS13,AAEL003835,AAEL003942,AAEL004010,AAEL004059,AAEL004151,AAEL004175,GSTT4,RpL5,AAEL004500,AAEL004503-PB,AAEL004710,AAEL005097,AAEL005…	5.3e-10	3.09e-08	Cellular amide metabolic process
158	Process	GO:0010648	84	359	7159	7159.AAEL000217-PA,7159.AAEL000336-PA,7159.AAEL000649-PA,7159.AAEL000984-PA,7159.AAEL000993-PA,7159.AAEL001387-PA,7159.AAEL001476-PA,7159.AAEL001742-PA,7159.AAEL001779-PA,7159.AAEL001843-PA,7159.AAEL001919-PB,7159.AAEL001946-PA,7159.AAEL002253-PA,7159.AAEL002407-PB,7159.AAEL002456-PA,7159.AAEL002487-PA,7159.AAEL002548-PA,7159.AAEL003326-PA,7159.AAEL003371-PA,7159.AAEL003466-PA,7159.AAEL003731-PA,…	AAEL000217,AAEL000336,AAEL000649,AAEL000984,AAEL000993,AAEL001387,AAEL001476,AAEL001742,AAEL001779,AAEL001843,AAEL001919,AAEL001946,AAEL002253,AAEL002407,AAEL002456,AAEL002487,Hamartin,AAEL003326,AAEL003371,AAEL003466,AAEL003731,AAEL004063,AAEL004269,AAEL004319,AAEL004431,AAEL004586,AAEL004865,AAEL005175,AAEL005400,AAEL006032,AAEL006056,AAEL006539,AAEL006792,AAEL006291,AAEL007293,AAEL007494,AAEL0…	5.54e-10	3.2e-08	Negative regulation of cell communication
159	Process	GO:0019222	399	2794	7159	7159.AAEL000128-PA,7159.AAEL000172-PA,7159.AAEL000181-PA,7159.AAEL000185-PA,7159.AAEL000217-PA,7159.AAEL000293-PA,7159.AAEL000324-PA,7159.AAEL000395-PA,7159.AAEL000529-PA,7159.AAEL000564-PB,7159.AAEL000590-PA,7159.AAEL000633-PA,7159.AAEL000661-PA,7159.AAEL000729-PA,7159.AAEL000951-PA,7159.AAEL000970-PA,7159.AAEL000980-PA,7159.AAEL001101-PA,7159.AAEL001126-PB,7159.AAEL001148-PA,7159.AAEL001216-PA,…	AAEL000128-PA,AAEL000172,AAEL000181,AAEL000185,AAEL000217,AAEL000293,AAEL000324,USP,AAEL000529,AAEL000564,DNR1,TOLL8,AAEL000661,AAEL000729,AAEL000951,AAEL000970,AAEL000980,AAEL001101,AAEL001126,AAEL001148,AAEL001216,AAEL001245,AAEL001279,AAEL001352,AAEL001381,AAEL001421,AAEL001476,AAEL001587,AAEL001612,AAEL001623,AAEL001734,AAEL001742,AAEL001779,AAEL001796,AAEL001843,4EBP,AAEL001869,AAEL001915,AA…	5.63e-10	3.22e-08	Regulation of metabolic process
160	Process	GO:0023057	84	360	7159	7159.AAEL000217-PA,7159.AAEL000336-PA,7159.AAEL000649-PA,7159.AAEL000984-PA,7159.AAEL000993-PA,7159.AAEL001387-PA,7159.AAEL001476-PA,7159.AAEL001742-PA,7159.AAEL001779-PA,7159.AAEL001843-PA,7159.AAEL001919-PB,7159.AAEL001946-PA,7159.AAEL002253-PA,7159.AAEL002407-PB,7159.AAEL002456-PA,7159.AAEL002487-PA,7159.AAEL002548-PA,7159.AAEL003326-PA,7159.AAEL003371-PA,7159.AAEL003466-PA,7159.AAEL003731-PA,…	AAEL000217,AAEL000336,AAEL000649,AAEL000984,AAEL000993,AAEL001387,AAEL001476,AAEL001742,AAEL001779,AAEL001843,AAEL001919,AAEL001946,AAEL002253,AAEL002407,AAEL002456,AAEL002487,Hamartin,AAEL003326,AAEL003371,AAEL003466,AAEL003731,AAEL004063,AAEL004269,AAEL004319,AAEL004431,AAEL004586,AAEL004865,AAEL005175,AAEL005400,AAEL006032,AAEL006056,AAEL006539,AAEL006792,AAEL006291,AAEL007293,AAEL007494,AAEL0…	6.21e-10	3.49e-08	Negative regulation of signaling
161	Process	GO:0048707	91	405	7159	7159.AAEL000181-PA,7159.AAEL000187-PA,7159.AAEL000433-PA,7159.AAEL000661-PA,7159.AAEL000758-PA,7159.AAEL000845-PA,7159.AAEL000970-PA,7159.AAEL000993-PA,7159.AAEL001220-PA,7159.AAEL001244-PA,7159.AAEL001411-PB,7159.AAEL001734-PA,7159.AAEL001779-PA,7159.AAEL001918-PA,7159.AAEL002253-PA,7159.AAEL002411-PB,7159.AAEL002548-PA,7159.AAEL002646-PA,7159.AAEL002721-PA,7159.AAEL003731-PA,7159.AAEL004227-PC,…	AAEL000181,AAEL000187-PA,AAEL000433,AAEL000661,AAEL000758,AAEL000845-PA,AAEL000970,AAEL000993,ck,AAEL001244,AAEL001411,AAEL001734,AAEL001779,AAEL001918,AAEL002253,AAEL002411,Hamartin,AAEL002646,AAEL002721,AAEL003731,AAEL004227,AAEL004283,AAEL004319,AAEL004472,AAEL005175,AAEL005247,AAEL005476,AAEL005580,AAEL005643,AAEL005666,AAEL005704,AAEL006038,AAEL006523,AAEL006609,AAEL006801,AAEL006291,AAEL007…	6.23e-10	3.49e-08	Instar larval or pupal morphogenesis
162	Process	GO:0007423	96	439	7159	7159.AAEL000187-PA,7159.AAEL000405-PA,7159.AAEL000433-PA,7159.AAEL000993-PA,7159.AAEL001220-PA,7159.AAEL001476-PA,7159.AAEL001503-PA,7159.AAEL001584-PA,7159.AAEL001832-PA,7159.AAEL002253-PA,7159.AAEL002411-PB,7159.AAEL002721-PA,7159.AAEL003047-PA,7159.AAEL003415-PA,7159.AAEL003487-PA,7159.AAEL003731-PA,7159.AAEL003743-PA,7159.AAEL003853-PA,7159.AAEL004064-PA,7159.AAEL004319-PA,7159.AAEL004623-PA,…	AAEL000187-PA,AAEL000405,AAEL000433,AAEL000993,ck,AAEL001476,AAEL001503,AAEL001584,AAEL001832,AAEL002253,AAEL002411,AAEL002721,AAEL003047,AAEL003415,AAEL003487,AAEL003731,AAEL003743,AAEL003853,AAEL004064,AAEL004319,AAEL004623,AAEL004719,AAEL005364,AAEL005400,AAEL005580,AAEL005634,AAEL005643,AAEL005704,AAEL006062,AAEL006178,AAEL006522,AAEL006539,AAEL006609,AAEL006776,AAEL006801,AAEL007065,AAEL0062…	7.13e-10	3.93e-08	Sensory organ development
163	Process	GO:0001932	69	269	7159	7159.AAEL000217-PA,7159.AAEL000970-PA,7159.AAEL001742-PA,7159.AAEL001919-PB,7159.AAEL002646-PA,7159.AAEL002866-PA,7159.AAEL002903-PA,7159.AAEL003326-PA,7159.AAEL003530-PA,7159.AAEL003824-PA,7159.AAEL003861-PA,7159.AAEL003872-PA,7159.AAEL004125-PA,7159.AAEL004319-PA,7159.AAEL004431-PA,7159.AAEL004592-PA,7159.AAEL004839-PA,7159.AAEL004854-PA,7159.AAEL004865-PA,7159.AAEL005347-PA,7159.AAEL005391-PA,…	AAEL000217,AAEL000970,AAEL001742,AAEL001919,AAEL002646,AAEL002866,AAEL002903,AAEL003326,AAEL003530,AAEL003824,AAEL003861,Tctp,AAEL004125,AAEL004319,AAEL004431,AAEL004592,AAEL004839,AAEL004854,AAEL004865,AAEL005347,AAEL005391,AAEL005580,AAEL006460,AAEL006523,AAEL006539,AAEL006792,AAEL006886,AAEL007288,AAEL007290,AAEL007494,AAEL008107-PA,AAEL008306-PA,Cdc42,IAP1,AAEL009377,AAEL009723,AAEL009859,AAE…	7.95e-10	4.32e-08	Regulation of protein phosphorylation
164	Process	GO:0051172	133	694	7159	7159.AAEL000128-PA,7159.AAEL000181-PA,7159.AAEL000395-PA,7159.AAEL000590-PA,7159.AAEL000661-PA,7159.AAEL000970-PA,7159.AAEL001126-PB,7159.AAEL001421-PA,7159.AAEL001623-PA,7159.AAEL001742-PA,7159.AAEL001779-PA,7159.AAEL001864-PA,7159.AAEL001919-PB,7159.AAEL001946-PA,7159.AAEL002049-PC,7159.AAEL002308-PA,7159.AAEL002394-PA,7159.AAEL002721-PA,7159.AAEL002879-PA,7159.AAEL003326-PA,7159.AAEL003415-PA,…	AAEL000128-PA,AAEL000181,USP,DNR1,AAEL000661,AAEL000970,AAEL001126,AAEL001421,AAEL001623,AAEL001742,AAEL001779,4EBP,AAEL001919,AAEL001946,AAEL002049,AAEL002308,AAEL002394,AAEL002721,AAEL002879,AAEL003326,AAEL003415,AAEL003505,AAEL003540,AAEL003676,AAEL003824,AAEL003861,AAEL004097,AAEL004283,AAEL004431,AAEL004586,AAEL004715,AAEL004865,AAEL004984,AAEL005247,AAEL005391,AAEL005400,AAEL005515,AAEL0055…	7.9e-10	4.32e-08	Negative regulation of nitrogen compound metabolic process
165	Process	GO:0048666	121	610	7159	7159.AAEL000217-PA,7159.AAEL000269-PA,7159.AAEL000324-PA,7159.AAEL000395-PA,7159.AAEL000405-PA,7159.AAEL000433-PA,7159.AAEL000498-PA,7159.AAEL000541-PB,7159.AAEL000633-PA,7159.AAEL000671-PA,7159.AAEL000758-PA,7159.AAEL000845-PA,7159.AAEL000860-PA,7159.AAEL000984-PA,7159.AAEL000993-PA,7159.AAEL001612-PA,7159.AAEL001698-PA,7159.AAEL001832-PA,7159.AAEL001843-PA,7159.AAEL001869-PA,7159.AAEL001918-PA,…	AAEL000217,AAEL000269,AAEL000324,USP,AAEL000405,AAEL000433,AAEL000498,AAEL000541,TOLL8,TOLL6,AAEL000758,AAEL000845-PA,AAEL000860,AAEL000984,AAEL000993,AAEL001612,AAEL001698,AAEL001832,AAEL001843,AAEL001869,AAEL001918,AAEL001919,SPZ5,AAEL002346,TOLL7,AAEL002761,AAEL002848,AAEL002903,AAEL003047,AAEL003063,AAEL003331,AAEL003373,AAEL003861,AAEL004165,AAEL004209,AAEL004586,AAEL004592,AAEL004623,AAEL00…	8.13e-10	4.37e-08	Neuron development
166	Process	GO:0010647	97	447	7159	7159.AAEL000217-PA,7159.AAEL000433-PA,7159.AAEL000993-PA,7159.AAEL001509-PC,7159.AAEL001604-PA,7159.AAEL001832-PA,7159.AAEL001843-PA,7159.AAEL001869-PA,7159.AAEL002039-PA,7159.AAEL002253-PA,7159.AAEL002411-PB,7159.AAEL002518-PA,7159.AAEL002548-PA,7159.AAEL002646-PA,7159.AAEL002903-PA,7159.AAEL003009-PA,7159.AAEL003210-PE,7159.AAEL003371-PA,7159.AAEL003416-PA,7159.AAEL003731-PA,7159.AAEL003919-PA,…	AAEL000217,AAEL000433,AAEL000993,AAEL001509,AAEL001604,AAEL001832,AAEL001843,AAEL001869,AAEL002039,AAEL002253,AAEL002411,AAEL002518,Hamartin,AAEL002646,AAEL002903,AAEL003009,AAEL003210,AAEL003371,AAEL003416,AAEL003731,AAEL003919,AAEL004041,AAEL004063,AAEL004125,AAEL004319,AAEL004351,AAEL004592,AAEL004865,AAEL004881,AAEL004936,AAEL005175,AAEL005347,AAEL005391,AAEL005400,AAEL005643,AAEL005726,AAEL0…	8.22e-10	4.38e-08	Positive regulation of cell communication
167	Process	GO:0023056	97	447	7159	7159.AAEL000217-PA,7159.AAEL000433-PA,7159.AAEL000993-PA,7159.AAEL001509-PC,7159.AAEL001604-PA,7159.AAEL001832-PA,7159.AAEL001843-PA,7159.AAEL001869-PA,7159.AAEL002039-PA,7159.AAEL002253-PA,7159.AAEL002411-PB,7159.AAEL002518-PA,7159.AAEL002548-PA,7159.AAEL002646-PA,7159.AAEL002903-PA,7159.AAEL003009-PA,7159.AAEL003210-PE,7159.AAEL003371-PA,7159.AAEL003416-PA,7159.AAEL003731-PA,7159.AAEL003919-PA,…	AAEL000217,AAEL000433,AAEL000993,AAEL001509,AAEL001604,AAEL001832,AAEL001843,AAEL001869,AAEL002039,AAEL002253,AAEL002411,AAEL002518,Hamartin,AAEL002646,AAEL002903,AAEL003009,AAEL003210,AAEL003371,AAEL003416,AAEL003731,AAEL003919,AAEL004041,AAEL004063,AAEL004125,AAEL004319,AAEL004351,AAEL004592,AAEL004865,AAEL004881,AAEL004936,AAEL005175,AAEL005347,AAEL005391,AAEL005400,AAEL005643,AAEL005726,AAEL0…	8.22e-10	4.38e-08	Positive regulation of signaling
168	Process	GO:0035220	81	347	7159	7159.AAEL000187-PA,7159.AAEL000433-PA,7159.AAEL000661-PA,7159.AAEL000970-PA,7159.AAEL000993-PA,7159.AAEL001220-PA,7159.AAEL001244-PA,7159.AAEL001411-PB,7159.AAEL001918-PA,7159.AAEL002253-PA,7159.AAEL002407-PB,7159.AAEL002411-PB,7159.AAEL002646-PA,7159.AAEL002721-PA,7159.AAEL003503-PA,7159.AAEL003514-PA,7159.AAEL003731-PA,7159.AAEL004319-PA,7159.AAEL005175-PA,7159.AAEL005400-PA,7159.AAEL005476-PA,…	AAEL000187-PA,AAEL000433,AAEL000661,AAEL000970,AAEL000993,ck,AAEL001244,AAEL001411,AAEL001918,AAEL002253,AAEL002407,AAEL002411,AAEL002646,AAEL002721,AAEL003503,AAEL003514,AAEL003731,AAEL004319,AAEL005175,AAEL005400,AAEL005476,AAEL005643,AAEL005704,AAEL006178,AAEL006330,AAEL006609,AAEL006776,AAEL006801,AAEL006291,AAEL007293,DUOX,AAEL007779,AAEL008234,AAEL008269,AAEL008374,AAEL008617,AAEL008641,AAE…	1.24e-09	6.5e-08	Wing disc development
169	Process	GO:0000902	111	546	7159	7159.AAEL000217-PA,7159.AAEL000269-PA,7159.AAEL000324-PA,7159.AAEL000395-PA,7159.AAEL000405-PA,7159.AAEL000433-PA,7159.AAEL000498-PA,7159.AAEL000541-PB,7159.AAEL000661-PA,7159.AAEL000671-PA,7159.AAEL000845-PA,7159.AAEL000860-PA,7159.AAEL000993-PA,7159.AAEL001612-PA,7159.AAEL001698-PA,7159.AAEL001710-PA,7159.AAEL001843-PA,7159.AAEL001869-PA,7159.AAEL001918-PA,7159.AAEL001919-PB,7159.AAEL001929-PA,…	AAEL000217,AAEL000269,AAEL000324,USP,AAEL000405,AAEL000433,AAEL000498,AAEL000541,AAEL000661,TOLL6,AAEL000845-PA,AAEL000860,AAEL000993,AAEL001612,AAEL001698,AAEL001710,AAEL001843,AAEL001869,AAEL001918,AAEL001919,SPZ5,AAEL002346,TOLL7,AAEL002761,AAEL002848,AAEL002903,AAEL003047,AAEL003063,AAEL003331,AAEL003371,AAEL003373,AAEL004165,AAEL004209,AAEL004546,AAEL004586,AAEL004592,AAEL004688,AAEL004862,A…	1.27e-09	6.61e-08	Cell morphogenesis
170	Process	GO:0009968	79	337	7159	7159.AAEL000217-PA,7159.AAEL000336-PA,7159.AAEL000649-PA,7159.AAEL000984-PA,7159.AAEL000993-PA,7159.AAEL001387-PA,7159.AAEL001476-PA,7159.AAEL001742-PA,7159.AAEL001779-PA,7159.AAEL001843-PA,7159.AAEL001919-PB,7159.AAEL001946-PA,7159.AAEL002253-PA,7159.AAEL002407-PB,7159.AAEL002487-PA,7159.AAEL002548-PA,7159.AAEL003326-PA,7159.AAEL003371-PA,7159.AAEL003466-PA,7159.AAEL003731-PA,7159.AAEL004063-PA,…	AAEL000217,AAEL000336,AAEL000649,AAEL000984,AAEL000993,AAEL001387,AAEL001476,AAEL001742,AAEL001779,AAEL001843,AAEL001919,AAEL001946,AAEL002253,AAEL002407,AAEL002487,Hamartin,AAEL003326,AAEL003371,AAEL003466,AAEL003731,AAEL004063,AAEL004269,AAEL004319,AAEL004431,AAEL004586,AAEL004865,AAEL005175,AAEL005400,AAEL006032,AAEL006056,AAEL006539,AAEL006792,AAEL006291,AAEL007293,AAEL007494,AAEL007914,Sushi…	1.69e-09	8.67e-08	Negative regulation of signal transduction
171	Process	GO:0022603	71	287	7159	7159.AAEL000187-PA,7159.AAEL000984-PA,7159.AAEL001411-PB,7159.AAEL001918-PA,7159.AAEL002175-PA,7159.AAEL002346-PB,7159.AAEL002390-PA,7159.AAEL002759-PA,7159.AAEL003047-PA,7159.AAEL003063-PA,7159.AAEL003109-PA,7159.AAEL003373-PA,7159.AAEL003731-PA,7159.AAEL004319-PA,7159.AAEL004351-PC,7159.AAEL004431-PA,7159.AAEL004586-PB,7159.AAEL004592-PA,7159.AAEL004977-PA,7159.AAEL005247-PA,7159.AAEL005643-PA,…	AAEL000187-PA,AAEL000984,AAEL001411,AAEL001918,AAEL002175,AAEL002346,AAEL002390,AAEL002759,AAEL003047,AAEL003063,AAEL003109,AAEL003373,AAEL003731,AAEL004319,AAEL004351,AAEL004431,AAEL004586,AAEL004592,AAEL004977,AAEL005247,AAEL005643,AAEL006038,AAEL006069,AAEL006122,AAEL006522,AAEL006801,AAEL006291,AAEL007484,AAEL007658,AAEL007804,AAEL008154,AAEL008234,AAEL008269,AAEL008374,AAEL008500,AAEL008696,…	1.68e-09	8.67e-08	Regulation of anatomical structure morphogenesis
172	Process	GO:0042325	76	319	7159	7159.AAEL000217-PA,7159.AAEL000324-PA,7159.AAEL000970-PA,7159.AAEL001742-PA,7159.AAEL001915-PA,7159.AAEL001919-PB,7159.AAEL002548-PA,7159.AAEL002646-PA,7159.AAEL002866-PA,7159.AAEL002903-PA,7159.AAEL003326-PA,7159.AAEL003530-PA,7159.AAEL003824-PA,7159.AAEL003861-PA,7159.AAEL003872-PA,7159.AAEL004125-PA,7159.AAEL004319-PA,7159.AAEL004431-PA,7159.AAEL004592-PA,7159.AAEL004839-PA,7159.AAEL004854-PA,…	AAEL000217,AAEL000324,AAEL000970,AAEL001742,AAEL001915,AAEL001919,Hamartin,AAEL002646,AAEL002866,AAEL002903,AAEL003326,AAEL003530,AAEL003824,AAEL003861,Tctp,AAEL004125,AAEL004319,AAEL004431,AAEL004592,AAEL004839,AAEL004854,AAEL004865,AAEL005347,AAEL005391,AAEL005580,AAEL006460,AAEL006523,AAEL006539,AAEL006792,AAEL006886,AAEL006949-PA,AAEL007288,AAEL007290,AAEL007494,AAEL008107-PA,AAEL008306-PA,Cd…	1.88e-09	9.54e-08	Regulation of phosphorylation
173	Process	GO:0007552	99	469	7159	7159.AAEL000181-PA,7159.AAEL000187-PA,7159.AAEL000395-PA,7159.AAEL000433-PA,7159.AAEL000661-PA,7159.AAEL000758-PA,7159.AAEL000845-PA,7159.AAEL000970-PA,7159.AAEL000993-PA,7159.AAEL001220-PA,7159.AAEL001244-PA,7159.AAEL001411-PB,7159.AAEL001734-PA,7159.AAEL001779-PA,7159.AAEL001918-PA,7159.AAEL002253-PA,7159.AAEL002390-PA,7159.AAEL002411-PB,7159.AAEL002548-PA,7159.AAEL002646-PA,7159.AAEL002721-PA,…	AAEL000181,AAEL000187-PA,USP,AAEL000433,AAEL000661,AAEL000758,AAEL000845-PA,AAEL000970,AAEL000993,ck,AAEL001244,AAEL001411,AAEL001734,AAEL001779,AAEL001918,AAEL002253,AAEL002390,AAEL002411,Hamartin,AAEL002646,AAEL002721,AAEL002903,AAEL003731,AAEL004227,AAEL004283,AAEL004319,AAEL004472,AAEL005175,AAEL005247,AAEL005476,AAEL005580,AAEL005643,AAEL005666,AAEL005704,AAEL006038,AAEL006523,AAEL006609,AAE…	1.93e-09	9.7e-08	Metamorphosis
174	Process	GO:0009892	163	925	7159	7159.AAEL000128-PA,7159.AAEL000181-PA,7159.AAEL000293-PA,7159.AAEL000395-PA,7159.AAEL000590-PA,7159.AAEL000661-PA,7159.AAEL000970-PA,7159.AAEL001126-PB,7159.AAEL001421-PA,7159.AAEL001476-PA,7159.AAEL001612-PA,7159.AAEL001623-PA,7159.AAEL001742-PA,7159.AAEL001779-PA,7159.AAEL001864-PA,7159.AAEL001919-PB,7159.AAEL001940-PA,7159.AAEL001946-PA,7159.AAEL002049-PC,7159.AAEL002083-PA,7159.AAEL002308-PA,…	AAEL000128-PA,AAEL000181,AAEL000293,USP,DNR1,AAEL000661,AAEL000970,AAEL001126,AAEL001421,AAEL001476,AAEL001612,AAEL001623,AAEL001742,AAEL001779,4EBP,AAEL001919,AAEL001940,AAEL001946,AAEL002049,AAEL002083,AAEL002308,AAEL002394,AAEL002397,AAEL002721,AAEL002879,AAEL002903,AAEL003326,AAEL003415,AAEL003505,AAEL003540,AAEL003676,AAEL003824,AAEL003861,AAEL004097,AAEL004283,AAEL004319,AAEL004431,AAEL0044…	2.03e-09	1.01e-07	Negative regulation of metabolic process
175	Process	GO:0048878	73	301	7159	7159.AAEL000370-PA,7159.AAEL000485-PB,7159.AAEL000649-PA,7159.AAEL000758-PA,7159.AAEL001503-PA,7159.AAEL002039-PA,7159.AAEL002051-PA,7159.AAEL002299-PA,7159.AAEL002518-PA,7159.AAEL002548-PA,7159.AAEL002903-PA,7159.AAEL003046-PA,7159.AAEL003378-PA,7159.AAEL003518-PA,7159.AAEL003678-PA,7159.AAEL003743-PA,7159.AAEL003837-PA,7159.AAEL003919-PA,7159.AAEL004125-PA,7159.AAEL004211-PA,7159.AAEL004814-PA,…	AAEL000370,AAEL000485,AAEL000649,AAEL000758,AAEL001503,AAEL002039,AAEL002051,AAEL002299,AAEL002518,Hamartin,AAEL002903,AAEL003046,GPRNNA1,AAEL003518,AAEL003678,AAEL003743,AAEL003837,AAEL003919,AAEL004125,AAEL004211,AAEL004814,AAEL004825,AAEL005014,AAEL005175,AAEL005271,VATB,GPRDOP2,AAEL005950,AAEL006180,AAEL006314,AAEL006582,AAEL006895,AAEL007271,AAEL007494,AAEL007777,AAEL008696,AAEL008823,AAEL00…	2.06e-09	1.02e-07	Chemical homeostasis
176	Process	GO:0009967	90	410	7159	7159.AAEL000217-PA,7159.AAEL000433-PA,7159.AAEL000993-PA,7159.AAEL001509-PC,7159.AAEL001604-PA,7159.AAEL001832-PA,7159.AAEL001843-PA,7159.AAEL001869-PA,7159.AAEL002039-PA,7159.AAEL002253-PA,7159.AAEL002411-PB,7159.AAEL002548-PA,7159.AAEL002646-PA,7159.AAEL002903-PA,7159.AAEL003009-PA,7159.AAEL003210-PE,7159.AAEL003371-PA,7159.AAEL003731-PA,7159.AAEL004041-PA,7159.AAEL004063-PA,7159.AAEL004125-PA,…	AAEL000217,AAEL000433,AAEL000993,AAEL001509,AAEL001604,AAEL001832,AAEL001843,AAEL001869,AAEL002039,AAEL002253,AAEL002411,Hamartin,AAEL002646,AAEL002903,AAEL003009,AAEL003210,AAEL003371,AAEL003731,AAEL004041,AAEL004063,AAEL004125,AAEL004319,AAEL004351,AAEL004592,AAEL004865,AAEL004881,AAEL005175,AAEL005347,AAEL005391,AAEL005400,AAEL005643,AAEL005726,AAEL006038,AAEL006460,AAEL006523,AAEL006609,AAEL0…	2.09e-09	1.03e-07	Positive regulation of signal transduction
177	Process	GO:0048585	89	404	7159	7159.AAEL000217-PA,7159.AAEL000336-PA,7159.AAEL000590-PA,7159.AAEL000649-PA,7159.AAEL000984-PA,7159.AAEL000993-PA,7159.AAEL001387-PA,7159.AAEL001476-PA,7159.AAEL001569-PA,7159.AAEL001742-PA,7159.AAEL001779-PA,7159.AAEL001843-PA,7159.AAEL001919-PB,7159.AAEL001946-PA,7159.AAEL002253-PA,7159.AAEL002407-PB,7159.AAEL002487-PA,7159.AAEL002548-PA,7159.AAEL003063-PA,7159.AAEL003326-PA,7159.AAEL003371-PA,…	AAEL000217,AAEL000336,DNR1,AAEL000649,AAEL000984,AAEL000993,AAEL001387,AAEL001476,AAEL001569,AAEL001742,AAEL001779,AAEL001843,AAEL001919,AAEL001946,AAEL002253,AAEL002407,AAEL002487,Hamartin,AAEL003063,AAEL003326,AAEL003371,AAEL003415,AAEL003466,AAEL003731,AAEL004063,AAEL004269,AAEL004319,AAEL004431,AAEL004586,AAEL004865,AAEL005175,AAEL005400,AAEL006032,AAEL006056,AAEL006539,AAEL006792,AAEL006291,…	2.22e-09	1.07e-07	Negative regulation of response to stimulus
178	Process	GO:0051240	75	314	7159	7159.AAEL000336-PA,7159.AAEL000649-PA,7159.AAEL001411-PB,7159.AAEL002039-PA,7159.AAEL002235-PA,7159.AAEL002308-PA,7159.AAEL002346-PB,7159.AAEL002646-PA,7159.AAEL002903-PA,7159.AAEL003109-PA,7159.AAEL003283-PA,7159.AAEL003371-PA,7159.AAEL003731-PA,7159.AAEL003872-PA,7159.AAEL004097-PA,7159.AAEL004165-PA,7159.AAEL004269-PA,7159.AAEL004319-PA,7159.AAEL004431-PA,7159.AAEL004592-PA,7159.AAEL004977-PA,…	AAEL000336,AAEL000649,AAEL001411,AAEL002039,AAEL002235,AAEL002308,AAEL002346,AAEL002646,AAEL002903,AAEL003109,AAEL003283,AAEL003371,AAEL003731,Tctp,AAEL004097,AAEL004165,AAEL004269,AAEL004319,AAEL004431,AAEL004592,AAEL004977,AAEL005391,AAEL005518,AAEL005643,GPRDOP4,AAEL006069,AAEL006801,AAEL007040,AAEL007065,AAEL007132,AAEL007484,AAEL007595,AAEL008056,AAEL008234,AAEL008257,AAEL008371,AAEL008374,A…	2.19e-09	1.07e-07	Positive regulation of multicellular organismal process
179	Process	GO:0060255	373	2610	7159	7159.AAEL000128-PA,7159.AAEL000172-PA,7159.AAEL000181-PA,7159.AAEL000185-PA,7159.AAEL000217-PA,7159.AAEL000293-PA,7159.AAEL000395-PA,7159.AAEL000529-PA,7159.AAEL000633-PA,7159.AAEL000661-PA,7159.AAEL000729-PA,7159.AAEL000951-PA,7159.AAEL000970-PA,7159.AAEL000980-PA,7159.AAEL001101-PA,7159.AAEL001126-PB,7159.AAEL001148-PA,7159.AAEL001216-PA,7159.AAEL001245-PA,7159.AAEL001279-PB,7159.AAEL001352-PA,…	AAEL000128-PA,AAEL000172,AAEL000181,AAEL000185,AAEL000217,AAEL000293,USP,AAEL000529,TOLL8,AAEL000661,AAEL000729,AAEL000951,AAEL000970,AAEL000980,AAEL001101,AAEL001126,AAEL001148,AAEL001216,AAEL001245,AAEL001279,AAEL001352,AAEL001381,AAEL001421,AAEL001476,AAEL001587,AAEL001612,AAEL001623,AAEL001734,AAEL001742,AAEL001779,AAEL001796,AAEL001843,4EBP,AAEL001869,AAEL001919,AAEL001946,AAEL001950,AAEL002…	2.41e-09	1.16e-07	Regulation of macromolecule metabolic process
180	Process	GO:1902531	86	386	7159	7159.AAEL000217-PA,7159.AAEL000758-PA,7159.AAEL000984-PA,7159.AAEL001244-PA,7159.AAEL001387-PA,7159.AAEL001509-PC,7159.AAEL001604-PA,7159.AAEL001742-PA,7159.AAEL001919-PB,7159.AAEL001946-PA,7159.AAEL002039-PA,7159.AAEL002487-PA,7159.AAEL002548-PA,7159.AAEL002646-PA,7159.AAEL002903-PA,7159.AAEL003009-PA,7159.AAEL003326-PA,7159.AAEL003371-PA,7159.AAEL003731-PA,7159.AAEL004125-PA,7159.AAEL004319-PA,…	AAEL000217,AAEL000758,AAEL000984,AAEL001244,AAEL001387,AAEL001509,AAEL001604,AAEL001742,AAEL001919,AAEL001946,AAEL002039,AAEL002487,Hamartin,AAEL002646,AAEL002903,AAEL003009,AAEL003326,AAEL003371,AAEL003731,AAEL004125,AAEL004319,AAEL004431,AAEL004592,AAEL004865,AAEL005175,AAEL005347,AAEL005726,AAEL006022,AAEL006032,AAEL006523,AAEL006792,AAEL006797-PA,14-3-3zeta,AAEL006886,AAEL006949-PA,AAEL006973…	2.62e-09	1.25e-07	Regulation of intracellular signal transduction
181	Process	GO:0016043	393	2789	7159	7159.AAEL000181-PA,7159.AAEL000185-PA,7159.AAEL000187-PA,7159.AAEL000193-PA,7159.AAEL000217-PA,7159.AAEL000263-PA,7159.AAEL000269-PA,7159.AAEL000324-PA,7159.AAEL000395-PA,7159.AAEL000405-PA,7159.AAEL000433-PA,7159.AAEL000485-PB,7159.AAEL000498-PA,7159.AAEL000541-PB,7159.AAEL000589-PA,7159.AAEL000650-PA,7159.AAEL000671-PA,7159.AAEL000713-PA,7159.AAEL000770-PA,7159.AAEL000845-PA,7159.AAEL000860-PA,…	AAEL000181,AAEL000185,AAEL000187-PA,AAEL000193,AAEL000217,AAEL000263,AAEL000269,AAEL000324,USP,AAEL000405,AAEL000433,AAEL000485,AAEL000498,AAEL000541,AAEL000589,AAEL000650,TOLL6,AAEL000713,AAEL000770,AAEL000845-PA,AAEL000860,AAEL000970,AAEL000984,AAEL000993,AAEL001126,AAEL001216,ck,AAEL001360,AAEL001403,AAEL001411,AAEL001421,AAEL001434,AAEL001484,AAEL001494,AAEL001516,AAEL001582,AAEL001612,AAEL00…	3.6e-09	1.7e-07	Cellular component organization
182	Process	GO:0051094	73	306	7159	7159.AAEL000336-PA,7159.AAEL000649-PA,7159.AAEL001411-PB,7159.AAEL002235-PA,7159.AAEL002308-PA,7159.AAEL002346-PB,7159.AAEL002646-PA,7159.AAEL002759-PA,7159.AAEL002903-PA,7159.AAEL003109-PA,7159.AAEL003283-PA,7159.AAEL003371-PA,7159.AAEL003505-PA,7159.AAEL003731-PA,7159.AAEL003872-PA,7159.AAEL004097-PA,7159.AAEL004165-PA,7159.AAEL004319-PA,7159.AAEL004592-PA,7159.AAEL004977-PA,7159.AAEL005391-PA,…	AAEL000336,AAEL000649,AAEL001411,AAEL002235,AAEL002308,AAEL002346,AAEL002646,AAEL002759,AAEL002903,AAEL003109,AAEL003283,AAEL003371,AAEL003505,AAEL003731,Tctp,AAEL004097,AAEL004165,AAEL004319,AAEL004592,AAEL004977,AAEL005391,AAEL005643,AAEL005832,GPRDOP4,AAEL006069,AAEL006801,AAEL007040,AAEL007065,AAEL007132,AAEL007484,AAEL007595,AAEL008234,AAEL008257,AAEL008371,AAEL008374,AAEL008634,AAEL008696,A…	3.75e-09	1.76e-07	Positive regulation of developmental process
183	Process	GO:0007560	81	358	7159	7159.AAEL000181-PA,7159.AAEL000187-PA,7159.AAEL000433-PA,7159.AAEL000661-PA,7159.AAEL000970-PA,7159.AAEL000993-PA,7159.AAEL001220-PA,7159.AAEL001244-PA,7159.AAEL001411-PB,7159.AAEL001734-PA,7159.AAEL001918-PA,7159.AAEL002253-PA,7159.AAEL002411-PB,7159.AAEL002646-PA,7159.AAEL002721-PA,7159.AAEL003731-PA,7159.AAEL004227-PC,7159.AAEL004283-PA,7159.AAEL004319-PA,7159.AAEL005175-PA,7159.AAEL005247-PA,…	AAEL000181,AAEL000187-PA,AAEL000433,AAEL000661,AAEL000970,AAEL000993,ck,AAEL001244,AAEL001411,AAEL001734,AAEL001918,AAEL002253,AAEL002411,AAEL002646,AAEL002721,AAEL003731,AAEL004227,AAEL004283,AAEL004319,AAEL005175,AAEL005247,AAEL005476,AAEL005580,AAEL005643,AAEL005666,AAEL005704,AAEL006523,AAEL006609,AAEL006801,AAEL006291,AAEL007293,DUOX,AAEL007779,AAEL008234,AAEL008244-PA,AAEL008269,AAEL008374,…	4.22e-09	1.96e-07	Imaginal disc morphogenesis
184	Process	GO:0030030	129	687	7159	7159.AAEL000187-PA,7159.AAEL000217-PA,7159.AAEL000269-PA,7159.AAEL000324-PA,7159.AAEL000395-PA,7159.AAEL000405-PA,7159.AAEL000433-PA,7159.AAEL000498-PA,7159.AAEL000541-PB,7159.AAEL000671-PA,7159.AAEL000845-PA,7159.AAEL000860-PA,7159.AAEL000984-PA,7159.AAEL000993-PA,7159.AAEL001220-PA,7159.AAEL001411-PB,7159.AAEL001612-PA,7159.AAEL001698-PA,7159.AAEL001843-PA,7159.AAEL001869-PA,7159.AAEL001918-PA,…	AAEL000187-PA,AAEL000217,AAEL000269,AAEL000324,USP,AAEL000405,AAEL000433,AAEL000498,AAEL000541,TOLL6,AAEL000845-PA,AAEL000860,AAEL000984,AAEL000993,ck,AAEL001411,AAEL001612,AAEL001698,AAEL001843,AAEL001869,AAEL001918,AAEL001919,SPZ5,AAEL002346,AAEL002411,TOLL7,AAEL002761,AAEL002848,AAEL002903,AAEL003047,AAEL003063,AAEL003331,AAEL003373,AAEL003416,AAEL004165,AAEL004209,AAEL004319,AAEL004410,AAEL00…	4.29e-09	1.97e-07	Cell projection organization
185	Process	GO:0120036	127	673	7159	7159.AAEL000187-PA,7159.AAEL000217-PA,7159.AAEL000269-PA,7159.AAEL000324-PA,7159.AAEL000395-PA,7159.AAEL000405-PA,7159.AAEL000433-PA,7159.AAEL000498-PA,7159.AAEL000541-PB,7159.AAEL000671-PA,7159.AAEL000845-PA,7159.AAEL000860-PA,7159.AAEL000984-PA,7159.AAEL000993-PA,7159.AAEL001220-PA,7159.AAEL001411-PB,7159.AAEL001612-PA,7159.AAEL001698-PA,7159.AAEL001843-PA,7159.AAEL001869-PA,7159.AAEL001918-PA,…	AAEL000187-PA,AAEL000217,AAEL000269,AAEL000324,USP,AAEL000405,AAEL000433,AAEL000498,AAEL000541,TOLL6,AAEL000845-PA,AAEL000860,AAEL000984,AAEL000993,ck,AAEL001411,AAEL001612,AAEL001698,AAEL001843,AAEL001869,AAEL001918,AAEL001919,SPZ5,AAEL002346,AAEL002411,TOLL7,AAEL002761,AAEL002848,AAEL002903,AAEL003047,AAEL003063,AAEL003331,AAEL003373,AAEL003416,AAEL004165,AAEL004209,AAEL004410,AAEL004586,AAEL00…	4.39e-09	2e-07	Plasma membrane bounded cell projection organization
186	Process	GO:0035556	88	405	7159	7159.AAEL000217-PA,7159.AAEL000336-PA,7159.AAEL002308-PA,7159.AAEL002346-PB,7159.AAEL002518-PA,7159.AAEL002903-PA,7159.AAEL003026-PA,7159.AAEL003322-PA,7159.AAEL003503-PA,7159.AAEL003518-PA,7159.AAEL003824-PA,7159.AAEL003837-PA,7159.AAEL004125-PA,7159.AAEL004211-PA,7159.AAEL004217-PA,7159.AAEL004777-PA,7159.AAEL004825-PA,7159.AAEL004876-PA,7159.AAEL004883-PA,7159.AAEL004902-PA,7159.AAEL005069-PA,…	AAEL000217,AAEL000336,AAEL002308,AAEL002346,AAEL002518,AAEL002903,AAEL003026,AAEL003322,AAEL003503,AAEL003518,AAEL003824,AAEL003837,AAEL004125,AAEL004211,AAEL004217,GPRGRK,AAEL004825,AAEL004876,AAEL004883,AAEL004902,AAEL005069,AAEL005072,AAEL005347,AAEL005391,AAEL005643,GPRHIS,GPRDOP2,GPRDOP4,AAEL006069,AAEL006330,AAEL006539,AAEL006572,AAEL006786,GPRTYR,AAEL006886,AAEL007065,AAEL007240,AAEL007293…	4.81e-09	2.18e-07	Intracellular signal transduction
187	Process	GO:0048569	89	412	7159	7159.AAEL000181-PA,7159.AAEL000187-PA,7159.AAEL000433-PA,7159.AAEL000661-PA,7159.AAEL000970-PA,7159.AAEL000993-PA,7159.AAEL001220-PA,7159.AAEL001244-PA,7159.AAEL001411-PB,7159.AAEL001734-PA,7159.AAEL001918-PA,7159.AAEL002253-PA,7159.AAEL002411-PB,7159.AAEL002646-PA,7159.AAEL002721-PA,7159.AAEL003731-PA,7159.AAEL003853-PA,7159.AAEL004227-PC,7159.AAEL004283-PA,7159.AAEL004319-PA,7159.AAEL005175-PA,…	AAEL000181,AAEL000187-PA,AAEL000433,AAEL000661,AAEL000970,AAEL000993,ck,AAEL001244,AAEL001411,AAEL001734,AAEL001918,AAEL002253,AAEL002411,AAEL002646,AAEL002721,AAEL003731,AAEL003853,AAEL004227,AAEL004283,AAEL004319,AAEL005175,AAEL005247,AAEL005476,AAEL005580,AAEL005643,AAEL005666,AAEL005704,AAEL006205,AAEL006523,AAEL006609,AAEL006801,AAEL006291,AAEL007293,DUOX,AAEL007779,AAEL008103,AAEL008234,AAE…	5e-09	2.25e-07	Post-embryonic animal organ development
188	Process	GO:0032535	53	188	7159	7159.AAEL000984-PA,7159.AAEL001864-PA,7159.AAEL001904-PA,7159.AAEL002175-PA,7159.AAEL002548-PA,7159.AAEL002903-PA,7159.AAEL003063-PA,7159.AAEL003109-PA,7159.AAEL003162-PA,7159.AAEL003283-PA,7159.AAEL003373-PA,7159.AAEL003415-PA,7159.AAEL003861-PA,7159.AAEL003872-PA,7159.AAEL004351-PC,7159.AAEL004592-PA,7159.AAEL005634-PA,7159.AAEL005726-PA,7159.AAEL006069-PA,7159.AAEL006180-PA,7159.AAEL006330-PB,…	AAEL000984,4EBP,AAEL001904,AAEL002175,Hamartin,AAEL002903,AAEL003063,AAEL003109,AAEL003162-PA,AAEL003283,AAEL003373,AAEL003415,AAEL003861,Tctp,AAEL004351,AAEL004592,AAEL005634,AAEL005726,AAEL006069,AAEL006180,AAEL006330,AAEL006801,AAEL007029,AAEL007288,AAEL007804,AAEL007902,AAEL008154,AAEL008234,AAEL008269,AAEL008421,AAEL008431,AAEL008823,AAEL009888,AAEL010509,AAEL011105,AAEL011778,AAEL011982,AAE…	5.11e-09	2.28e-07	Regulation of cellular component size
189	Process	GO:0010033	101	494	7159	7159.AAEL000217-PA,7159.AAEL000395-PA,7159.AAEL000444-PA,7159.AAEL000671-PA,7159.AAEL000759-PA,7159.AAEL000845-PA,7159.AAEL000970-PA,7159.AAEL000984-PA,7159.AAEL001005-PA,7159.AAEL001779-PA,7159.AAEL001796-PA,7159.AAEL001864-PA,7159.AAEL001915-PA,7159.AAEL001946-PA,7159.AAEL002049-PC,7159.AAEL002308-PA,7159.AAEL002317-PA,7159.AAEL002390-PA,7159.AAEL002487-PA,7159.AAEL002548-PA,7159.AAEL002583-PA,…	AAEL000217,USP,AAEL000444,TOLL6,AAEL000759,AAEL000845-PA,AAEL000970,AAEL000984,AAEL001005,AAEL001779,AAEL001796,4EBP,AAEL001915,AAEL001946,AAEL002049,AAEL002308,InR,AAEL002390,AAEL002487,Hamartin,TOLL7,AAEL002903,AAEL003505,AAEL003646,AAEL003914,AAEL003919,AAEL004125,AAEL004165,AAEL004319,AAEL004431,AAEL004472,AAEL004697,AAEL004715,GPRGRK,AAEL005069,AAEL005175,AAEL005271,AAEL005558,GPRHIS,AAEL005…	5.61e-09	2.48e-07	Response to organic substance
190	Process	GO:0051960	85	391	7159	7159.AAEL000187-PA,7159.AAEL000217-PA,7159.AAEL000336-PA,7159.AAEL000984-PA,7159.AAEL001476-PA,7159.AAEL002175-PA,7159.AAEL002346-PB,7159.AAEL002390-PA,7159.AAEL002903-PA,7159.AAEL003047-PA,7159.AAEL003063-PA,7159.AAEL003109-PA,7159.AAEL003371-PA,7159.AAEL003373-PA,7159.AAEL003914-PA,7159.AAEL004097-PA,7159.AAEL004165-PA,7159.AAEL004431-PA,7159.AAEL004586-PB,7159.AAEL004592-PA,7159.AAEL004719-PA,…	AAEL000187-PA,AAEL000217,AAEL000336,AAEL000984,AAEL001476,AAEL002175,AAEL002346,AAEL002390,AAEL002903,AAEL003047,AAEL003063,AAEL003109,AAEL003371,AAEL003373,AAEL003914,AAEL004097,AAEL004165,AAEL004431,AAEL004586,AAEL004592,AAEL004719,AAEL004952,AAEL005247,AAEL005643,AAEL005845,GPRDOP4,AAEL006038,AAEL006069,AAEL006522,AAEL006539,AAEL006801,AAEL007065,AAEL007132,AAEL007484,AAEL007804,AAEL007920,AAE…	8.66e-09	3.81e-07	Regulation of nervous system development
191	Process	GO:0048812	92	438	7159	7159.AAEL000217-PA,7159.AAEL000269-PA,7159.AAEL000324-PA,7159.AAEL000395-PA,7159.AAEL000405-PA,7159.AAEL000433-PA,7159.AAEL000498-PA,7159.AAEL000541-PB,7159.AAEL000671-PA,7159.AAEL000845-PA,7159.AAEL000860-PA,7159.AAEL000993-PA,7159.AAEL001612-PA,7159.AAEL001698-PA,7159.AAEL001843-PA,7159.AAEL001869-PA,7159.AAEL001918-PA,7159.AAEL001919-PB,7159.AAEL001929-PA,7159.AAEL002346-PB,7159.AAEL002583-PA,…	AAEL000217,AAEL000269,AAEL000324,USP,AAEL000405,AAEL000433,AAEL000498,AAEL000541,TOLL6,AAEL000845-PA,AAEL000860,AAEL000993,AAEL001612,AAEL001698,AAEL001843,AAEL001869,AAEL001918,AAEL001919,SPZ5,AAEL002346,TOLL7,AAEL002761,AAEL002848,AAEL002903,AAEL003047,AAEL003063,AAEL003331,AAEL003373,AAEL004165,AAEL004209,AAEL004586,AAEL004592,AAEL004688,AAEL004862,AAEL005736,AAEL005845,AAEL006069,AAEL006071,A…	8.95e-09	3.91e-07	Neuron projection morphogenesis
192	Process	GO:0019220	80	359	7159	7159.AAEL000217-PA,7159.AAEL000324-PA,7159.AAEL000970-PA,7159.AAEL001742-PA,7159.AAEL001915-PA,7159.AAEL001919-PB,7159.AAEL001940-PA,7159.AAEL002346-PB,7159.AAEL002548-PA,7159.AAEL002646-PA,7159.AAEL002866-PA,7159.AAEL002903-PA,7159.AAEL003326-PA,7159.AAEL003530-PA,7159.AAEL003824-PA,7159.AAEL003861-PA,7159.AAEL003872-PA,7159.AAEL004125-PA,7159.AAEL004319-PA,7159.AAEL004431-PA,7159.AAEL004592-PA,…	AAEL000217,AAEL000324,AAEL000970,AAEL001742,AAEL001915,AAEL001919,AAEL001940,AAEL002346,Hamartin,AAEL002646,AAEL002866,AAEL002903,AAEL003326,AAEL003530,AAEL003824,AAEL003861,Tctp,AAEL004125,AAEL004319,AAEL004431,AAEL004592,AAEL004839,AAEL004854,AAEL004865,AAEL005347,AAEL005391,AAEL005580,AAEL006020,AAEL006460,AAEL006523,AAEL006539,AAEL006792,AAEL006886,AAEL006949-PA,AAEL007288,AAEL007290,AAEL0074…	9.39e-09	4.02e-07	Regulation of phosphate metabolic process
193	Process	GO:0071310	73	314	7159	7159.AAEL000395-PA,7159.AAEL000444-PA,7159.AAEL000671-PA,7159.AAEL000984-PA,7159.AAEL001005-PA,7159.AAEL001779-PA,7159.AAEL001796-PA,7159.AAEL001864-PA,7159.AAEL001915-PA,7159.AAEL002308-PA,7159.AAEL002317-PA,7159.AAEL002487-PA,7159.AAEL002548-PA,7159.AAEL002583-PA,7159.AAEL002903-PA,7159.AAEL003505-PA,7159.AAEL003646-PA,7159.AAEL003919-PA,7159.AAEL004125-PA,7159.AAEL004165-PA,7159.AAEL004697-PA,…	USP,AAEL000444,TOLL6,AAEL000984,AAEL001005,AAEL001779,AAEL001796,4EBP,AAEL001915,AAEL002308,InR,AAEL002487,Hamartin,TOLL7,AAEL002903,AAEL003505,AAEL003646,AAEL003919,AAEL004125,AAEL004165,AAEL004697,GPRGRK,AAEL005069,AAEL005175,AAEL005271,AAEL005558,GPRHIS,GPRDOP2,AAEL005874,AAEL006550,AAEL006792,AAEL006922,AAEL006291,AAEL007293,E75,DUOX,AAEL008425,AAEL008634,AAEL008696,AAEL008823,AAEL009377,AAEL…	9.46e-09	4.02e-07	Cellular response to organic substance
194	Process	GO:0035114	70	296	7159	7159.AAEL000181-PA,7159.AAEL000187-PA,7159.AAEL000433-PA,7159.AAEL000661-PA,7159.AAEL000970-PA,7159.AAEL000993-PA,7159.AAEL001220-PA,7159.AAEL001244-PA,7159.AAEL001411-PB,7159.AAEL001918-PA,7159.AAEL002253-PA,7159.AAEL002411-PB,7159.AAEL002646-PA,7159.AAEL002721-PA,7159.AAEL003731-PA,7159.AAEL004283-PA,7159.AAEL004319-PA,7159.AAEL005175-PA,7159.AAEL005247-PA,7159.AAEL005476-PA,7159.AAEL005643-PA,…	AAEL000181,AAEL000187-PA,AAEL000433,AAEL000661,AAEL000970,AAEL000993,ck,AAEL001244,AAEL001411,AAEL001918,AAEL002253,AAEL002411,AAEL002646,AAEL002721,AAEL003731,AAEL004283,AAEL004319,AAEL005175,AAEL005247,AAEL005476,AAEL005643,AAEL005704,AAEL006801,AAEL006291,AAEL007293,DUOX,AAEL007779,AAEL008234,AAEL008244-PA,AAEL008269,AAEL008374,AAEL008617,AAEL008641,AAEL008696,AAEL008921,AAEL008961,IAP1,AAEL00…	1.06e-08	4.44e-07	Imaginal disc-derived appendage morphogenesis
195	Process	GO:0032990	93	447	7159	7159.AAEL000217-PA,7159.AAEL000269-PA,7159.AAEL000324-PA,7159.AAEL000395-PA,7159.AAEL000405-PA,7159.AAEL000433-PA,7159.AAEL000485-PB,7159.AAEL000498-PA,7159.AAEL000541-PB,7159.AAEL000671-PA,7159.AAEL000845-PA,7159.AAEL000860-PA,7159.AAEL000993-PA,7159.AAEL001612-PA,7159.AAEL001698-PA,7159.AAEL001843-PA,7159.AAEL001869-PA,7159.AAEL001918-PA,7159.AAEL001919-PB,7159.AAEL001929-PA,7159.AAEL002346-PB,…	AAEL000217,AAEL000269,AAEL000324,USP,AAEL000405,AAEL000433,AAEL000485,AAEL000498,AAEL000541,TOLL6,AAEL000845-PA,AAEL000860,AAEL000993,AAEL001612,AAEL001698,AAEL001843,AAEL001869,AAEL001918,AAEL001919,SPZ5,AAEL002346,TOLL7,AAEL002761,AAEL002848,AAEL002903,AAEL003047,AAEL003063,AAEL003331,AAEL003373,AAEL004165,AAEL004209,AAEL004586,AAEL004592,AAEL004688,AAEL004862,AAEL005736,AAEL005845,AAEL006069,A…	1.11e-08	4.61e-07	Cell part morphogenesis
196	Process	GO:0044238	619	4806	7159	7159.AAEL000010-PA,7159.AAEL000028-PA,7159.AAEL000032-PC,7159.AAEL000037-PA,7159.AAEL000074-PA,7159.AAEL000185-PA,7159.AAEL000187-PA,7159.AAEL000193-PA,7159.AAEL000217-PA,7159.AAEL000244-PA,7159.AAEL000271-PB,7159.AAEL000278-PA,7159.AAEL000293-PA,7159.AAEL000324-PA,7159.AAEL000370-PA,7159.AAEL000388-PA,7159.AAEL000395-PA,7159.AAEL000424-PA,7159.AAEL000444-PA,7159.AAEL000469-PA,7159.AAEL000510-PA,…	AAEL000010,CLIPB34,RpS6,CLIPB35,CLIPB1,AAEL000185,AAEL000187-PA,AAEL000193,AAEL000217,AAEL000244,AAEL000271,AAEL000278,AAEL000293,AAEL000324,AAEL000370,AAEL000388,USP,AAEL000424,AAEL000444,AAEL000469,AAEL000510,AAEL000529,AAEL000558-PA,AAEL000564,AAEL000589,DNR1,AAEL000634,AAEL000716,AAEL000758,AAEL000823,AAEL000840-PA,AAEL000845-PA,AAEL000951,AAEL000987,AAEL001022,AAEL001037,AAEL001046,AAEL00104…	1.23e-08	5.1e-07	Primary metabolic process
197	Process	GO:0009605	164	962	7159	7159.AAEL000324-PA,7159.AAEL000395-PA,7159.AAEL000405-PA,7159.AAEL000433-PA,7159.AAEL000498-PA,7159.AAEL000541-PB,7159.AAEL000671-PA,7159.AAEL000845-PA,7159.AAEL000860-PA,7159.AAEL000949-PA,7159.AAEL000993-PA,7159.AAEL001275-PA,7159.AAEL001360-PA,7159.AAEL001411-PB,7159.AAEL001516-PA,7159.AAEL001612-PA,7159.AAEL001779-PA,7159.AAEL001796-PA,7159.AAEL001864-PA,7159.AAEL001869-PA,7159.AAEL001918-PA,…	AAEL000324,USP,AAEL000405,AAEL000433,AAEL000498,AAEL000541,TOLL6,AAEL000845-PA,AAEL000860,AAEL000949,AAEL000993,AAEL001275,AAEL001360,AAEL001411,AAEL001516,AAEL001612,AAEL001779,AAEL001796,4EBP,AAEL001869,AAEL001918,AAEL001919,SPZ5,AAEL001940,AAEL002049,AAEL002346,AAEL002390,AAEL002407,AAEL002411,AAEL002487,Hamartin,TOLL7,AAEL002848,AAEL002888,AAEL002903,AAEL003047,AAEL003063,AAEL003210,AAEL00332…	1.38e-08	5.63e-07	Response to external stimulus
198	Process	GO:0045597	55	207	7159	7159.AAEL000336-PA,7159.AAEL000649-PA,7159.AAEL001411-PB,7159.AAEL002235-PA,7159.AAEL002308-PA,7159.AAEL002346-PB,7159.AAEL002759-PA,7159.AAEL002903-PA,7159.AAEL003109-PA,7159.AAEL003371-PA,7159.AAEL003505-PA,7159.AAEL004097-PA,7159.AAEL004319-PA,7159.AAEL004592-PA,7159.AAEL005391-PA,7159.AAEL005643-PA,7159.AAEL005832-PA,7159.AAEL006069-PA,7159.AAEL006801-PA,7159.AAEL007065-PA,7159.AAEL007132-PA,…	AAEL000336,AAEL000649,AAEL001411,AAEL002235,AAEL002308,AAEL002346,AAEL002759,AAEL002903,AAEL003109,AAEL003371,AAEL003505,AAEL004097,AAEL004319,AAEL004592,AAEL005391,AAEL005643,AAEL005832,AAEL006069,AAEL006801,AAEL007065,AAEL007132,AAEL007484,AAEL007595,AAEL008234,AAEL008257,AAEL008374,AAEL008634,AAEL008696,AAEL008823,AAEL008921,IAP1,AAEL009326,AAEL009377,AAEL010012,AAEL010067,AAEL010226,AAEL01041…	1.5e-08	6.08e-07	Positive regulation of cell differentiation
199	Process	GO:0035120	69	293	7159	7159.AAEL000181-PA,7159.AAEL000187-PA,7159.AAEL000433-PA,7159.AAEL000661-PA,7159.AAEL000970-PA,7159.AAEL000993-PA,7159.AAEL001220-PA,7159.AAEL001244-PA,7159.AAEL001411-PB,7159.AAEL001918-PA,7159.AAEL002253-PA,7159.AAEL002411-PB,7159.AAEL002646-PA,7159.AAEL002721-PA,7159.AAEL003731-PA,7159.AAEL004283-PA,7159.AAEL004319-PA,7159.AAEL005175-PA,7159.AAEL005247-PA,7159.AAEL005476-PA,7159.AAEL005643-PA,…	AAEL000181,AAEL000187-PA,AAEL000433,AAEL000661,AAEL000970,AAEL000993,ck,AAEL001244,AAEL001411,AAEL001918,AAEL002253,AAEL002411,AAEL002646,AAEL002721,AAEL003731,AAEL004283,AAEL004319,AAEL005175,AAEL005247,AAEL005476,AAEL005643,AAEL005704,AAEL006801,AAEL006291,AAEL007293,DUOX,AAEL007779,AAEL008234,AAEL008244-PA,AAEL008269,AAEL008374,AAEL008617,AAEL008641,AAEL008696,AAEL008921,AAEL008961,AAEL009080,…	1.56e-08	6.27e-07	Post-embryonic appendage morphogenesis
200	Process	GO:0007389	93	454	7159	7159.AAEL000433-PA,7159.AAEL000661-PA,7159.AAEL000993-PA,7159.AAEL001244-PA,7159.AAEL001411-PB,7159.AAEL001476-PA,7159.AAEL001612-PA,7159.AAEL002178-PA,7159.AAEL002253-PA,7159.AAEL002646-PA,7159.AAEL002721-PA,7159.AAEL002761-PC,7159.AAEL002887-PA,7159.AAEL003162-PA,7159.AAEL003371-PA,7159.AAEL003503-PA,7159.AAEL003824-PA,7159.AAEL004097-PA,7159.AAEL004283-PA,7159.AAEL004319-PA,7159.AAEL004586-PB,…	AAEL000433,AAEL000661,AAEL000993,AAEL001244,AAEL001411,AAEL001476,AAEL001612,AAEL002178,AAEL002253,AAEL002646,AAEL002721,AAEL002761,arm,AAEL003162-PA,AAEL003371,AAEL003503,AAEL003824,AAEL004097,AAEL004283,AAEL004319,AAEL004586,AAEL004715,AAEL004936,AAEL005175,AAEL005400,AAEL005515,AAEL005704,AAEL005947,AAEL006062,AAEL006609,AAEL006776,AAEL006797-PA,AAEL006801,14-3-3zeta,AAEL007132,AAEL007293,AAEL…	2.11e-08	8.39e-07	Pattern specification process
201	Process	GO:0048638	57	222	7159	7159.AAEL000217-PA,7159.AAEL000395-PA,7159.AAEL000433-PA,7159.AAEL000993-PA,7159.AAEL002175-PA,7159.AAEL002548-PA,7159.AAEL002646-PA,7159.AAEL002903-PA,7159.AAEL003063-PA,7159.AAEL003109-PA,7159.AAEL003283-PA,7159.AAEL003373-PA,7159.AAEL003731-PA,7159.AAEL003872-PA,7159.AAEL003914-PA,7159.AAEL004165-PA,7159.AAEL004319-PA,7159.AAEL004592-PA,7159.AAEL005845-PA,7159.AAEL005945-PA,7159.AAEL006069-PA,…	AAEL000217,USP,AAEL000433,AAEL000993,AAEL002175,Hamartin,AAEL002646,AAEL002903,AAEL003063,AAEL003109,AAEL003283,AAEL003373,AAEL003731,Tctp,AAEL003914,AAEL004165,AAEL004319,AAEL004592,AAEL005845,GPRDOP4,AAEL006069,AAEL006797-PA,AAEL006801,AAEL007804,AAEL007920,AAEL008234,AAEL008356,AAEL008371,AAEL008495-PA,AAEL008641,AAEL008696,AAEL008823,AAEL009093,AAEL009173,AAEL009326,AAEL009458,AAEL009515-PA,A…	2.28e-08	9e-07	Regulation of developmental growth
202	Process	GO:0070887	94	464	7159	7159.AAEL000395-PA,7159.AAEL000444-PA,7159.AAEL000485-PB,7159.AAEL000496-PA,7159.AAEL000507-PA,7159.AAEL000671-PA,7159.AAEL000746-PA,7159.AAEL000984-PA,7159.AAEL001005-PA,7159.AAEL001779-PA,7159.AAEL001796-PA,7159.AAEL001864-PA,7159.AAEL001915-PA,7159.AAEL001919-PB,7159.AAEL002308-PA,7159.AAEL002317-PA,7159.AAEL002487-PA,7159.AAEL002548-PA,7159.AAEL002583-PA,7159.AAEL002688-PA,7159.AAEL002886-PA,…	USP,AAEL000444,AAEL000485,AAEL000496,AAEL000507,TOLL6,AAEL000746,AAEL000984,AAEL001005,AAEL001779,AAEL001796,4EBP,AAEL001915,AAEL001919,AAEL002308,InR,AAEL002487,Hamartin,TOLL7,AAEL002688,AAEL002886,AAEL002903,AAEL003416,AAEL003505,AAEL003646,AAEL003919,AAEL004125,AAEL004165,GSTT4,AAEL004572,AAEL004697,GPRGRK,AAEL005069,AAEL005175,AAEL005271,AAEL005558,GPRHIS,GPRDOP2,AAEL005874,AAEL006314,AAEL006…	2.8e-08	1.09e-06	Cellular response to chemical stimulus
203	Process	GO:0044271	151	876	7159	7159.AAEL000010-PA,7159.AAEL000032-PC,7159.AAEL000185-PA,7159.AAEL000278-PA,7159.AAEL000388-PA,7159.AAEL000529-PA,7159.AAEL000634-PA,7159.AAEL000759-PA,7159.AAEL000823-PB,7159.AAEL000951-PA,7159.AAEL000987-PA,7159.AAEL001101-PA,7159.AAEL001378-PA,7159.AAEL001381-PA,7159.AAEL001759-PA,7159.AAEL001847-PA,7159.AAEL001869-PA,7159.AAEL002047-PA,7159.AAEL002345-PA,7159.AAEL002372-PB,7159.AAEL002394-PA,…	AAEL000010,RpS6,AAEL000185,AAEL000278,AAEL000388,AAEL000529,AAEL000634,AAEL000759,AAEL000823,AAEL000951,AAEL000987,AAEL001101,AAEL001378,AAEL001381,AAEL001759,AAEL001847,AAEL001869,AAEL002047,AAEL002345,RpS11,AAEL002394,AAEL002397,AAEL002407,AAEL002534,AAEL002791,AAEL002827,AAEL002832,AAEL002910,AAEL003161,AAEL003396,RpS16,AAEL003466,AAEL003530,40sRpS13,AAEL003676,AAEL003678,AAEL003835,AAEL003942…	2.93e-08	1.14e-06	Cellular nitrogen compound biosynthetic process
204	Process	GO:0031399	84	397	7159	7159.AAEL000217-PA,7159.AAEL000633-PA,7159.AAEL000970-PA,7159.AAEL001126-PB,7159.AAEL001742-PA,7159.AAEL001919-PB,7159.AAEL002646-PA,7159.AAEL002866-PA,7159.AAEL002903-PA,7159.AAEL003326-PA,7159.AAEL003530-PA,7159.AAEL003676-PA,7159.AAEL003824-PA,7159.AAEL003861-PA,7159.AAEL003872-PA,7159.AAEL004125-PA,7159.AAEL004319-PA,7159.AAEL004431-PA,7159.AAEL004480-PA,7159.AAEL004586-PB,7159.AAEL004592-PA,…	AAEL000217,TOLL8,AAEL000970,AAEL001126,AAEL001742,AAEL001919,AAEL002646,AAEL002866,AAEL002903,AAEL003326,AAEL003530,AAEL003676,AAEL003824,AAEL003861,Tctp,AAEL004125,AAEL004319,AAEL004431,AAEL004480,AAEL004586,AAEL004592,AAEL004839,AAEL004854,AAEL004865,AAEL004984,AAEL005206-PA,AAEL005347,AAEL005391,AAEL005510,AAEL005522,AAEL005580,AAEL006460,AAEL006523,AAEL006539,AAEL006792,AAEL006886,AAEL007288,…	3.02e-08	1.16e-06	Regulation of protein modification process
205	Process	GO:0048667	89	431	7159	7159.AAEL000324-PA,7159.AAEL000395-PA,7159.AAEL000405-PA,7159.AAEL000433-PA,7159.AAEL000498-PA,7159.AAEL000541-PB,7159.AAEL000671-PA,7159.AAEL000845-PA,7159.AAEL000860-PA,7159.AAEL000993-PA,7159.AAEL001612-PA,7159.AAEL001698-PA,7159.AAEL001843-PA,7159.AAEL001869-PA,7159.AAEL001918-PA,7159.AAEL001919-PB,7159.AAEL001929-PA,7159.AAEL002346-PB,7159.AAEL002583-PA,7159.AAEL002761-PC,7159.AAEL002848-PA,…	AAEL000324,USP,AAEL000405,AAEL000433,AAEL000498,AAEL000541,TOLL6,AAEL000845-PA,AAEL000860,AAEL000993,AAEL001612,AAEL001698,AAEL001843,AAEL001869,AAEL001918,AAEL001919,SPZ5,AAEL002346,TOLL7,AAEL002761,AAEL002848,AAEL002903,AAEL003047,AAEL003063,AAEL003331,AAEL003373,AAEL004165,AAEL004209,AAEL004586,AAEL004592,AAEL004688,AAEL004862,AAEL005736,AAEL005845,AAEL006069,AAEL006071,AAEL006522,AAEL007132,A…	3.1e-08	1.19e-06	Cell morphogenesis involved in neuron differentiation
206	Process	GO:0007472	63	262	7159	7159.AAEL000187-PA,7159.AAEL000433-PA,7159.AAEL000661-PA,7159.AAEL000970-PA,7159.AAEL000993-PA,7159.AAEL001220-PA,7159.AAEL001244-PA,7159.AAEL001411-PB,7159.AAEL001918-PA,7159.AAEL002253-PA,7159.AAEL002411-PB,7159.AAEL002646-PA,7159.AAEL002721-PA,7159.AAEL003731-PA,7159.AAEL004319-PA,7159.AAEL005175-PA,7159.AAEL005476-PA,7159.AAEL005643-PA,7159.AAEL005704-PA,7159.AAEL006609-PA,7159.AAEL006801-PA,…	AAEL000187-PA,AAEL000433,AAEL000661,AAEL000970,AAEL000993,ck,AAEL001244,AAEL001411,AAEL001918,AAEL002253,AAEL002411,AAEL002646,AAEL002721,AAEL003731,AAEL004319,AAEL005175,AAEL005476,AAEL005643,AAEL005704,AAEL006609,AAEL006801,AAEL006291,AAEL007293,DUOX,AAEL007779,AAEL008234,AAEL008269,AAEL008374,AAEL008617,AAEL008641,AAEL008696,AAEL008921,AAEL009080,AAEL009377,AAEL009430-PA,AAEL009806,AAEL009864,…	3.41e-08	1.3e-06	Wing disc morphogenesis
207	Process	GO:1901566	154	902	7159	7159.AAEL000010-PA,7159.AAEL000032-PC,7159.AAEL000185-PA,7159.AAEL000244-PA,7159.AAEL000278-PA,7159.AAEL000388-PA,7159.AAEL000444-PA,7159.AAEL000529-PA,7159.AAEL000634-PA,7159.AAEL000759-PA,7159.AAEL000823-PB,7159.AAEL000951-PA,7159.AAEL000987-PA,7159.AAEL001048-PA,7159.AAEL001101-PA,7159.AAEL001151-PA,7159.AAEL001378-PA,7159.AAEL001381-PA,7159.AAEL001759-PA,7159.AAEL001869-PA,7159.AAEL002047-PA,…	AAEL000010,RpS6,AAEL000185,AAEL000244,AAEL000278,AAEL000388,AAEL000444,AAEL000529,AAEL000634,AAEL000759,AAEL000823,AAEL000951,AAEL000987,AAEL001048,AAEL001101,AAEL001151,AAEL001378,AAEL001381,AAEL001759,AAEL001869,AAEL002047,AAEL002253,AAEL002345,RpS11,mAAT,AAEL002534,AAEL002701,AAEL002791,AAEL002804,AAEL002827,AAEL002832,AAEL002910,AAEL003093,AAEL003161,AAEL003396,RpS16,AAEL003530,40sRpS13,AAEL0…	3.64e-08	1.38e-06	Organonitrogen compound biosynthetic process
208	Process	GO:0001654	76	346	7159	7159.AAEL000187-PA,7159.AAEL000405-PA,7159.AAEL000433-PA,7159.AAEL000993-PA,7159.AAEL001503-PA,7159.AAEL001832-PA,7159.AAEL002253-PA,7159.AAEL002411-PB,7159.AAEL002721-PA,7159.AAEL003047-PA,7159.AAEL003415-PA,7159.AAEL003487-PA,7159.AAEL003731-PA,7159.AAEL003743-PA,7159.AAEL003853-PA,7159.AAEL004064-PA,7159.AAEL004319-PA,7159.AAEL004623-PA,7159.AAEL005364-PA,7159.AAEL005634-PA,7159.AAEL005643-PA,…	AAEL000187-PA,AAEL000405,AAEL000433,AAEL000993,AAEL001503,AAEL001832,AAEL002253,AAEL002411,AAEL002721,AAEL003047,AAEL003415,AAEL003487,AAEL003731,AAEL003743,AAEL003853,AAEL004064,AAEL004319,AAEL004623,AAEL005364,AAEL005634,AAEL005643,AAEL005704,AAEL006178,AAEL006522,AAEL006539,AAEL006801,AAEL007065,AAEL007288,AAEL007360,AAEL007920,AAEL008234,AAEL008244-PA,AAEL008495-PA,AAEL008542,AAEL008684,AAEL0…	3.69e-08	1.39e-06	Eye development
209	Process	GO:0060341	49	179	7159	7159.AAEL000433-PA,7159.AAEL000993-PA,7159.AAEL001484-PB,7159.AAEL002308-PA,7159.AAEL003415-PA,7159.AAEL003416-PA,7159.AAEL003487-PA,7159.AAEL003676-PA,7159.AAEL003837-PA,7159.AAEL003914-PA,7159.AAEL004125-PA,7159.AAEL004351-PC,7159.AAEL004902-PA,7159.AAEL004936-PA,7159.AAEL005206-PA,7159.AAEL005271-PA,7159.AAEL005510-PA,7159.AAEL005522-PA,7159.AAEL006460-PA,7159.AAEL006488-PA,7159.AAEL006881-PA,…	AAEL000433,AAEL000993,AAEL001484,AAEL002308,AAEL003415,AAEL003416,AAEL003487,AAEL003676,AAEL003837,AAEL003914,AAEL004125,AAEL004351,AAEL004902,AAEL004936,AAEL005206-PA,AAEL005271,AAEL005510,AAEL005522,AAEL006460,AAEL006488,AAEL006881,AAEL007234,AAEL007293,AAEL007484,AAEL007494,AAEL007518,AAEL008056,AAEL008154,AAEL008542,AAEL009093,AAEL009189,AAEL009327,AAEL009377,AAEL009380,AAEL009604,AAEL010012,…	4.17e-08	1.54e-06	Regulation of cellular localization
210	Process	GO:0045664	55	216	7159	7159.AAEL000187-PA,7159.AAEL000984-PA,7159.AAEL002175-PA,7159.AAEL002346-PB,7159.AAEL002390-PA,7159.AAEL002903-PA,7159.AAEL003047-PA,7159.AAEL003063-PA,7159.AAEL003109-PA,7159.AAEL003371-PA,7159.AAEL003373-PA,7159.AAEL004431-PA,7159.AAEL004586-PB,7159.AAEL004592-PA,7159.AAEL005247-PA,7159.AAEL005643-PA,7159.AAEL006038-PA,7159.AAEL006069-PA,7159.AAEL006522-PA,7159.AAEL006801-PA,7159.AAEL007065-PA,…	AAEL000187-PA,AAEL000984,AAEL002175,AAEL002346,AAEL002390,AAEL002903,AAEL003047,AAEL003063,AAEL003109,AAEL003371,AAEL003373,AAEL004431,AAEL004586,AAEL004592,AAEL005247,AAEL005643,AAEL006038,AAEL006069,AAEL006522,AAEL006801,AAEL007065,AAEL007132,AAEL007484,AAEL007804,AAEL008234,AAEL008374,AAEL008500,AAEL008634,AAEL008823,AAEL009173,AAEL009326,AAEL009377,AAEL010012,AAEL010021,AAEL010226,AAEL010318,…	5.07e-08	1.86e-06	Regulation of neuron differentiation
211	Process	GO:0048749	72	323	7159	7159.AAEL000187-PA,7159.AAEL000405-PA,7159.AAEL000433-PA,7159.AAEL000993-PA,7159.AAEL001503-PA,7159.AAEL001832-PA,7159.AAEL002253-PA,7159.AAEL002411-PB,7159.AAEL002721-PA,7159.AAEL003047-PA,7159.AAEL003415-PA,7159.AAEL003487-PA,7159.AAEL003731-PA,7159.AAEL003743-PA,7159.AAEL003853-PA,7159.AAEL004064-PA,7159.AAEL004319-PA,7159.AAEL005364-PA,7159.AAEL005643-PA,7159.AAEL005704-PA,7159.AAEL006178-PA,…	AAEL000187-PA,AAEL000405,AAEL000433,AAEL000993,AAEL001503,AAEL001832,AAEL002253,AAEL002411,AAEL002721,AAEL003047,AAEL003415,AAEL003487,AAEL003731,AAEL003743,AAEL003853,AAEL004064,AAEL004319,AAEL005364,AAEL005643,AAEL005704,AAEL006178,AAEL006522,AAEL006539,AAEL006801,AAEL007065,AAEL007288,AAEL007360,AAEL007920,AAEL008234,AAEL008244-PA,AAEL008495-PA,AAEL008684,AAEL008696,AAEL008827,AAEL008940,AAEL0…	5.12e-08	1.87e-06	Compound eye development
212	Process	GO:0030036	65	279	7159	7159.AAEL000187-PA,7159.AAEL000984-PA,7159.AAEL001360-PA,7159.AAEL001411-PB,7159.AAEL001434-PA,7159.AAEL001710-PA,7159.AAEL001904-PA,7159.AAEL002417-PB,7159.AAEL002539-PA,7159.AAEL002571-PA,7159.AAEL002572-PA,7159.AAEL002759-PA,7159.AAEL002761-PC,7159.AAEL002998-PA,7159.AAEL003162-PA,7159.AAEL003283-PA,7159.AAEL003853-PA,7159.AAEL003957-PC,7159.AAEL004141-PA,7159.AAEL004227-PC,7159.AAEL004592-PA,…	AAEL000187-PA,AAEL000984,AAEL001360,AAEL001411,AAEL001434,AAEL001710,AAEL001904,AAEL002417,AAEL002539,AAEL002571,AAEL002572,AAEL002759,AAEL002761,AAEL002998,AAEL003162-PA,AAEL003283,AAEL003853,AAEL003957,AAEL004141,AAEL004227,AAEL004592,AAEL004623,AAEL005206-PA,AAEL005391,AAEL005908,AAEL006022,AAEL006069,AAEL006122,AAEL006776,AAEL007029,AAEL007288,AAEL007290,AAEL007306,AAEL007465,AAEL008154,AAEL0…	5.71e-08	2.07e-06	Actin cytoskeleton organization
213	Process	GO:0030029	67	292	7159	7159.AAEL000187-PA,7159.AAEL000984-PA,7159.AAEL001220-PA,7159.AAEL001360-PA,7159.AAEL001411-PB,7159.AAEL001434-PA,7159.AAEL001710-PA,7159.AAEL001904-PA,7159.AAEL001918-PA,7159.AAEL002417-PB,7159.AAEL002539-PA,7159.AAEL002571-PA,7159.AAEL002572-PA,7159.AAEL002759-PA,7159.AAEL002761-PC,7159.AAEL002998-PA,7159.AAEL003162-PA,7159.AAEL003283-PA,7159.AAEL003853-PA,7159.AAEL003957-PC,7159.AAEL004141-PA,…	AAEL000187-PA,AAEL000984,ck,AAEL001360,AAEL001411,AAEL001434,AAEL001710,AAEL001904,AAEL001918,AAEL002417,AAEL002539,AAEL002571,AAEL002572,AAEL002759,AAEL002761,AAEL002998,AAEL003162-PA,AAEL003283,AAEL003853,AAEL003957,AAEL004141,AAEL004227,AAEL004592,AAEL004623,AAEL005206-PA,AAEL005391,AAEL005908,AAEL006022,AAEL006069,AAEL006122,AAEL006776,AAEL007029,AAEL007288,AAEL007290,AAEL007306,AAEL007465,AA…	5.87e-08	2.12e-06	Actin filament-based process
214	Process	GO:0000904	94	473	7159	7159.AAEL000324-PA,7159.AAEL000395-PA,7159.AAEL000405-PA,7159.AAEL000433-PA,7159.AAEL000498-PA,7159.AAEL000541-PB,7159.AAEL000671-PA,7159.AAEL000845-PA,7159.AAEL000860-PA,7159.AAEL000993-PA,7159.AAEL001612-PA,7159.AAEL001698-PA,7159.AAEL001710-PA,7159.AAEL001843-PA,7159.AAEL001869-PA,7159.AAEL001918-PA,7159.AAEL001919-PB,7159.AAEL001929-PA,7159.AAEL002346-PB,7159.AAEL002583-PA,7159.AAEL002761-PC,…	AAEL000324,USP,AAEL000405,AAEL000433,AAEL000498,AAEL000541,TOLL6,AAEL000845-PA,AAEL000860,AAEL000993,AAEL001612,AAEL001698,AAEL001710,AAEL001843,AAEL001869,AAEL001918,AAEL001919,SPZ5,AAEL002346,TOLL7,AAEL002761,AAEL002848,AAEL002903,AAEL003047,AAEL003063,AAEL003331,AAEL003371,AAEL003373,AAEL004165,AAEL004209,AAEL004586,AAEL004592,AAEL004688,AAEL004862,AAEL005736,AAEL005845,AAEL006069,AAEL006071,A…	6.15e-08	2.21e-06	Cell morphogenesis involved in differentiation
215	Process	GO:0010605	148	866	7159	7159.AAEL000128-PA,7159.AAEL000181-PA,7159.AAEL000293-PA,7159.AAEL000395-PA,7159.AAEL000661-PA,7159.AAEL000970-PA,7159.AAEL001126-PB,7159.AAEL001421-PA,7159.AAEL001476-PA,7159.AAEL001612-PA,7159.AAEL001623-PA,7159.AAEL001742-PA,7159.AAEL001779-PA,7159.AAEL001864-PA,7159.AAEL001919-PB,7159.AAEL001946-PA,7159.AAEL002049-PC,7159.AAEL002083-PA,7159.AAEL002308-PA,7159.AAEL002394-PA,7159.AAEL002397-PA,…	AAEL000128-PA,AAEL000181,AAEL000293,USP,AAEL000661,AAEL000970,AAEL001126,AAEL001421,AAEL001476,AAEL001612,AAEL001623,AAEL001742,AAEL001779,4EBP,AAEL001919,AAEL001946,AAEL002049,AAEL002083,AAEL002308,AAEL002394,AAEL002397,AAEL002721,AAEL002879,AAEL003326,AAEL003415,AAEL003505,AAEL003540,AAEL003676,AAEL003824,AAEL003861,AAEL004097,AAEL004283,AAEL004319,AAEL004431,AAEL004472,AAEL004586,AAEL004715,AA…	6.5e-08	2.32e-06	Negative regulation of macromolecule metabolic process
216	Process	GO:0042330	78	366	7159	7159.AAEL000324-PA,7159.AAEL000405-PA,7159.AAEL000433-PA,7159.AAEL000498-PA,7159.AAEL000541-PB,7159.AAEL000671-PA,7159.AAEL000845-PA,7159.AAEL000860-PA,7159.AAEL000949-PA,7159.AAEL000993-PA,7159.AAEL001869-PA,7159.AAEL001918-PA,7159.AAEL001919-PB,7159.AAEL001929-PA,7159.AAEL001940-PA,7159.AAEL002346-PB,7159.AAEL002411-PB,7159.AAEL002583-PA,7159.AAEL002848-PA,7159.AAEL003047-PA,7159.AAEL003063-PA,…	AAEL000324,AAEL000405,AAEL000433,AAEL000498,AAEL000541,TOLL6,AAEL000845-PA,AAEL000860,AAEL000949,AAEL000993,AAEL001869,AAEL001918,AAEL001919,SPZ5,AAEL001940,AAEL002346,AAEL002411,TOLL7,AAEL002848,AAEL003047,AAEL003063,AAEL003322,AAEL003331,AAEL003373,AAEL003731,AAEL004209,AAEL004586,AAEL004592,AAEL004688,AAEL004862,AAEL005845,AAEL006071,AAEL006522,AAEL006835,AAEL007240,AAEL007401,AAEL007667,AAEL0…	7.28e-08	2.59e-06	Taxis
217	Process	GO:0007166	81	389	7159	7159.AAEL000324-PA,7159.AAEL000558-PA,7159.AAEL000661-PA,7159.AAEL000671-PA,7159.AAEL000984-PA,7159.AAEL001864-PA,7159.AAEL001888-PC,7159.AAEL001915-PA,7159.AAEL001929-PA,7159.AAEL002317-PA,7159.AAEL002346-PB,7159.AAEL002518-PA,7159.AAEL002583-PA,7159.AAEL002887-PA,7159.AAEL002903-PA,7159.AAEL003063-PA,7159.AAEL004063-PA,7159.AAEL004125-PA,7159.AAEL004165-PA,7159.AAEL004319-PA,7159.AAEL004351-PC,…	AAEL000324,AAEL000558-PA,AAEL000661,TOLL6,AAEL000984,4EBP,AAEL001888,AAEL001915,SPZ5,InR,AAEL002346,AAEL002518,TOLL7,arm,AAEL002903,AAEL003063,AAEL004063,AAEL004125,AAEL004165,AAEL004319,AAEL004351,AAEL004592,AAEL004876,AAEL004881,AAEL004883,GPRHIS,GPRDOP2,AAEL006069,AAEL006523,AAEL006792,AAEL006801,AAEL006949-PA,AAEL006973,DUOX,AAEL007664,AAEL007667,AAEL007804,AAEL007902,Sushi,GPRCIR,AAEL008234,…	9.58e-08	3.38e-06	Cell surface receptor signaling pathway
218	Process	GO:0007476	60	252	7159	7159.AAEL000187-PA,7159.AAEL000433-PA,7159.AAEL000661-PA,7159.AAEL000970-PA,7159.AAEL000993-PA,7159.AAEL001220-PA,7159.AAEL001244-PA,7159.AAEL001411-PB,7159.AAEL001918-PA,7159.AAEL002253-PA,7159.AAEL002411-PB,7159.AAEL002646-PA,7159.AAEL002721-PA,7159.AAEL003731-PA,7159.AAEL004319-PA,7159.AAEL005175-PA,7159.AAEL005476-PA,7159.AAEL005643-PA,7159.AAEL005704-PA,7159.AAEL006801-PA,7159.AAEL007187-PA,…	AAEL000187-PA,AAEL000433,AAEL000661,AAEL000970,AAEL000993,ck,AAEL001244,AAEL001411,AAEL001918,AAEL002253,AAEL002411,AAEL002646,AAEL002721,AAEL003731,AAEL004319,AAEL005175,AAEL005476,AAEL005643,AAEL005704,AAEL006801,AAEL006291,AAEL007293,DUOX,AAEL007779,AAEL008234,AAEL008269,AAEL008374,AAEL008617,AAEL008641,AAEL008696,AAEL008921,AAEL009080,AAEL009377,AAEL009430-PA,AAEL009806,AAEL009864,AAEL009912,…	9.66e-08	3.39e-06	Imaginal disc-derived wing morphogenesis
219	Process	GO:0003002	85	420	7159	7159.AAEL000433-PA,7159.AAEL000661-PA,7159.AAEL000993-PA,7159.AAEL001244-PA,7159.AAEL001411-PB,7159.AAEL001476-PA,7159.AAEL001612-PA,7159.AAEL002178-PA,7159.AAEL002253-PA,7159.AAEL002646-PA,7159.AAEL002721-PA,7159.AAEL002761-PC,7159.AAEL002887-PA,7159.AAEL003162-PA,7159.AAEL003503-PA,7159.AAEL003824-PA,7159.AAEL004097-PA,7159.AAEL004283-PA,7159.AAEL004319-PA,7159.AAEL004586-PB,7159.AAEL004715-PA,…	AAEL000433,AAEL000661,AAEL000993,AAEL001244,AAEL001411,AAEL001476,AAEL001612,AAEL002178,AAEL002253,AAEL002646,AAEL002721,AAEL002761,arm,AAEL003162-PA,AAEL003503,AAEL003824,AAEL004097,AAEL004283,AAEL004319,AAEL004586,AAEL004715,AAEL004936,AAEL005175,AAEL005400,AAEL005515,AAEL005704,AAEL005947,AAEL006062,AAEL006609,AAEL006776,AAEL006797-PA,AAEL007132,AAEL007293,AAEL007484,AAEL007658,AAEL007779,Sush…	1.35e-07	4.72e-06	Regionalization
220	Process	GO:0044087	77	366	7159	7159.AAEL000217-PA,7159.AAEL000984-PA,7159.AAEL001126-PB,7159.AAEL001381-PA,7159.AAEL001843-PA,7159.AAEL001864-PA,7159.AAEL001904-PA,7159.AAEL002759-PA,7159.AAEL002761-PC,7159.AAEL002903-PA,7159.AAEL003109-PA,7159.AAEL003162-PA,7159.AAEL003371-PA,7159.AAEL003415-PA,7159.AAEL003861-PA,7159.AAEL003914-PA,7159.AAEL004041-PA,7159.AAEL004165-PA,7159.AAEL004351-PC,7159.AAEL004592-PA,7159.AAEL005391-PA,…	AAEL000217,AAEL000984,AAEL001126,AAEL001381,AAEL001843,4EBP,AAEL001904,AAEL002759,AAEL002761,AAEL002903,AAEL003109,AAEL003162-PA,AAEL003371,AAEL003415,AAEL003861,AAEL003914,AAEL004041,AAEL004165,AAEL004351,AAEL004592,AAEL005391,AAEL005845,GPRDOP4,AAEL006158,AAEL006460,AAEL007029,AAEL007288,AAEL007290,AAEL007293,AAEL007484,AAEL007658,PIWI4,AAEL007920,AAEL008154,AAEL008234,AAEL008269,AAEL008356,AAE…	1.39e-07	4.82e-06	Regulation of cellular component biogenesis
221	Process	GO:0006935	67	302	7159	7159.AAEL000324-PA,7159.AAEL000405-PA,7159.AAEL000433-PA,7159.AAEL000498-PA,7159.AAEL000541-PB,7159.AAEL000671-PA,7159.AAEL000845-PA,7159.AAEL000860-PA,7159.AAEL000949-PA,7159.AAEL000993-PA,7159.AAEL001869-PA,7159.AAEL001918-PA,7159.AAEL001919-PB,7159.AAEL001929-PA,7159.AAEL002346-PB,7159.AAEL002583-PA,7159.AAEL002848-PA,7159.AAEL003047-PA,7159.AAEL003063-PA,7159.AAEL003331-PA,7159.AAEL003373-PA,…	AAEL000324,AAEL000405,AAEL000433,AAEL000498,AAEL000541,TOLL6,AAEL000845-PA,AAEL000860,AAEL000949,AAEL000993,AAEL001869,AAEL001918,AAEL001919,SPZ5,AAEL002346,TOLL7,AAEL002848,AAEL003047,AAEL003063,AAEL003331,AAEL003373,AAEL004209,AAEL004586,AAEL004592,AAEL004688,AAEL004862,AAEL005845,AAEL006071,AAEL006522,AAEL007240,AAEL007401,AAEL007667,AAEL007794,AAEL007804,AAEL008234,AAEL008374,AAEL008542,AAEL0…	1.72e-07	5.95e-06	Chemotaxis
222	Process	GO:0050767	65	289	7159	7159.AAEL000187-PA,7159.AAEL000336-PA,7159.AAEL000984-PA,7159.AAEL001476-PA,7159.AAEL002175-PA,7159.AAEL002346-PB,7159.AAEL002390-PA,7159.AAEL002903-PA,7159.AAEL003047-PA,7159.AAEL003063-PA,7159.AAEL003109-PA,7159.AAEL003371-PA,7159.AAEL003373-PA,7159.AAEL004097-PA,7159.AAEL004431-PA,7159.AAEL004586-PB,7159.AAEL004592-PA,7159.AAEL004952-PA,7159.AAEL005247-PA,7159.AAEL005643-PA,7159.AAEL006038-PA,…	AAEL000187-PA,AAEL000336,AAEL000984,AAEL001476,AAEL002175,AAEL002346,AAEL002390,AAEL002903,AAEL003047,AAEL003063,AAEL003109,AAEL003371,AAEL003373,AAEL004097,AAEL004431,AAEL004586,AAEL004592,AAEL004952,AAEL005247,AAEL005643,AAEL006038,AAEL006069,AAEL006522,AAEL006539,AAEL006801,AAEL007065,AAEL007132,AAEL007484,AAEL007804,AAEL008234,AAEL008374,AAEL008500,AAEL008634,AAEL008696,AAEL008823,AAEL009173,…	1.72e-07	5.95e-06	Regulation of neurogenesis
223	Process	GO:0009790	96	500	7159	7159.AAEL000433-PA,7159.AAEL000661-PA,7159.AAEL000970-PA,7159.AAEL000984-PA,7159.AAEL000993-PA,7159.AAEL001411-PB,7159.AAEL001476-PA,7159.AAEL001612-PA,7159.AAEL001710-PA,7159.AAEL001918-PA,7159.AAEL001919-PB,7159.AAEL002178-PA,7159.AAEL002308-PA,7159.AAEL002646-PA,7159.AAEL002721-PA,7159.AAEL002761-PC,7159.AAEL002771-PA,7159.AAEL002887-PA,7159.AAEL002903-PA,7159.AAEL003063-PA,7159.AAEL003162-PA,…	AAEL000433,AAEL000661,AAEL000970,AAEL000984,AAEL000993,AAEL001411,AAEL001476,AAEL001612,AAEL001710,AAEL001918,AAEL001919,AAEL002178,AAEL002308,AAEL002646,AAEL002721,AAEL002761,AAEL002771-PA,arm,AAEL002903,AAEL003063,AAEL003162-PA,AAEL003283,AAEL003812,AAEL003853,AAEL004227,AAEL004283,AAEL004319,AAEL004586,AAEL004623,AAEL005092,AAEL005515,AAEL005634,AAEL005643,AAEL005666,AAEL005704,AAEL005947,AAEL…	1.81e-07	6.18e-06	Embryo development
224	Process	GO:1901564	426	3183	7159	7159.AAEL000010-PA,7159.AAEL000028-PA,7159.AAEL000032-PC,7159.AAEL000037-PA,7159.AAEL000074-PA,7159.AAEL000185-PA,7159.AAEL000187-PA,7159.AAEL000193-PA,7159.AAEL000217-PA,7159.AAEL000244-PA,7159.AAEL000271-PB,7159.AAEL000278-PA,7159.AAEL000324-PA,7159.AAEL000388-PA,7159.AAEL000424-PA,7159.AAEL000444-PA,7159.AAEL000469-PA,7159.AAEL000529-PA,7159.AAEL000564-PB,7159.AAEL000589-PA,7159.AAEL000590-PA,…	AAEL000010,CLIPB34,RpS6,CLIPB35,CLIPB1,AAEL000185,AAEL000187-PA,AAEL000193,AAEL000217,AAEL000244,AAEL000271,AAEL000278,AAEL000324,AAEL000388,AAEL000424,AAEL000444,AAEL000469,AAEL000529,AAEL000564,AAEL000589,DNR1,AAEL000634,AAEL000758,AAEL000759,AAEL000823,AAEL000845-PA,AAEL000951,AAEL000987,AAEL001046,AAEL001048,AAEL001101,AAEL001126,AAEL001151,AAEL001378,AAEL001381,AAEL001492,AAEL001698,AAEL0017…	1.94e-07	6.59e-06	Organonitrogen compound metabolic process
225	Process	GO:0071704	644	5131	7159	7159.AAEL000010-PA,7159.AAEL000028-PA,7159.AAEL000032-PC,7159.AAEL000037-PA,7159.AAEL000074-PA,7159.AAEL000185-PA,7159.AAEL000187-PA,7159.AAEL000193-PA,7159.AAEL000217-PA,7159.AAEL000244-PA,7159.AAEL000271-PB,7159.AAEL000278-PA,7159.AAEL000293-PA,7159.AAEL000324-PA,7159.AAEL000370-PA,7159.AAEL000388-PA,7159.AAEL000395-PA,7159.AAEL000424-PA,7159.AAEL000444-PA,7159.AAEL000469-PA,7159.AAEL000510-PA,…	AAEL000010,CLIPB34,RpS6,CLIPB35,CLIPB1,AAEL000185,AAEL000187-PA,AAEL000193,AAEL000217,AAEL000244,AAEL000271,AAEL000278,AAEL000293,AAEL000324,AAEL000370,AAEL000388,USP,AAEL000424,AAEL000444,AAEL000469,AAEL000510,AAEL000529,AAEL000558-PA,AAEL000564,AAEL000589,DNR1,AAEL000634,AAEL000716,AAEL000746,AAEL000758,AAEL000759,AAEL000823,AAEL000840-PA,AAEL000845-PA,AAEL000951,AAEL000987,AAEL001007,AAEL00102…	2.24e-07	7.56e-06	Organic substance metabolic process
226	Process	GO:0007610	97	511	7159	7159.AAEL000090-PA,7159.AAEL000545-PA,7159.AAEL000759-PA,7159.AAEL001005-PA,7159.AAEL001517-PA,7159.AAEL002049-PC,7159.AAEL002367-PA,7159.AAEL002411-PB,7159.AAEL002848-PA,7159.AAEL002903-PA,7159.AAEL003203-PA,7159.AAEL003371-PA,7159.AAEL003378-PA,7159.AAEL003415-PA,7159.AAEL003425-PA,7159.AAEL003914-PA,7159.AAEL004074-PA,7159.AAEL004125-PA,7159.AAEL004285-PA,7159.AAEL004319-PA,7159.AAEL004351-PC,…	AAEL000090,AAEL000545,AAEL000759,AAEL001005,AAEL001517,AAEL002049,AAEL002367,AAEL002411,AAEL002848,AAEL002903,AAEL003203,AAEL003371,GPRNNA1,AAEL003415,AAEL003425,AAEL003914,AAEL004074,AAEL004125,AAEL004285,AAEL004319,AAEL004351,AAEL004592,AAEL004688,AAEL004715,AAEL005014,AAEL005160,AAEL005411,AAEL005704,AAEL005793,AAEL006433,AAEL006522,AAEL006794,AAEL006835,14-3-3zeta,AAEL006948,AAEL006993,AAEL00…	2.47e-07	8.29e-06	Behavior
227	Process	GO:0044260	339	2443	7159	7159.AAEL000010-PA,7159.AAEL000032-PC,7159.AAEL000185-PA,7159.AAEL000187-PA,7159.AAEL000193-PA,7159.AAEL000217-PA,7159.AAEL000244-PA,7159.AAEL000293-PA,7159.AAEL000324-PA,7159.AAEL000388-PA,7159.AAEL000444-PA,7159.AAEL000469-PA,7159.AAEL000529-PA,7159.AAEL000564-PB,7159.AAEL000589-PA,7159.AAEL000590-PA,7159.AAEL000758-PA,7159.AAEL000823-PB,7159.AAEL000845-PA,7159.AAEL000951-PA,7159.AAEL000987-PA,…	AAEL000010,RpS6,AAEL000185,AAEL000187-PA,AAEL000193,AAEL000217,AAEL000244,AAEL000293,AAEL000324,AAEL000388,AAEL000444,AAEL000469,AAEL000529,AAEL000564,AAEL000589,DNR1,AAEL000758,AAEL000823,AAEL000845-PA,AAEL000951,AAEL000987,AAEL001037,AAEL001046,AAEL001101,AAEL001126,AAEL001151,AAEL001612,AAEL001698,AAEL001759,AAEL001798,AAEL001847,AAEL001869,AAEL001898,AAEL001915,AAEL001919,AAEL002047,AAEL00225…	2.58e-07	8.62e-06	Cellular macromolecule metabolic process
228	Process	GO:0097485	65	295	7159	7159.AAEL000324-PA,7159.AAEL000405-PA,7159.AAEL000433-PA,7159.AAEL000498-PA,7159.AAEL000541-PB,7159.AAEL000671-PA,7159.AAEL000845-PA,7159.AAEL000860-PA,7159.AAEL000993-PA,7159.AAEL001869-PA,7159.AAEL001918-PA,7159.AAEL001919-PB,7159.AAEL001929-PA,7159.AAEL002346-PB,7159.AAEL002583-PA,7159.AAEL002848-PA,7159.AAEL003047-PA,7159.AAEL003063-PA,7159.AAEL003331-PA,7159.AAEL003373-PA,7159.AAEL004209-PA,…	AAEL000324,AAEL000405,AAEL000433,AAEL000498,AAEL000541,TOLL6,AAEL000845-PA,AAEL000860,AAEL000993,AAEL001869,AAEL001918,AAEL001919,SPZ5,AAEL002346,TOLL7,AAEL002848,AAEL003047,AAEL003063,AAEL003331,AAEL003373,AAEL004209,AAEL004586,AAEL004592,AAEL004688,AAEL004862,AAEL005845,AAEL006071,AAEL006522,AAEL007240,AAEL007401,AAEL007667,AAEL007794,AAEL007804,AAEL008234,AAEL008374,AAEL008542,AAEL008634,AAEL0…	3.24e-07	1.08e-05	Neuron projection guidance
229	Process	GO:0034641	297	2098	7159	7159.AAEL000010-PA,7159.AAEL000032-PC,7159.AAEL000185-PA,7159.AAEL000271-PB,7159.AAEL000278-PA,7159.AAEL000293-PA,7159.AAEL000388-PA,7159.AAEL000444-PA,7159.AAEL000510-PA,7159.AAEL000529-PA,7159.AAEL000634-PA,7159.AAEL000759-PA,7159.AAEL000823-PB,7159.AAEL000951-PA,7159.AAEL000987-PA,7159.AAEL001037-PA,7159.AAEL001099-PA,7159.AAEL001101-PA,7159.AAEL001216-PA,7159.AAEL001242-PA,7159.AAEL001279-PB,…	AAEL000010,RpS6,AAEL000185,AAEL000271,AAEL000278,AAEL000293,AAEL000388,AAEL000444,AAEL000510,AAEL000529,AAEL000634,AAEL000759,AAEL000823,AAEL000951,AAEL000987,AAEL001037,AAEL001099,AAEL001101,AAEL001216,AAEL001242,AAEL001279,AAEL001378,AAEL001381,AAEL001492,AAEL001612,AAEL001623,AAEL001759,AAEL001847,AAEL001869,AAEL002047,AAEL002178,AAEL002182,AAEL002272,AAEL002308,AAEL002345,RpS11,AAEL002394,AAE…	3.68e-07	1.22e-05	Cellular nitrogen compound metabolic process
230	Process	GO:0051338	51	208	7159	7159.AAEL000217-PA,7159.AAEL000324-PA,7159.AAEL002646-PA,7159.AAEL002866-PA,7159.AAEL002903-PA,7159.AAEL003530-PA,7159.AAEL003676-PA,7159.AAEL003824-PA,7159.AAEL004319-PA,7159.AAEL004480-PA,7159.AAEL004592-PA,7159.AAEL004839-PA,7159.AAEL004854-PA,7159.AAEL004865-PA,7159.AAEL005580-PA,7159.AAEL006460-PA,7159.AAEL006539-PA,7159.AAEL006792-PA,7159.AAEL006886-PA,7159.AAEL006949-PA,7159.AAEL007494-PA,…	AAEL000217,AAEL000324,AAEL002646,AAEL002866,AAEL002903,AAEL003530,AAEL003676,AAEL003824,AAEL004319,AAEL004480,AAEL004592,AAEL004839,AAEL004854,AAEL004865,AAEL005580,AAEL006460,AAEL006539,AAEL006792,AAEL006886,AAEL006949-PA,AAEL007494,AAEL008306-PA,Cdc42,AAEL009723,AAEL009859,AAEL010411,AAEL010543,AAEL010835,AAEL011277,AAEL012175,AAEL013139,AAEL013291,AAEL013596,AAEL013844,AAEL013858-PA,AAEL014510…	4.11e-07	1.35e-05	Regulation of transferase activity
231	Process	GO:0032970	39	137	7159	7159.AAEL000984-PA,7159.AAEL001904-PA,7159.AAEL001918-PA,7159.AAEL002646-PA,7159.AAEL002759-PA,7159.AAEL003162-PA,7159.AAEL003415-PA,7159.AAEL003861-PA,7159.AAEL004227-PC,7159.AAEL004351-PC,7159.AAEL004592-PA,7159.AAEL006523-PA,7159.AAEL007029-PB,7159.AAEL007288-PB,7159.AAEL007290-PA,7159.AAEL007293-PA,7159.AAEL008154-PA,7159.AAEL008234-PA,7159.AAEL008269-PA,7159.AAEL008374-PA,7159.AAEL008431-PA,…	AAEL000984,AAEL001904,AAEL001918,AAEL002646,AAEL002759,AAEL003162-PA,AAEL003415,AAEL003861,AAEL004227,AAEL004351,AAEL004592,AAEL006523,AAEL007029,AAEL007288,AAEL007290,AAEL007293,AAEL008154,AAEL008234,AAEL008269,AAEL008374,AAEL008431,AAEL008921,AAEL010469,AAEL010509,AAEL011105,AAEL011778,AAEL011982,AAEL012519,AAEL013069,AAEL013139,AAEL013353,AAEL013729,AAEL013778,AAEL013997,AAEL017012-PC,AAEL0174…	4.28e-07	1.4e-05	Regulation of actin filament-based process
232	Process	GO:0043549	47	184	7159	7159.AAEL000217-PA,7159.AAEL000324-PA,7159.AAEL002646-PA,7159.AAEL002866-PA,7159.AAEL002903-PA,7159.AAEL003530-PA,7159.AAEL003824-PA,7159.AAEL004319-PA,7159.AAEL004592-PA,7159.AAEL004839-PA,7159.AAEL004854-PA,7159.AAEL004865-PA,7159.AAEL005580-PA,7159.AAEL006460-PA,7159.AAEL006539-PA,7159.AAEL006792-PA,7159.AAEL006886-PA,7159.AAEL006949-PA,7159.AAEL007494-PA,7159.AAEL008306-PA,7159.AAEL008543-PA,…	AAEL000217,AAEL000324,AAEL002646,AAEL002866,AAEL002903,AAEL003530,AAEL003824,AAEL004319,AAEL004592,AAEL004839,AAEL004854,AAEL004865,AAEL005580,AAEL006460,AAEL006539,AAEL006792,AAEL006886,AAEL006949-PA,AAEL007494,AAEL008306-PA,Cdc42,AAEL009723,AAEL009859,AAEL010411,AAEL010543,AAEL010835,AAEL011277,AAEL013139,AAEL013291,AAEL013596,AAEL013858-PA,AAEL014510,AAEL015064,AAEL015314,AAEL017224-PA,AAEL017…	4.33e-07	1.41e-05	Regulation of kinase activity
233	Process	GO:0007623	32	99	7159	7159.AAEL001323-PA,7159.AAEL002049-PC,7159.AAEL002721-PA,7159.AAEL003371-PA,7159.AAEL005255-PA,7159.AAEL005793-PA,7159.AAEL007187-PA,7159.AAEL007447-PA,7159.AAEL008056-PA,7159.AAEL008371-PA,7159.AAEL008823-PA,7159.AAEL009024-PA,7159.AAEL009264-PA,7159.AAEL009326-PA,7159.AAEL010513-PA,7159.AAEL011092-PA,7159.AAEL011371-PA,7159.AAEL011967-PA,7159.AAEL012409-PA,7159.AAEL012471-PA,7159.AAEL012500-PA,…	AAEL001323,AAEL002049,AAEL002721,AAEL003371,AAEL005255,AAEL005793,AAEL006291,AAEL007447,AAEL008056,AAEL008371,AAEL008823,GPRCAL3,AAEL009264,AAEL009326,AAEL010513,AAEL011092,AAEL011371,AAEL011967,AAEL012409,DOME,AAEL012500,HOP,AAEL013324,AAEL013982,AAEL014151,AAEL015314,AAEL017012-PC,AAEL017391-PA,AAEL017515-PA,AAEL006959,AAEL003085,AAEL003370	4.68e-07	1.52e-05	Circadian rhythm
234	Process	GO:0022604	44	167	7159	7159.AAEL000187-PA,7159.AAEL000984-PA,7159.AAEL001918-PA,7159.AAEL002175-PA,7159.AAEL002346-PB,7159.AAEL003047-PA,7159.AAEL003063-PA,7159.AAEL003109-PA,7159.AAEL003373-PA,7159.AAEL004586-PB,7159.AAEL004977-PA,7159.AAEL005643-PA,7159.AAEL006038-PA,7159.AAEL006069-PA,7159.AAEL006122-PA,7159.AAEL006522-PA,7159.AAEL006801-PA,7159.AAEL007484-PA,7159.AAEL007804-PA,7159.AAEL008154-PA,7159.AAEL008234-PA,…	AAEL000187-PA,AAEL000984,AAEL001918,AAEL002175,AAEL002346,AAEL003047,AAEL003063,AAEL003109,AAEL003373,AAEL004586,AAEL004977,AAEL005643,AAEL006038,AAEL006069,AAEL006122,AAEL006522,AAEL006801,AAEL007484,AAEL007804,AAEL008154,AAEL008234,AAEL008269,AAEL008374,AAEL008500,AAEL009326,AAEL009371,AAEL009377,AAEL010012,AAEL010021,AAEL010469,AAEL011083,AAEL011116,AAEL012519,HOP,AAEL012632,AAEL013074,AAEL013…	4.91e-07	1.58e-05	Regulation of cell morphogenesis
235	Process	GO:0007411	63	288	7159	7159.AAEL000324-PA,7159.AAEL000405-PA,7159.AAEL000433-PA,7159.AAEL000498-PA,7159.AAEL000541-PB,7159.AAEL000671-PA,7159.AAEL000845-PA,7159.AAEL000860-PA,7159.AAEL000993-PA,7159.AAEL001869-PA,7159.AAEL001918-PA,7159.AAEL001919-PB,7159.AAEL001929-PA,7159.AAEL002346-PB,7159.AAEL002583-PA,7159.AAEL002848-PA,7159.AAEL003047-PA,7159.AAEL003063-PA,7159.AAEL003331-PA,7159.AAEL003373-PA,7159.AAEL004209-PA,…	AAEL000324,AAEL000405,AAEL000433,AAEL000498,AAEL000541,TOLL6,AAEL000845-PA,AAEL000860,AAEL000993,AAEL001869,AAEL001918,AAEL001919,SPZ5,AAEL002346,TOLL7,AAEL002848,AAEL003047,AAEL003063,AAEL003331,AAEL003373,AAEL004209,AAEL004592,AAEL004688,AAEL004862,AAEL005845,AAEL006071,AAEL006522,AAEL007240,AAEL007401,AAEL007667,AAEL007794,AAEL007804,AAEL008234,AAEL008374,AAEL008542,AAEL008634,AAEL008696,AAEL0…	6.07e-07	1.95e-05	Axon guidance
236	Process	GO:0045859	41	151	7159	7159.AAEL000217-PA,7159.AAEL002646-PA,7159.AAEL002866-PA,7159.AAEL002903-PA,7159.AAEL003530-PA,7159.AAEL003824-PA,7159.AAEL004592-PA,7159.AAEL004839-PA,7159.AAEL004854-PA,7159.AAEL004865-PA,7159.AAEL005580-PA,7159.AAEL006460-PA,7159.AAEL006539-PA,7159.AAEL006792-PA,7159.AAEL006886-PA,7159.AAEL007494-PA,7159.AAEL008306-PA,7159.AAEL008543-PA,7159.AAEL009723-PA,7159.AAEL009859-PA,7159.AAEL010411-PA,…	AAEL000217,AAEL002646,AAEL002866,AAEL002903,AAEL003530,AAEL003824,AAEL004592,AAEL004839,AAEL004854,AAEL004865,AAEL005580,AAEL006460,AAEL006539,AAEL006792,AAEL006886,AAEL007494,AAEL008306-PA,Cdc42,AAEL009723,AAEL009859,AAEL010411,AAEL010543,AAEL010835,AAEL011277,AAEL013139,AAEL013291,AAEL013858-PA,AAEL014510,AAEL015064,AAEL015314,AAEL017224-PA,AAEL017338-PA,AAEL017447-PC,AAEL007035,AAEL007688,AAEL…	6.2e-07	1.98e-05	Regulation of protein kinase activity
237	Process	GO:0032956	38	134	7159	7159.AAEL000984-PA,7159.AAEL001904-PA,7159.AAEL001918-PA,7159.AAEL002646-PA,7159.AAEL002759-PA,7159.AAEL003162-PA,7159.AAEL003415-PA,7159.AAEL003861-PA,7159.AAEL004227-PC,7159.AAEL004351-PC,7159.AAEL004592-PA,7159.AAEL006523-PA,7159.AAEL007029-PB,7159.AAEL007288-PB,7159.AAEL007290-PA,7159.AAEL007293-PA,7159.AAEL008154-PA,7159.AAEL008234-PA,7159.AAEL008269-PA,7159.AAEL008374-PA,7159.AAEL008431-PA,…	AAEL000984,AAEL001904,AAEL001918,AAEL002646,AAEL002759,AAEL003162-PA,AAEL003415,AAEL003861,AAEL004227,AAEL004351,AAEL004592,AAEL006523,AAEL007029,AAEL007288,AAEL007290,AAEL007293,AAEL008154,AAEL008234,AAEL008269,AAEL008374,AAEL008431,AAEL008921,AAEL010509,AAEL011105,AAEL011778,AAEL011982,AAEL012519,AAEL013069,AAEL013139,AAEL013353,AAEL013729,AAEL013778,AAEL013997,AAEL017012-PC,AAEL017499-PA,AAEL0…	6.49e-07	2.06e-05	Regulation of actin cytoskeleton organization
238	Process	GO:0007163	50	206	7159	7159.AAEL000770-PA,7159.AAEL001582-PA,7159.AAEL001710-PA,7159.AAEL003371-PA,7159.AAEL004319-PA,7159.AAEL004623-PA,7159.AAEL004688-PA,7159.AAEL004719-PA,7159.AAEL004936-PA,7159.AAEL004977-PA,7159.AAEL005271-PA,7159.AAEL005515-PF,7159.AAEL005704-PA,7159.AAEL006069-PA,7159.AAEL006460-PA,7159.AAEL006801-PA,7159.AAEL006885-PA,7159.AAEL007132-PA,7159.AAEL007293-PA,7159.AAEL007484-PA,7159.AAEL007658-PA,…	AAEL000770,AAEL001582,AAEL001710,AAEL003371,AAEL004319,AAEL004623,AAEL004688,AAEL004719,AAEL004936,AAEL004977,AAEL005271,AAEL005515,AAEL005704,AAEL006069,AAEL006460,AAEL006801,14-3-3zeta,AAEL007132,AAEL007293,AAEL007484,AAEL007658,AAEL008234,AAEL008269,AAEL008431,AAEL008542,AAEL008684,AAEL009080,AAEL009093,AAEL009371,AAEL009377,AAEL010488,AAEL011116,AAEL011168,AAEL011302,AAEL011815,AAEL012421,HOP…	6.86e-07	2.17e-05	Establishment or maintenance of cell polarity
239	Process	GO:0061564	74	363	7159	7159.AAEL000324-PA,7159.AAEL000405-PA,7159.AAEL000433-PA,7159.AAEL000498-PA,7159.AAEL000541-PB,7159.AAEL000671-PA,7159.AAEL000845-PA,7159.AAEL000860-PA,7159.AAEL000984-PA,7159.AAEL000993-PA,7159.AAEL001869-PA,7159.AAEL001918-PA,7159.AAEL001919-PB,7159.AAEL001929-PA,7159.AAEL002346-PB,7159.AAEL002583-PA,7159.AAEL002848-PA,7159.AAEL003047-PA,7159.AAEL003063-PA,7159.AAEL003331-PA,7159.AAEL003373-PA,…	AAEL000324,AAEL000405,AAEL000433,AAEL000498,AAEL000541,TOLL6,AAEL000845-PA,AAEL000860,AAEL000984,AAEL000993,AAEL001869,AAEL001918,AAEL001919,SPZ5,AAEL002346,TOLL7,AAEL002848,AAEL003047,AAEL003063,AAEL003331,AAEL003373,AAEL004209,AAEL004592,AAEL004688,AAEL004862,AAEL005666,AAEL005845,AAEL006069,AAEL006071,AAEL006522,AAEL006291,AAEL007240,AAEL007293,AAEL007360,AAEL007401,AAEL007667,AAEL007794,AAEL0…	6.88e-07	2.17e-05	Axon development
240	Process	GO:0034248	58	257	7159	7159.AAEL000185-PA,7159.AAEL000529-PA,7159.AAEL000590-PA,7159.AAEL000951-PA,7159.AAEL001101-PA,7159.AAEL001381-PA,7159.AAEL001421-PA,7159.AAEL001864-PA,7159.AAEL002308-PA,7159.AAEL002345-PA,7159.AAEL002397-PA,7159.AAEL002879-PA,7159.AAEL002903-PA,7159.AAEL003540-PA,7159.AAEL003835-PB,7159.AAEL004010-PC,7159.AAEL004500-PB,7159.AAEL004503-PB,7159.AAEL004697-PA,7159.AAEL004715-PA,7159.AAEL005515-PF,…	AAEL000185,AAEL000529,DNR1,AAEL000951,AAEL001101,AAEL001381,AAEL001421,4EBP,AAEL002308,AAEL002345,AAEL002397,AAEL002879,AAEL002903,AAEL003540,AAEL003835,AAEL004010,AAEL004500,AAEL004503-PB,AAEL004697,AAEL004715,AAEL005515,AAEL005558,AAEL005947,AAEL007447,eIF3-S9,SRPN10,AAEL008101,AAEL008257,AAEL008500,AAEL009313,AAEL009326,AAEL009400,AAEL009912,AAEL009971,AAEL010018,AAEL010318,AAEL010509,AAEL0112…	7.14e-07	2.23e-05	Regulation of cellular amide metabolic process
241	Process	GO:0051093	51	213	7159	7159.AAEL000217-PA,7159.AAEL000395-PA,7159.AAEL000649-PA,7159.AAEL001476-PA,7159.AAEL001734-PA,7159.AAEL002175-PA,7159.AAEL002308-PA,7159.AAEL002390-PA,7159.AAEL002548-PA,7159.AAEL003063-PA,7159.AAEL003371-PA,7159.AAEL003373-PA,7159.AAEL004319-PA,7159.AAEL004431-PA,7159.AAEL004586-PB,7159.AAEL004592-PA,7159.AAEL004952-PA,7159.AAEL006539-PA,7159.AAEL006797-PA,7159.AAEL007595-PA,7159.AAEL007804-PA,…	AAEL000217,USP,AAEL000649,AAEL001476,AAEL001734,AAEL002175,AAEL002308,AAEL002390,Hamartin,AAEL003063,AAEL003371,AAEL003373,AAEL004319,AAEL004431,AAEL004586,AAEL004592,AAEL004952,AAEL006539,AAEL006797-PA,AAEL007595,AAEL007804,AAEL007920,AAEL008371,AAEL008495-PA,AAEL008641,AAEL008823,IAP1,AAEL009088,AAEL009093,AAEL009173,AAEL009326,AAEL009380,AAEL009723,AAEL010021,AAEL010222,AAEL010312,AAEL010411,A…	7.53e-07	2.34e-05	Negative regulation of developmental process
242	Process	GO:0009893	163	1026	7159	7159.AAEL000181-PA,7159.AAEL000217-PA,7159.AAEL000324-PA,7159.AAEL000395-PA,7159.AAEL000661-PA,7159.AAEL000970-PA,7159.AAEL001101-PA,7159.AAEL001126-PB,7159.AAEL001421-PA,7159.AAEL001623-PA,7159.AAEL001869-PA,7159.AAEL001915-PA,7159.AAEL001940-PA,7159.AAEL002049-PC,7159.AAEL002235-PA,7159.AAEL002308-PA,7159.AAEL002346-PB,7159.AAEL002358-PA,7159.AAEL002397-PA,7159.AAEL002407-PB,7159.AAEL002455-PA,…	AAEL000181,AAEL000217,AAEL000324,USP,AAEL000661,AAEL000970,AAEL001101,AAEL001126,AAEL001421,AAEL001623,AAEL001869,AAEL001915,AAEL001940,AAEL002049,AAEL002235,AAEL002308,AAEL002346,AAEL002358,AAEL002397,AAEL002407,AAEL002455,AAEL002487,Hamartin,TOLL7,AAEL002646,AAEL002879,AAEL002903,AAEL002998,AAEL003097-PA,AAEL003210,AAEL003371,AAEL003466,AAEL003505,AAEL003530,AAEL003646,AAEL003731,AAEL003835,Tct…	8.4e-07	2.58e-05	Positive regulation of metabolic process
243	Process	GO:0010720	46	183	7159	7159.AAEL000336-PA,7159.AAEL001411-PB,7159.AAEL002346-PB,7159.AAEL002759-PA,7159.AAEL002903-PA,7159.AAEL003109-PA,7159.AAEL003371-PA,7159.AAEL004097-PA,7159.AAEL004319-PA,7159.AAEL004592-PA,7159.AAEL005643-PA,7159.AAEL006069-PA,7159.AAEL006801-PA,7159.AAEL007065-PA,7159.AAEL007132-PA,7159.AAEL007484-PA,7159.AAEL008234-PA,7159.AAEL008257-PA,7159.AAEL008374-PA,7159.AAEL008634-PA,7159.AAEL008696-PA,…	AAEL000336,AAEL001411,AAEL002346,AAEL002759,AAEL002903,AAEL003109,AAEL003371,AAEL004097,AAEL004319,AAEL004592,AAEL005643,AAEL006069,AAEL006801,AAEL007065,AAEL007132,AAEL007484,AAEL008234,AAEL008257,AAEL008374,AAEL008634,AAEL008696,AAEL008823,AAEL008921,IAP1,AAEL009326,AAEL009377,AAEL010012,AAEL010067,AAEL010226,AAEL010469,AAEL010488,AAEL010509,CASPS7,AAEL012421,AAEL012632,AAEL013203,AAEL013840,AA…	8.36e-07	2.58e-05	Positive regulation of cell development
244	Process	GO:0034330	57	252	7159	7159.AAEL000187-PA,7159.AAEL000405-PA,7159.AAEL000433-PA,7159.AAEL000498-PA,7159.AAEL000589-PA,7159.AAEL001403-PA,7159.AAEL001914-PA,7159.AAEL002399-PA,7159.AAEL002411-PB,7159.AAEL002903-PA,7159.AAEL003109-PA,7159.AAEL003283-PA,7159.AAEL003416-PA,7159.AAEL003853-PA,7159.AAEL004165-PA,7159.AAEL004209-PA,7159.AAEL004227-PC,7159.AAEL004592-PA,7159.AAEL005206-PA,7159.AAEL005526-PA,7159.AAEL005643-PA,…	AAEL000187-PA,AAEL000405,AAEL000433,AAEL000498,AAEL000589,AAEL001403,AAEL001914,mAAT,AAEL002411,AAEL002903,AAEL003109,AAEL003283,AAEL003416,AAEL003853,AAEL004165,AAEL004209,AAEL004227,AAEL004592,AAEL005206-PA,AAEL005526,AAEL005643,AAEL005666,AAEL005845,AAEL006205,AAEL006460,AAEL007288,AAEL007518,AAEL007658,AAEL007794,AAEL008356,AAEL008374,AAEL008641,AAEL009093,AAEL009173,AAEL009249-PA,AAEL009295,…	8.35e-07	2.58e-05	Cell junction organization
245	Process	GO:0035315	21	48	7159	7159.AAEL000187-PA,7159.AAEL001220-PA,7159.AAEL001411-PB,7159.AAEL002411-PB,7159.AAEL005476-PA,7159.AAEL005634-PA,7159.AAEL006801-PA,7159.AAEL008234-PA,7159.AAEL008269-PA,7159.AAEL008641-PA,7159.AAEL008921-PB,7159.AAEL009377-PA,7159.AAEL009430-PA,7159.AAEL010021-PA,7159.AAEL011371-PA,7159.AAEL011778-PA,7159.AAEL012751-PA,7159.AAEL013139-PD,7159.AAEL013808-PA,7159.AAEL015271-PA,7159.AAEL018112-PA	AAEL000187-PA,ck,AAEL001411,AAEL002411,AAEL005476,AAEL005634,AAEL006801,AAEL008234,AAEL008269,AAEL008641,AAEL008921,AAEL009377,AAEL009430-PA,AAEL010021,AAEL011371,AAEL011778,AAEL012751,AAEL013139,AAEL013808,AAEL015271,AAEL018112-PA	9.69e-07	2.96e-05	Hair cell differentiation
246	Process	GO:0048511	33	109	7159	7159.AAEL001323-PA,7159.AAEL002049-PC,7159.AAEL002721-PA,7159.AAEL003371-PA,7159.AAEL005255-PA,7159.AAEL005793-PA,7159.AAEL007187-PA,7159.AAEL007293-PA,7159.AAEL007447-PA,7159.AAEL008056-PA,7159.AAEL008371-PA,7159.AAEL008823-PA,7159.AAEL009024-PA,7159.AAEL009264-PA,7159.AAEL009326-PA,7159.AAEL010513-PA,7159.AAEL011092-PA,7159.AAEL011371-PA,7159.AAEL011967-PA,7159.AAEL012409-PA,7159.AAEL012471-PA,…	AAEL001323,AAEL002049,AAEL002721,AAEL003371,AAEL005255,AAEL005793,AAEL006291,AAEL007293,AAEL007447,AAEL008056,AAEL008371,AAEL008823,GPRCAL3,AAEL009264,AAEL009326,AAEL010513,AAEL011092,AAEL011371,AAEL011967,AAEL012409,DOME,AAEL012500,HOP,AAEL013324,AAEL013982,AAEL014151,AAEL015314,AAEL017012-PC,AAEL017391-PA,AAEL017515-PA,AAEL006959,AAEL003085,AAEL003370	1.05e-06	3.2e-05	Rhythmic process
247	Process	GO:0006807	546	4303	7159	7159.AAEL000010-PA,7159.AAEL000028-PA,7159.AAEL000032-PC,7159.AAEL000037-PA,7159.AAEL000074-PA,7159.AAEL000185-PA,7159.AAEL000187-PA,7159.AAEL000193-PA,7159.AAEL000217-PA,7159.AAEL000244-PA,7159.AAEL000271-PB,7159.AAEL000278-PA,7159.AAEL000293-PA,7159.AAEL000324-PA,7159.AAEL000388-PA,7159.AAEL000424-PA,7159.AAEL000444-PA,7159.AAEL000469-PA,7159.AAEL000510-PA,7159.AAEL000529-PA,7159.AAEL000564-PB,…	AAEL000010,CLIPB34,RpS6,CLIPB35,CLIPB1,AAEL000185,AAEL000187-PA,AAEL000193,AAEL000217,AAEL000244,AAEL000271,AAEL000278,AAEL000293,AAEL000324,AAEL000388,AAEL000424,AAEL000444,AAEL000469,AAEL000510,AAEL000529,AAEL000564,AAEL000589,DNR1,AAEL000634,AAEL000758,AAEL000759,AAEL000823,AAEL000845-PA,AAEL000951,AAEL000987,AAEL001037,AAEL001046,AAEL001048,AAEL001099,AAEL001101,AAEL001126,AAEL001151,AAEL0012…	1.12e-06	3.37e-05	Nitrogen compound metabolic process
248	Process	GO:1901576	219	1480	7159	7159.AAEL000010-PA,7159.AAEL000032-PC,7159.AAEL000185-PA,7159.AAEL000244-PA,7159.AAEL000278-PA,7159.AAEL000388-PA,7159.AAEL000395-PA,7159.AAEL000444-PA,7159.AAEL000529-PA,7159.AAEL000634-PA,7159.AAEL000716-PA,7159.AAEL000759-PA,7159.AAEL000823-PB,7159.AAEL000951-PA,7159.AAEL000987-PA,7159.AAEL001022-PB,7159.AAEL001048-PA,7159.AAEL001101-PA,7159.AAEL001151-PA,7159.AAEL001204-PA,7159.AAEL001378-PA,…	AAEL000010,RpS6,AAEL000185,AAEL000244,AAEL000278,AAEL000388,USP,AAEL000444,AAEL000529,AAEL000634,AAEL000716,AAEL000759,AAEL000823,AAEL000951,AAEL000987,AAEL001022,AAEL001048,AAEL001101,AAEL001151,AAEL001204,AAEL001378,AAEL001381,AAEL001448,AAEL001759,AAEL001847,AAEL001869,AAEL001940,AAEL002047,AAEL002253,AAEL002345,RpS11,AAEL002394,AAEL002397,mAAT,AAEL002407,AAEL002534,AAEL002551,AAEL002701,AAEL0…	1.12e-06	3.37e-05	Organic substance biosynthetic process
249	Process	GO:0001738	29	88	7159	7159.AAEL000187-PA,7159.AAEL001710-PA,7159.AAEL002411-PB,7159.AAEL003283-PA,7159.AAEL004319-PA,7159.AAEL004623-PA,7159.AAEL005704-PA,7159.AAEL006460-PA,7159.AAEL006801-PA,7159.AAEL007132-PA,7159.AAEL007288-PB,7159.AAEL008234-PA,7159.AAEL008269-PA,7159.AAEL008641-PA,7159.AAEL008684-PA,7159.AAEL009080-PB,7159.AAEL009371-PA,7159.AAEL009377-PA,7159.AAEL009430-PA,7159.AAEL010488-PA,7159.AAEL011778-PA,…	AAEL000187-PA,AAEL001710,AAEL002411,AAEL003283,AAEL004319,AAEL004623,AAEL005704,AAEL006460,AAEL006801,AAEL007132,AAEL007288,AAEL008234,AAEL008269,AAEL008641,AAEL008684,AAEL009080,AAEL009371,AAEL009377,AAEL009430-PA,AAEL010488,AAEL011778,AAEL012421,HOP,AAEL012658,AAEL013139,AAEL014510,AAEL014749,AAEL015271,AAEL017391-PA	1.15e-06	3.45e-05	Morphogenesis of a polarized epithelium
250	Process	GO:0051247	74	370	7159	7159.AAEL000217-PA,7159.AAEL000970-PA,7159.AAEL001101-PA,7159.AAEL001421-PA,7159.AAEL001623-PA,7159.AAEL001869-PA,7159.AAEL002358-PA,7159.AAEL002397-PA,7159.AAEL002407-PB,7159.AAEL002646-PA,7159.AAEL002903-PA,7159.AAEL003371-PA,7159.AAEL003466-PA,7159.AAEL003530-PA,7159.AAEL003835-PB,7159.AAEL003872-PA,7159.AAEL004125-PA,7159.AAEL004319-PA,7159.AAEL004480-PA,7159.AAEL004592-PA,7159.AAEL004839-PA,…	AAEL000217,AAEL000970,AAEL001101,AAEL001421,AAEL001623,AAEL001869,AAEL002358,AAEL002397,AAEL002407,AAEL002646,AAEL002903,AAEL003371,AAEL003466,AAEL003530,AAEL003835,Tctp,AAEL004125,AAEL004319,AAEL004480,AAEL004592,AAEL004839,AAEL004854,AAEL005206-PA,AAEL005347,AAEL005391,AAEL005510,AAEL006523,AAEL006539,AAEL006728,AAEL006886,AAEL006291,AAEL007290,AAEL007293,AAEL007494,AAEL007694,AAEL008107-PA,AAE…	1.28e-06	3.81e-05	Positive regulation of protein metabolic process
251	Process	GO:0019538	342	2515	7159	7159.AAEL000010-PA,7159.AAEL000028-PA,7159.AAEL000032-PC,7159.AAEL000037-PA,7159.AAEL000074-PA,7159.AAEL000185-PA,7159.AAEL000187-PA,7159.AAEL000193-PA,7159.AAEL000217-PA,7159.AAEL000244-PA,7159.AAEL000271-PB,7159.AAEL000324-PA,7159.AAEL000388-PA,7159.AAEL000424-PA,7159.AAEL000444-PA,7159.AAEL000469-PA,7159.AAEL000529-PA,7159.AAEL000564-PB,7159.AAEL000589-PA,7159.AAEL000590-PA,7159.AAEL000758-PA,…	AAEL000010,CLIPB34,RpS6,CLIPB35,CLIPB1,AAEL000185,AAEL000187-PA,AAEL000193,AAEL000217,AAEL000244,AAEL000271,AAEL000324,AAEL000388,AAEL000424,AAEL000444,AAEL000469,AAEL000529,AAEL000564,AAEL000589,DNR1,AAEL000758,AAEL000823,AAEL000845-PA,AAEL000951,AAEL000987,AAEL001046,AAEL001101,AAEL001126,AAEL001151,AAEL001698,AAEL001703,AAEL001759,AAEL001798,AAEL001855,AAEL001863,AAEL001869,AAEL001898,AAEL0019…	1.32e-06	3.9e-05	Protein metabolic process
252	Process	GO:0007409	70	343	7159	7159.AAEL000324-PA,7159.AAEL000405-PA,7159.AAEL000433-PA,7159.AAEL000498-PA,7159.AAEL000541-PB,7159.AAEL000671-PA,7159.AAEL000845-PA,7159.AAEL000860-PA,7159.AAEL000993-PA,7159.AAEL001869-PA,7159.AAEL001918-PA,7159.AAEL001919-PB,7159.AAEL001929-PA,7159.AAEL002346-PB,7159.AAEL002583-PA,7159.AAEL002848-PA,7159.AAEL003047-PA,7159.AAEL003063-PA,7159.AAEL003331-PA,7159.AAEL003373-PA,7159.AAEL004209-PA,…	AAEL000324,AAEL000405,AAEL000433,AAEL000498,AAEL000541,TOLL6,AAEL000845-PA,AAEL000860,AAEL000993,AAEL001869,AAEL001918,AAEL001919,SPZ5,AAEL002346,TOLL7,AAEL002848,AAEL003047,AAEL003063,AAEL003331,AAEL003373,AAEL004209,AAEL004592,AAEL004688,AAEL004862,AAEL005845,AAEL006069,AAEL006071,AAEL006522,AAEL006291,AAEL007240,AAEL007360,AAEL007401,AAEL007667,AAEL007794,AAEL007804,AAEL008234,AAEL008374,AAEL0…	1.32e-06	3.91e-05	Axonogenesis
253	Process	GO:0007010	110	629	7159	7159.AAEL000187-PA,7159.AAEL000405-PA,7159.AAEL000770-PA,7159.AAEL000984-PA,7159.AAEL001360-PA,7159.AAEL001411-PB,7159.AAEL001434-PA,7159.AAEL001484-PB,7159.AAEL001582-PA,7159.AAEL001710-PA,7159.AAEL001898-PA,7159.AAEL001904-PA,7159.AAEL002417-PB,7159.AAEL002539-PA,7159.AAEL002571-PA,7159.AAEL002572-PA,7159.AAEL002759-PA,7159.AAEL002761-PC,7159.AAEL002848-PA,7159.AAEL002851-PA,7159.AAEL002998-PA,…	AAEL000187-PA,AAEL000405,AAEL000770,AAEL000984,AAEL001360,AAEL001411,AAEL001434,AAEL001484,AAEL001582,AAEL001710,AAEL001898,AAEL001904,AAEL002417,AAEL002539,AAEL002571,AAEL002572,AAEL002759,AAEL002761,AAEL002848,AAEL002851,AAEL002998,AAEL003109,AAEL003162-PA,AAEL003283,AAEL003415,AAEL003853,AAEL003957,AAEL004141,AAEL004227,AAEL004410,AAEL004440,AAEL004592,AAEL004623,AAEL004688,AAEL004719,AAEL0049…	1.33e-06	3.92e-05	Cytoskeleton organization
254	Process	GO:0007167	40	151	7159	7159.AAEL000324-PA,7159.AAEL000984-PA,7159.AAEL001864-PA,7159.AAEL001888-PC,7159.AAEL001915-PA,7159.AAEL002317-PA,7159.AAEL002903-PA,7159.AAEL004125-PA,7159.AAEL004165-PA,7159.AAEL004319-PA,7159.AAEL004592-PA,7159.AAEL004876-PA,7159.AAEL004883-PA,7159.AAEL006523-PA,7159.AAEL006792-PA,7159.AAEL006949-PA,7159.AAEL007667-PA,7159.AAEL007902-PA,7159.AAEL008634-PA,7159.AAEL008696-PA,7159.AAEL008823-PA,…	AAEL000324,AAEL000984,4EBP,AAEL001888,AAEL001915,InR,AAEL002903,AAEL004125,AAEL004165,AAEL004319,AAEL004592,AAEL004876,AAEL004883,AAEL006523,AAEL006792,AAEL006949-PA,AAEL007667,AAEL007902,AAEL008634,AAEL008696,AAEL008823,AAEL009377,AAEL009430-PA,AAEL009723,AAEL010067,AAEL010256,AAEL010343,AAEL010433,AAEL010469,AAEL010488,AAEL012125,AAEL013596,AAEL013840,AAEL013858-PA,AAEL013939,AAEL017300-PA,AAEL…	1.43e-06	4.18e-05	Enzyme linked receptor protein signaling pathway
255	Process	GO:0009058	222	1511	7159	7159.AAEL000010-PA,7159.AAEL000032-PC,7159.AAEL000185-PA,7159.AAEL000244-PA,7159.AAEL000278-PA,7159.AAEL000388-PA,7159.AAEL000395-PA,7159.AAEL000444-PA,7159.AAEL000529-PA,7159.AAEL000558-PA,7159.AAEL000634-PA,7159.AAEL000716-PA,7159.AAEL000759-PA,7159.AAEL000823-PB,7159.AAEL000951-PA,7159.AAEL000987-PA,7159.AAEL001022-PB,7159.AAEL001048-PA,7159.AAEL001101-PA,7159.AAEL001151-PA,7159.AAEL001204-PA,…	AAEL000010,RpS6,AAEL000185,AAEL000244,AAEL000278,AAEL000388,USP,AAEL000444,AAEL000529,AAEL000558-PA,AAEL000634,AAEL000716,AAEL000759,AAEL000823,AAEL000951,AAEL000987,AAEL001022,AAEL001048,AAEL001101,AAEL001151,AAEL001204,AAEL001378,AAEL001381,AAEL001448,AAEL001759,AAEL001847,AAEL001869,AAEL001940,AAEL002047,AAEL002253,AAEL002345,RpS11,AAEL002394,AAEL002397,mAAT,AAEL002407,AAEL002534,AAEL002551,AA…	1.48e-06	4.29e-05	Biosynthetic process
256	Process	GO:0006950	178	1156	7159	7159.AAEL000217-PA,7159.AAEL000395-PA,7159.AAEL000444-PA,7159.AAEL000485-PB,7159.AAEL000496-PA,7159.AAEL000507-PA,7159.AAEL000641-PA,7159.AAEL000746-PA,7159.AAEL000758-PA,7159.AAEL000984-PA,7159.AAEL001005-PA,7159.AAEL001275-PA,7159.AAEL001360-PA,7159.AAEL001411-PB,7159.AAEL001432-PA,7159.AAEL001509-PC,7159.AAEL001516-PA,7159.AAEL001612-PA,7159.AAEL001779-PA,7159.AAEL001796-PA,7159.AAEL001864-PA,…	AAEL000217,USP,AAEL000444,AAEL000485,AAEL000496,AAEL000507,AAEL000641,AAEL000746,AAEL000758,AAEL000984,AAEL001005,AAEL001275,AAEL001360,AAEL001411,AAEL001432,AAEL001509,AAEL001516,AAEL001612,AAEL001779,AAEL001796,4EBP,AAEL001898,AAEL001914,AAEL001919,SPZ5,AAEL002049,AAEL002308,AAEL002390,AAEL002407,AAEL002487,Hamartin,TOLL7,AAEL002761,AAEL002771-PA,AAEL002888,AAEL002903,AAEL002972,AAEL002995,GPRN…	1.5e-06	4.34e-05	Response to stress
257	Process	GO:0044249	213	1439	7159	7159.AAEL000010-PA,7159.AAEL000032-PC,7159.AAEL000185-PA,7159.AAEL000244-PA,7159.AAEL000278-PA,7159.AAEL000388-PA,7159.AAEL000395-PA,7159.AAEL000444-PA,7159.AAEL000529-PA,7159.AAEL000558-PA,7159.AAEL000634-PA,7159.AAEL000759-PA,7159.AAEL000823-PB,7159.AAEL000951-PA,7159.AAEL000987-PA,7159.AAEL001022-PB,7159.AAEL001048-PA,7159.AAEL001101-PA,7159.AAEL001151-PA,7159.AAEL001204-PA,7159.AAEL001378-PA,…	AAEL000010,RpS6,AAEL000185,AAEL000244,AAEL000278,AAEL000388,USP,AAEL000444,AAEL000529,AAEL000558-PA,AAEL000634,AAEL000759,AAEL000823,AAEL000951,AAEL000987,AAEL001022,AAEL001048,AAEL001101,AAEL001151,AAEL001204,AAEL001378,AAEL001381,AAEL001448,AAEL001759,AAEL001847,AAEL001869,AAEL001940,AAEL002047,AAEL002253,AAEL002345,RpS11,AAEL002394,AAEL002397,mAAT,AAEL002407,AAEL002534,AAEL002551,AAEL002701,AA…	1.57e-06	4.53e-05	Cellular biosynthetic process
258	Process	GO:0008152	712	5833	7159	7159.AAEL000010-PA,7159.AAEL000028-PA,7159.AAEL000032-PC,7159.AAEL000037-PA,7159.AAEL000074-PA,7159.AAEL000102-PB,7159.AAEL000185-PA,7159.AAEL000187-PA,7159.AAEL000193-PA,7159.AAEL000217-PA,7159.AAEL000244-PA,7159.AAEL000271-PB,7159.AAEL000278-PA,7159.AAEL000293-PA,7159.AAEL000324-PA,7159.AAEL000370-PA,7159.AAEL000388-PA,7159.AAEL000395-PA,7159.AAEL000424-PA,7159.AAEL000444-PA,7159.AAEL000469-PA,…	AAEL000010,CLIPB34,RpS6,CLIPB35,CLIPB1,AAEL000102,AAEL000185,AAEL000187-PA,AAEL000193,AAEL000217,AAEL000244,AAEL000271,AAEL000278,AAEL000293,AAEL000324,AAEL000370,AAEL000388,USP,AAEL000424,AAEL000444,AAEL000469,AAEL000496,AAEL000507,AAEL000510,AAEL000511,AAEL000529,AAEL000558-PA,AAEL000564,AAEL000574,AAEL000589,DNR1,AAEL000634,AAEL000716,AAEL000746,AAEL000758,AAEL000759,AAEL000823,AAEL000840-PA,A…	1.74e-06	4.97e-05	Metabolic process
259	Process	GO:0009725	33	112	7159	7159.AAEL000395-PA,7159.AAEL001796-PA,7159.AAEL001864-PA,7159.AAEL001915-PA,7159.AAEL001946-PA,7159.AAEL002308-PA,7159.AAEL002317-PA,7159.AAEL002903-PA,7159.AAEL003505-PA,7159.AAEL004125-PA,7159.AAEL004431-PA,7159.AAEL004715-PA,7159.AAEL004777-PA,7159.AAEL005069-PA,7159.AAEL005175-PA,7159.AAEL006922-PB,7159.AAEL007397-PC,7159.AAEL008823-PA,7159.AAEL009588-PA,7159.AAEL010170-PA,7159.AAEL010343-PA,…	USP,AAEL001796,4EBP,AAEL001915,AAEL001946,AAEL002308,InR,AAEL002903,AAEL003505,AAEL004125,AAEL004431,AAEL004715,GPRGRK,AAEL005069,AAEL005175,AAEL006922,E75,AAEL008823,AAEL009588,AAEL010170,AAEL010343,AAEL011240,HNF4,GPRNNA9_1,GPRALS3,AAEL013075,AAEL013546,AAEL013596,AAEL013939,AAEL014717,AAEL014949,AAEL000728,AAEL003085	1.73e-06	4.97e-05	Response to hormone
260	Process	GO:0051049	70	346	7159	7159.AAEL000217-PA,7159.AAEL000747-PA,7159.AAEL001476-PA,7159.AAEL001484-PB,7159.AAEL002419-PA,7159.AAEL002456-PA,7159.AAEL002646-PA,7159.AAEL003210-PE,7159.AAEL003416-PA,7159.AAEL003914-PA,7159.AAEL003919-PA,7159.AAEL004041-PA,7159.AAEL004227-PC,7159.AAEL004351-PC,7159.AAEL004521-PA,7159.AAEL004936-PA,7159.AAEL004977-PA,7159.AAEL005069-PA,7159.AAEL005206-PA,7159.AAEL005391-PA,7159.AAEL005411-PA,…	AAEL000217,AAEL000747,AAEL001476,AAEL001484,AAEL002419,AAEL002456,AAEL002646,AAEL003210,AAEL003416,AAEL003914,AAEL003919,AAEL004041,AAEL004227,AAEL004351,AAEL004521,AAEL004936,AAEL004977,AAEL005069,AAEL005206-PA,AAEL005391,AAEL005411,AAEL005522,AAEL005633,AAEL005704,AAEL006205,AAEL006488,AAEL006881,AAEL006948,AAEL007002,AAEL007065,AAEL007293,AAEL007484,AAEL007494,AAEL007518,AAEL008056,AAEL008154,…	1.73e-06	4.97e-05	Regulation of transport
261	Process	GO:0051241	50	214	7159	7159.AAEL000217-PA,7159.AAEL000649-PA,7159.AAEL001476-PA,7159.AAEL001734-PA,7159.AAEL002175-PA,7159.AAEL002308-PA,7159.AAEL002390-PA,7159.AAEL002548-PA,7159.AAEL003063-PA,7159.AAEL003371-PA,7159.AAEL003373-PA,7159.AAEL004319-PA,7159.AAEL004431-PA,7159.AAEL004586-PB,7159.AAEL004592-PA,7159.AAEL004952-PA,7159.AAEL005834-PA,7159.AAEL006539-PA,7159.AAEL006797-PA,7159.AAEL007595-PA,7159.AAEL007804-PA,…	AAEL000217,AAEL000649,AAEL001476,AAEL001734,AAEL002175,AAEL002308,AAEL002390,Hamartin,AAEL003063,AAEL003371,AAEL003373,AAEL004319,AAEL004431,AAEL004586,AAEL004592,AAEL004952,GPRDOP2,AAEL006539,AAEL006797-PA,AAEL007595,AAEL007804,AAEL007920,AAEL008371,AAEL008495-PA,AAEL008641,AAEL008823,IAP1,AAEL009088,AAEL009093,AAEL009173,AAEL009326,AAEL009380,AAEL009723,AAEL010021,AAEL010312,AAEL010411,AAEL0104…	1.76e-06	4.99e-05	Negative regulation of multicellular organismal process
262	Process	GO:0055082	39	147	7159	7159.AAEL000485-PB,7159.AAEL000649-PA,7159.AAEL001503-PA,7159.AAEL002039-PA,7159.AAEL002051-PA,7159.AAEL002299-PA,7159.AAEL002518-PA,7159.AAEL003378-PA,7159.AAEL003518-PA,7159.AAEL003743-PA,7159.AAEL003837-PA,7159.AAEL004211-PA,7159.AAEL004814-PA,7159.AAEL004825-PA,7159.AAEL005014-PA,7159.AAEL005271-PA,7159.AAEL005798-PA,7159.AAEL005834-PA,7159.AAEL006582-PC,7159.AAEL007494-PA,7159.AAEL007777-PA,…	AAEL000485,AAEL000649,AAEL001503,AAEL002039,AAEL002051,AAEL002299,AAEL002518,GPRNNA1,AAEL003518,AAEL003743,AAEL003837,AAEL004211,AAEL004814,AAEL004825,AAEL005014,AAEL005271,VATB,GPRDOP2,AAEL006582,AAEL007494,AAEL007777,AAEL008696,AAEL008902,AAEL009380,AAEL009387-PB,AAEL010145-PC,AAEL010738,AAEL010783,AAEL010905,AAEL011025,AAEL011328,GPRNNA9_1,AAEL012062,AAEL013309,AAEL013534,AAEL013858-PA,AAEL014…	1.87e-06	5.26e-05	Cellular chemical homeostasis
263	Process	GO:0035317	20	46	7159	7159.AAEL000187-PA,7159.AAEL001220-PA,7159.AAEL001411-PB,7159.AAEL002411-PB,7159.AAEL005476-PA,7159.AAEL006801-PA,7159.AAEL008234-PA,7159.AAEL008269-PA,7159.AAEL008641-PA,7159.AAEL008921-PB,7159.AAEL009377-PA,7159.AAEL009430-PA,7159.AAEL010021-PA,7159.AAEL011371-PA,7159.AAEL011778-PA,7159.AAEL012751-PA,7159.AAEL013139-PD,7159.AAEL013808-PA,7159.AAEL015271-PA,7159.AAEL018112-PA	AAEL000187-PA,ck,AAEL001411,AAEL002411,AAEL005476,AAEL006801,AAEL008234,AAEL008269,AAEL008641,AAEL008921,AAEL009377,AAEL009430-PA,AAEL010021,AAEL011371,AAEL011778,AAEL012751,AAEL013139,AAEL013808,AAEL015271,AAEL018112-PA	1.89e-06	5.29e-05	Imaginal disc-derived wing hair organization
264	Process	GO:0042273	24	65	7159	7159.AAEL000823-PB,7159.AAEL001037-PA,7159.AAEL002534-PA,7159.AAEL004063-PA,7159.AAEL004997-PA,7159.AAEL005629-PA,7159.AAEL005722-PA,7159.AAEL005744-PA,7159.AAEL005817-PA,7159.AAEL008188-PA,7159.AAEL008329-PA,7159.AAEL009662-PA,7159.AAEL009859-PA,7159.AAEL010821-PA,7159.AAEL011255-PA,7159.AAEL011282-PA,7159.AAEL011447-PB,7159.AAEL012585-PA,7159.AAEL012681-PA,7159.AAEL012944-PB,7159.AAEL013221-PC,…	AAEL000823,AAEL001037,AAEL002534,AAEL004063,AAEL004997,AAEL005629,AAEL005722,AAEL005744,AAEL005817,AAEL008188,AAEL008329,AAEL009662,AAEL009859,AAEL010821,AAEL011255,AAEL011282,AAEL011447,AAEL012585,AAEL012681,AAEL012944,AAEL013221,AAEL013533,AAEL014562,AAEL017516-PB	1.91e-06	5.34e-05	Ribosomal large subunit biogenesis
265	Process	GO:0044092	45	184	7159	7159.AAEL001387-PA,7159.AAEL001623-PA,7159.AAEL001779-PA,7159.AAEL002721-PA,7159.AAEL003676-PA,7159.AAEL003824-PA,7159.AAEL004783-PA,7159.AAEL004865-PA,7159.AAEL005580-PA,7159.AAEL005665-PA,7159.AAEL006020-PA,7159.AAEL006038-PA,7159.AAEL006460-PA,7159.AAEL006792-PA,7159.AAEL006885-PA,7159.AAEL006973-PA,7159.AAEL007494-PA,7159.AAEL007765-PA,7159.AAEL008374-PA,7159.AAEL008575-PA,7159.AAEL008607-PA,…	AAEL001387,AAEL001623,AAEL001779,AAEL002721,AAEL003676,AAEL003824,Oda,AAEL004865,AAEL005580,SRPN3,AAEL006020,AAEL006038,AAEL006460,AAEL006792,14-3-3zeta,AAEL006973,AAEL007494,SRPN10,AAEL008374,AAEL008575,AAEL008607-PA,IAP1,AAEL009859,AAEL010411,AAEL010509,AAEL010680,SRPN6,AAEL011116,AAEL011592,AAEL012138,IAP6,AAEL012751,AAEL013291,AAEL013525,AAEL013826,SRPN4,AAEL013963,SRPN5,AAEL014510,AAEL017224…	2.05e-06	5.71e-05	Negative regulation of molecular function
266	Process	GO:0006820	61	288	7159	7159.AAEL000485-PB,7159.AAEL001503-PA,7159.AAEL001656-PA,7159.AAEL001658-PA,7159.AAEL001808-PA,7159.AAEL002051-PA,7159.AAEL002214-PB,7159.AAEL002412-PA,7159.AAEL002527-PA,7159.AAEL002913-PA,7159.AAEL003548-PA,7159.AAEL003618-PA,7159.AAEL003619-PA,7159.AAEL003624-PA,7159.AAEL003919-PA,7159.AAEL004141-PA,7159.AAEL004247-PA,7159.AAEL004513-PA,7159.AAEL004589-PA,7159.AAEL004814-PA,7159.AAEL004825-PA,…	AAEL000485,AAEL001503,AAEL001656,AAEL001658,AAEL001808,AAEL002051,AAEL002214,AAEL002412,AAEL002527,AAEL002913,AAEL003548-PA,AAEL003618,AAEL003619,AAEL003624,AAEL003919,AAEL004141,AAEL004247,AAEL004513,AAEL004589,AAEL004814,AAEL004825,AAEL004855,AAEL004905,AAEL005160,AAEL005915,AAEL005950,AAEL006113,AAEL006180,AAEL006362,AAEL006514,AAEL006538,AAEL006656,AAEL006879,AAEL007191,AAEL007197,AAEL007691,…	2.26e-06	6.23e-05	Anion transport
267	Process	GO:0009913	22	56	7159	7159.AAEL000187-PA,7159.AAEL001220-PA,7159.AAEL001411-PB,7159.AAEL002411-PB,7159.AAEL005476-PA,7159.AAEL005634-PA,7159.AAEL006801-PA,7159.AAEL008234-PA,7159.AAEL008269-PA,7159.AAEL008641-PA,7159.AAEL008921-PB,7159.AAEL008953-PC,7159.AAEL009377-PA,7159.AAEL009430-PA,7159.AAEL010021-PA,7159.AAEL011371-PA,7159.AAEL011778-PA,7159.AAEL012751-PA,7159.AAEL013139-PD,7159.AAEL013808-PA,7159.AAEL015271-PA,…	AAEL000187-PA,ck,AAEL001411,AAEL002411,AAEL005476,AAEL005634,AAEL006801,AAEL008234,AAEL008269,AAEL008641,AAEL008921,AAEL008953,AAEL009377,AAEL009430-PA,AAEL010021,AAEL011371,AAEL011778,AAEL012751,AAEL013139,AAEL013808,AAEL015271,AAEL018112-PA	2.25e-06	6.23e-05	Epidermal cell differentiation
268	Process	GO:0010467	187	1237	7159	7159.AAEL000010-PA,7159.AAEL000032-PC,7159.AAEL000185-PA,7159.AAEL000388-PA,7159.AAEL000510-PA,7159.AAEL000529-PA,7159.AAEL000823-PB,7159.AAEL000951-PA,7159.AAEL000987-PA,7159.AAEL001007-PA,7159.AAEL001037-PA,7159.AAEL001099-PA,7159.AAEL001101-PA,7159.AAEL001216-PA,7159.AAEL001242-PA,7159.AAEL001279-PB,7159.AAEL001612-PA,7159.AAEL001623-PA,7159.AAEL001759-PA,7159.AAEL001847-PA,7159.AAEL001906-PA,…	AAEL000010,RpS6,AAEL000185,AAEL000388,AAEL000510,AAEL000529,AAEL000823,AAEL000951,AAEL000987,AAEL001007,AAEL001037,AAEL001099,AAEL001101,AAEL001216,AAEL001242,AAEL001279,AAEL001612,AAEL001623,AAEL001759,AAEL001847,AAEL001906,AAEL002047,AAEL002178,AAEL002182,AAEL002272,AAEL002308,AAEL002345,RpS11,AAEL002394,AAEL002397,AAEL002446,AAEL002534,AAEL002832,AAEL002879,AAEL002888,AAEL003396,RpS16,AAEL0034…	2.29e-06	6.27e-05	Gene expression
269	Process	GO:0009719	48	204	7159	7159.AAEL000395-PA,7159.AAEL000984-PA,7159.AAEL001796-PA,7159.AAEL001864-PA,7159.AAEL001915-PA,7159.AAEL001946-PA,7159.AAEL002308-PA,7159.AAEL002317-PA,7159.AAEL002487-PA,7159.AAEL002548-PA,7159.AAEL002903-PA,7159.AAEL003505-PA,7159.AAEL003919-PA,7159.AAEL004125-PA,7159.AAEL004165-PA,7159.AAEL004431-PA,7159.AAEL004715-PA,7159.AAEL004777-PA,7159.AAEL005069-PA,7159.AAEL005175-PA,7159.AAEL005681-PA,…	USP,AAEL000984,AAEL001796,4EBP,AAEL001915,AAEL001946,AAEL002308,InR,AAEL002487,Hamartin,AAEL002903,AAEL003505,AAEL003919,AAEL004125,AAEL004165,AAEL004431,AAEL004715,GPRGRK,AAEL005069,AAEL005175,GPRHIS,GPRDOP2,AAEL006922,E75,AAEL008696,AAEL008823,AAEL009377,AAEL009588,AAEL010170,AAEL010256,AAEL010343,AAEL010433,AAEL010488,AAEL011240,HNF4,GPRNNA9_1,AAEL012125,GPRALS3,AAEL013075,AAEL013546,AAEL01359…	2.39e-06	6.53e-05	Response to endogenous stimulus
270	Process	GO:0043484	33	114	7159	7159.AAEL001216-PA,7159.AAEL001245-PA,7159.AAEL001279-PB,7159.AAEL001352-PA,7159.AAEL001779-PA,7159.AAEL002272-PA,7159.AAEL003955-PA,7159.AAEL004167-PA,7159.AAEL005046-PA,7159.AAEL005277-PA,7159.AAEL005515-PF,7159.AAEL005947-PB,7159.AAEL006473-PA,7159.AAEL007042-PC,7159.AAEL008078-PA,7159.AAEL008257-PA,7159.AAEL009422-PD,7159.AAEL009891-PA,7159.AAEL010340-PA,7159.AAEL010467-PB,7159.AAEL010642-PA,…	AAEL001216,AAEL001245,AAEL001279,AAEL001352,AAEL001779,AAEL002272,AAEL003955,AAEL004167,AAEL005046,AAEL005277,AAEL005515,AAEL005947,AAEL006473,AAEL007042,AAEL008078,AAEL008257,AAEL009422-PD,AAEL009891,AAEL010340,AAEL010467,AAEL010642,AAEL011340,AAEL011815,AAEL012171,AAEL012621,AAEL012987,AAEL013228,AAEL013723,AAEL013982,AAEL014959,AAEL017030-PA,AAEL017526-PA,AAEL012484	2.39e-06	6.53e-05	Regulation of RNA splicing
271	Process	GO:0006793	163	1047	7159	7159.AAEL000187-PA,7159.AAEL000217-PA,7159.AAEL000278-PA,7159.AAEL000324-PA,7159.AAEL000444-PA,7159.AAEL000564-PB,7159.AAEL000589-PA,7159.AAEL000840-PA,7159.AAEL000845-PA,7159.AAEL000931-PA,7159.AAEL001046-PA,7159.AAEL001381-PA,7159.AAEL001423-PA,7159.AAEL001448-PA,7159.AAEL001492-PA,7159.AAEL001593-PB,7159.AAEL001798-PA,7159.AAEL001869-PA,7159.AAEL001915-PA,7159.AAEL001919-PB,7159.AAEL001940-PA,…	AAEL000187-PA,AAEL000217,AAEL000278,AAEL000324,AAEL000444,AAEL000564,AAEL000589,AAEL000840-PA,AAEL000845-PA,AAEL000931,AAEL001046,AAEL001381,AAEL001423,AAEL001448,AAEL001492,AAEL001593,AAEL001798,AAEL001869,AAEL001915,AAEL001919,AAEL001940,AAEL002308,InR,AAEL002683,AAEL002688,AAEL002791,AAEL002815,AAEL002827,AAEL002834,AAEL002903,AAEL002910,AAEL003006,AAEL003161,AAEL003322,AAEL003326,AAEL003412,A…	2.45e-06	6.63e-05	Phosphorus metabolic process
272	Process	GO:0045596	34	120	7159	7159.AAEL000395-PA,7159.AAEL000649-PA,7159.AAEL001476-PA,7159.AAEL002175-PA,7159.AAEL002308-PA,7159.AAEL002390-PA,7159.AAEL003063-PA,7159.AAEL003371-PA,7159.AAEL003373-PA,7159.AAEL004319-PA,7159.AAEL004431-PA,7159.AAEL004586-PB,7159.AAEL004952-PA,7159.AAEL006539-PA,7159.AAEL007595-PA,7159.AAEL007804-PA,7159.AAEL009074-PA,7159.AAEL009088-PA,7159.AAEL009173-PA,7159.AAEL009326-PA,7159.AAEL009380-PA,…	USP,AAEL000649,AAEL001476,AAEL002175,AAEL002308,AAEL002390,AAEL003063,AAEL003371,AAEL003373,AAEL004319,AAEL004431,AAEL004586,AAEL004952,AAEL006539,AAEL007595,AAEL007804,IAP1,AAEL009088,AAEL009173,AAEL009326,AAEL009380,AAEL010021,AAEL010222,AAEL010488,AAEL011092,AAEL011106,AAEL011116,AAEL012171,IAP6,AAEL013068,AAEL013826,AAEL014510,AAEL017224-PA,AAEL007688	2.51e-06	6.76e-05	Negative regulation of cell differentiation
273	Process	GO:0006417	50	218	7159	7159.AAEL000185-PA,7159.AAEL000529-PA,7159.AAEL000951-PA,7159.AAEL001101-PA,7159.AAEL001421-PA,7159.AAEL001864-PA,7159.AAEL002308-PA,7159.AAEL002345-PA,7159.AAEL002397-PA,7159.AAEL002879-PA,7159.AAEL002903-PA,7159.AAEL003540-PA,7159.AAEL003835-PB,7159.AAEL004010-PC,7159.AAEL004500-PB,7159.AAEL004503-PB,7159.AAEL004697-PA,7159.AAEL004715-PA,7159.AAEL005515-PF,7159.AAEL005558-PA,7159.AAEL005947-PB,…	AAEL000185,AAEL000529,AAEL000951,AAEL001101,AAEL001421,4EBP,AAEL002308,AAEL002345,AAEL002397,AAEL002879,AAEL002903,AAEL003540,AAEL003835,AAEL004010,AAEL004500,AAEL004503-PB,AAEL004697,AAEL004715,AAEL005515,AAEL005558,AAEL005947,AAEL007447,eIF3-S9,AAEL008101,AAEL008257,AAEL008500,AAEL009313,AAEL009326,AAEL009400,AAEL009912,AAEL009971,AAEL010018,AAEL010318,AAEL011288,AAEL011527,AAEL011742,AAEL01202…	2.77e-06	7.4e-05	Regulation of translation
274	Process	GO:0007169	33	115	7159	7159.AAEL000324-PA,7159.AAEL000984-PA,7159.AAEL001864-PA,7159.AAEL001888-PC,7159.AAEL001915-PA,7159.AAEL002317-PA,7159.AAEL002903-PA,7159.AAEL004125-PA,7159.AAEL004319-PA,7159.AAEL004592-PA,7159.AAEL006523-PA,7159.AAEL006792-PA,7159.AAEL006949-PA,7159.AAEL007902-PA,7159.AAEL008634-PA,7159.AAEL008823-PA,7159.AAEL009377-PA,7159.AAEL009430-PA,7159.AAEL009723-PA,7159.AAEL010067-PA,7159.AAEL010343-PA,…	AAEL000324,AAEL000984,4EBP,AAEL001888,AAEL001915,InR,AAEL002903,AAEL004125,AAEL004319,AAEL004592,AAEL006523,AAEL006792,AAEL006949-PA,AAEL007902,AAEL008634,AAEL008823,AAEL009377,AAEL009430-PA,AAEL009723,AAEL010067,AAEL010343,AAEL010433,AAEL010469,AAEL010488,AAEL013596,AAEL013840,AAEL013858-PA,AAEL013939,AAEL017300-PA,AAEL000728,AAEL012999,AAEL003085,AAEL018341-PA	2.8e-06	7.45e-05	Transmembrane receptor protein tyrosine kinase signaling pathway
275	Process	GO:0098656	50	219	7159	7159.AAEL000485-PB,7159.AAEL001503-PA,7159.AAEL001808-PA,7159.AAEL002051-PA,7159.AAEL002214-PB,7159.AAEL002412-PA,7159.AAEL002527-PA,7159.AAEL002913-PA,7159.AAEL003548-PA,7159.AAEL003618-PA,7159.AAEL003619-PA,7159.AAEL003624-PA,7159.AAEL003919-PA,7159.AAEL004513-PA,7159.AAEL004589-PA,7159.AAEL004814-PA,7159.AAEL004825-PA,7159.AAEL004855-PA,7159.AAEL004905-PA,7159.AAEL005160-PA,7159.AAEL005915-PA,…	AAEL000485,AAEL001503,AAEL001808,AAEL002051,AAEL002214,AAEL002412,AAEL002527,AAEL002913,AAEL003548-PA,AAEL003618,AAEL003619,AAEL003624,AAEL003919,AAEL004513,AAEL004589,AAEL004814,AAEL004825,AAEL004855,AAEL004905,AAEL005160,AAEL005915,AAEL005950,AAEL006113,AAEL006180,AAEL006362,AAEL006656,AAEL006879,AAEL007191,AAEL007197,AAEL007691,AAEL007693,AAEL008028,AAEL008342,AAEL008347,AAEL008354,AAEL009479,…	3.09e-06	8.2e-05	Anion transmembrane transport
276	Process	GO:0019725	54	245	7159	7159.AAEL000485-PB,7159.AAEL000574-PB,7159.AAEL000641-PA,7159.AAEL000649-PA,7159.AAEL001432-PA,7159.AAEL001503-PA,7159.AAEL001569-PA,7159.AAEL002039-PA,7159.AAEL002051-PA,7159.AAEL002299-PA,7159.AAEL002518-PA,7159.AAEL002886-PA,7159.AAEL003378-PA,7159.AAEL003518-PA,7159.AAEL003743-PA,7159.AAEL003837-PA,7159.AAEL004211-PA,7159.AAEL004814-PA,7159.AAEL004825-PA,7159.AAEL005014-PA,7159.AAEL005271-PA,…	AAEL000485,AAEL000574,AAEL000641,AAEL000649,AAEL001432,AAEL001503,AAEL001569,AAEL002039,AAEL002051,AAEL002299,AAEL002518,AAEL002886,GPRNNA1,AAEL003518,AAEL003743,AAEL003837,AAEL004211,AAEL004814,AAEL004825,AAEL005014,AAEL005271,VATB,GPRDOP2,AAEL006180,AAEL006582,AAEL007286,AAEL007494,AAEL007777,Sushi,AAEL008696,AAEL008902,AAEL009380,AAEL009387-PB,AAEL009888,AAEL010065,AAEL010145-PC,AAEL010738,AAE…	3.13e-06	8.26e-05	Cellular homeostasis
277	Process	GO:0032870	30	99	7159	7159.AAEL000395-PA,7159.AAEL001796-PA,7159.AAEL001864-PA,7159.AAEL001915-PA,7159.AAEL002308-PA,7159.AAEL002317-PA,7159.AAEL002903-PA,7159.AAEL003505-PA,7159.AAEL004125-PA,7159.AAEL004777-PA,7159.AAEL005069-PA,7159.AAEL005175-PA,7159.AAEL006922-PB,7159.AAEL007397-PC,7159.AAEL008823-PA,7159.AAEL009588-PA,7159.AAEL010170-PA,7159.AAEL010343-PA,7159.AAEL011240-PA,7159.AAEL011323-PA,7159.AAEL011680-PA,…	USP,AAEL001796,4EBP,AAEL001915,AAEL002308,InR,AAEL002903,AAEL003505,AAEL004125,GPRGRK,AAEL005069,AAEL005175,AAEL006922,E75,AAEL008823,AAEL009588,AAEL010170,AAEL010343,AAEL011240,HNF4,GPRNNA9_1,GPRALS3,AAEL013075,AAEL013546,AAEL013596,AAEL013939,AAEL014717,AAEL014949,AAEL000728,AAEL003085	3.16e-06	8.3e-05	Cellular response to hormone stimulus
278	Process	GO:0031325	151	958	7159	7159.AAEL000181-PA,7159.AAEL000217-PA,7159.AAEL000324-PA,7159.AAEL000395-PA,7159.AAEL000661-PA,7159.AAEL000970-PA,7159.AAEL001101-PA,7159.AAEL001421-PA,7159.AAEL001623-PA,7159.AAEL001869-PA,7159.AAEL001915-PA,7159.AAEL001940-PA,7159.AAEL002049-PC,7159.AAEL002308-PA,7159.AAEL002346-PB,7159.AAEL002358-PA,7159.AAEL002397-PA,7159.AAEL002455-PA,7159.AAEL002487-PA,7159.AAEL002548-PA,7159.AAEL002583-PA,…	AAEL000181,AAEL000217,AAEL000324,USP,AAEL000661,AAEL000970,AAEL001101,AAEL001421,AAEL001623,AAEL001869,AAEL001915,AAEL001940,AAEL002049,AAEL002308,AAEL002346,AAEL002358,AAEL002397,AAEL002455,AAEL002487,Hamartin,TOLL7,AAEL002646,AAEL002903,AAEL002998,AAEL003097-PA,AAEL003210,AAEL003371,AAEL003505,AAEL003530,AAEL003646,AAEL003835,Tctp,AAEL004125,AAEL004283,AAEL004319,AAEL004480,AAEL004572,AAEL00458…	3.23e-06	8.47e-05	Positive regulation of cellular metabolic process
279	Process	GO:0007616	23	63	7159	7159.AAEL000090-PA,7159.AAEL000759-PA,7159.AAEL002411-PB,7159.AAEL003914-PA,7159.AAEL004074-PA,7159.AAEL004592-PA,7159.AAEL006948-PA,7159.AAEL007920-PA,7159.AAEL008371-PA,7159.AAEL008431-PA,7159.AAEL008634-PA,7159.AAEL009326-PA,7159.AAEL009806-PA,7159.AAEL010835-PA,7159.AAEL012026-PC,7159.AAEL012203-PA,7159.AAEL012471-PA,7159.AAEL012500-PA,7159.AAEL012553-PA,7159.AAEL013823-PA,7159.AAEL017029-PA,…	AAEL000090,AAEL000759,AAEL002411,AAEL003914,AAEL004074,AAEL004592,AAEL006948,AAEL007920,AAEL008371,AAEL008431,AAEL008634,AAEL009326,AAEL009806,AAEL010835,AAEL012026,AAEL012203,DOME,AAEL012500,HOP,AAEL013823,AAEL017029-PA,AAEL017499-PA,AAEL017515-PA	3.63e-06	9.47e-05	Long-term memory
280	Process	GO:0033043	81	432	7159	7159.AAEL000181-PA,7159.AAEL000970-PA,7159.AAEL000984-PA,7159.AAEL001126-PB,7159.AAEL001904-PA,7159.AAEL001918-PA,7159.AAEL002646-PA,7159.AAEL002759-PA,7159.AAEL002771-PA,7159.AAEL003109-PA,7159.AAEL003162-PA,7159.AAEL003371-PA,7159.AAEL003415-PA,7159.AAEL003487-PA,7159.AAEL003676-PA,7159.AAEL003861-PA,7159.AAEL003872-PA,7159.AAEL004064-PA,7159.AAEL004227-PC,7159.AAEL004351-PC,7159.AAEL004410-PA,…	AAEL000181,AAEL000970,AAEL000984,AAEL001126,AAEL001904,AAEL001918,AAEL002646,AAEL002759,AAEL002771-PA,AAEL003109,AAEL003162-PA,AAEL003371,AAEL003415,AAEL003487,AAEL003676,AAEL003861,Tctp,AAEL004064,AAEL004227,AAEL004351,AAEL004410,AAEL004434,AAEL004440,AAEL004586,AAEL004592,AAEL004936,AAEL005391,AAEL005522,AAEL005736,AAEL005845,AAEL006022,AAEL006158,AAEL006523,AAEL006728,AAEL007029,AAEL007132,AAE…	3.64e-06	9.47e-05	Regulation of organelle organization
281	Process	GO:0051493	46	195	7159	7159.AAEL000984-PA,7159.AAEL001904-PA,7159.AAEL001918-PA,7159.AAEL002646-PA,7159.AAEL002759-PA,7159.AAEL002771-PA,7159.AAEL003109-PA,7159.AAEL003162-PA,7159.AAEL003371-PA,7159.AAEL003415-PA,7159.AAEL003861-PA,7159.AAEL004227-PC,7159.AAEL004351-PC,7159.AAEL004440-PA,7159.AAEL004592-PA,7159.AAEL004936-PA,7159.AAEL005845-PA,7159.AAEL006523-PA,7159.AAEL007029-PB,7159.AAEL007132-PA,7159.AAEL007288-PB,…	AAEL000984,AAEL001904,AAEL001918,AAEL002646,AAEL002759,AAEL002771-PA,AAEL003109,AAEL003162-PA,AAEL003371,AAEL003415,AAEL003861,AAEL004227,AAEL004351,AAEL004440,AAEL004592,AAEL004936,AAEL005845,AAEL006523,AAEL007029,AAEL007132,AAEL007288,AAEL007290,AAEL007293,AAEL008154,AAEL008234,AAEL008269,AAEL008374,AAEL008431,AAEL008921,AAEL010509,AAEL011105,AAEL011778,AAEL011982,AAEL012519,AAEL013069,AAEL0131…	3.63e-06	9.47e-05	Regulation of cytoskeleton organization
282	Process	GO:0071495	45	189	7159	7159.AAEL000395-PA,7159.AAEL000984-PA,7159.AAEL001796-PA,7159.AAEL001864-PA,7159.AAEL001915-PA,7159.AAEL002308-PA,7159.AAEL002317-PA,7159.AAEL002487-PA,7159.AAEL002548-PA,7159.AAEL002903-PA,7159.AAEL003505-PA,7159.AAEL003919-PA,7159.AAEL004125-PA,7159.AAEL004165-PA,7159.AAEL004777-PA,7159.AAEL005069-PA,7159.AAEL005175-PA,7159.AAEL005681-PA,7159.AAEL005834-PA,7159.AAEL006922-PB,7159.AAEL007397-PC,…	USP,AAEL000984,AAEL001796,4EBP,AAEL001915,AAEL002308,InR,AAEL002487,Hamartin,AAEL002903,AAEL003505,AAEL003919,AAEL004125,AAEL004165,GPRGRK,AAEL005069,AAEL005175,GPRHIS,GPRDOP2,AAEL006922,E75,AAEL008696,AAEL008823,AAEL009377,AAEL009588,AAEL010170,AAEL010256,AAEL010343,AAEL010433,AAEL010488,AAEL011240,HNF4,GPRNNA9_1,AAEL012125,GPRALS3,AAEL013075,AAEL013546,AAEL013596,AAEL013858-PA,AAEL013939,AAEL01…	3.75e-06	9.66e-05	Cellular response to endogenous stimulus
283	Process	GO:0031400	35	129	7159	7159.AAEL001126-PB,7159.AAEL001742-PA,7159.AAEL001919-PB,7159.AAEL003326-PA,7159.AAEL003676-PA,7159.AAEL003824-PA,7159.AAEL003861-PA,7159.AAEL004431-PA,7159.AAEL004586-PB,7159.AAEL004865-PA,7159.AAEL004984-PA,7159.AAEL005580-PA,7159.AAEL006460-PA,7159.AAEL006792-PA,7159.AAEL007288-PB,7159.AAEL007494-PA,7159.AAEL008107-PA,7159.AAEL009074-PA,7159.AAEL009859-PA,7159.AAEL010411-PA,7159.AAEL011967-PA,…	AAEL001126,AAEL001742,AAEL001919,AAEL003326,AAEL003676,AAEL003824,AAEL003861,AAEL004431,AAEL004586,AAEL004865,AAEL004984,AAEL005580,AAEL006460,AAEL006792,AAEL007288,AAEL007494,AAEL008107-PA,IAP1,AAEL009859,AAEL010411,AAEL011967,AAEL013068,AAEL013069,AAEL013291,AAEL013778,AAEL013844,AAEL014510,AAEL014749,AAEL017224-PA,AAEL017357-PA,AAEL017499-PA,AAEL007688,AAEL011104,AAEL011434,AAEL003370	4.07e-06	1e-04	Negative regulation of protein modification process
284	Process	GO:0051130	67	335	7159	7159.AAEL000217-PA,7159.AAEL000970-PA,7159.AAEL001126-PB,7159.AAEL001476-PA,7159.AAEL001904-PA,7159.AAEL002346-PB,7159.AAEL002759-PA,7159.AAEL002771-PA,7159.AAEL002903-PA,7159.AAEL003109-PA,7159.AAEL003162-PA,7159.AAEL003210-PE,7159.AAEL003415-PA,7159.AAEL003835-PB,7159.AAEL003861-PA,7159.AAEL003872-PA,7159.AAEL003914-PA,7159.AAEL004041-PA,7159.AAEL004165-PA,7159.AAEL004440-PA,7159.AAEL004936-PA,…	AAEL000217,AAEL000970,AAEL001126,AAEL001476,AAEL001904,AAEL002346,AAEL002759,AAEL002771-PA,AAEL002903,AAEL003109,AAEL003162-PA,AAEL003210,AAEL003415,AAEL003835,AAEL003861,Tctp,AAEL003914,AAEL004041,AAEL004165,AAEL004440,AAEL004936,AAEL004977,AAEL005391,AAEL005500,GPRDOP4,AAEL006022,AAEL006069,AAEL006460,AAEL006728,AAEL006801,AAEL007065,AAEL007132,AAEL007234,AAEL007288,AAEL007290,AAEL007484,AAEL00…	4.02e-06	1e-04	Positive regulation of cellular component organization
285	Process	GO:0032880	36	135	7159	7159.AAEL000433-PA,7159.AAEL000993-PA,7159.AAEL001484-PB,7159.AAEL001919-PB,7159.AAEL003415-PA,7159.AAEL003487-PA,7159.AAEL003676-PA,7159.AAEL003919-PA,7159.AAEL004041-PA,7159.AAEL004125-PA,7159.AAEL004227-PC,7159.AAEL004902-PA,7159.AAEL005271-PA,7159.AAEL005510-PA,7159.AAEL005522-PA,7159.AAEL005704-PA,7159.AAEL006488-PA,7159.AAEL006797-PA,7159.AAEL006948-PA,7159.AAEL007234-PA,7159.AAEL007447-PA,…	AAEL000433,AAEL000993,AAEL001484,AAEL001919,AAEL003415,AAEL003487,AAEL003676,AAEL003919,AAEL004041,AAEL004125,AAEL004227,AAEL004902,AAEL005271,AAEL005510,AAEL005522,AAEL005704,AAEL006488,AAEL006797-PA,AAEL006948,AAEL007234,AAEL007447,AAEL007494,AAEL008154,AAEL009093,AAEL010012,AAEL011168,AAEL011815,AAEL011870,AAEL013460,AAEL013823,AAEL013826,AAEL014717,AAEL012271,AAEL015064,AAEL017012-PC,AAEL0006…	4.15e-06	0.00011	Regulation of protein localization
286	Process	GO:0043086	37	141	7159	7159.AAEL001387-PA,7159.AAEL001623-PA,7159.AAEL001779-PA,7159.AAEL003676-PA,7159.AAEL003824-PA,7159.AAEL004783-PA,7159.AAEL004865-PA,7159.AAEL005580-PA,7159.AAEL005665-PA,7159.AAEL006020-PA,7159.AAEL006460-PA,7159.AAEL006792-PA,7159.AAEL007494-PA,7159.AAEL007765-PA,7159.AAEL008575-PA,7159.AAEL008607-PA,7159.AAEL009074-PA,7159.AAEL010411-PA,7159.AAEL010509-PA,7159.AAEL010680-PA,7159.AAEL010769-PA,…	AAEL001387,AAEL001623,AAEL001779,AAEL003676,AAEL003824,Oda,AAEL004865,AAEL005580,SRPN3,AAEL006020,AAEL006460,AAEL006792,AAEL007494,SRPN10,AAEL008575,AAEL008607-PA,IAP1,AAEL010411,AAEL010509,AAEL010680,SRPN6,AAEL012138,IAP6,AAEL012751,AAEL013291,AAEL013525,AAEL013826,SRPN4,AAEL013963,SRPN5,AAEL014510,AAEL017224-PA,AAEL007688,AAEL011104,AAEL011434,AAEL012118,AAEL003370	4.2e-06	0.00011	Negative regulation of catalytic activity
287	Process	GO:0001736	25	75	7159	7159.AAEL000187-PA,7159.AAEL001710-PA,7159.AAEL002411-PB,7159.AAEL003283-PA,7159.AAEL004319-PA,7159.AAEL005704-PA,7159.AAEL006801-PA,7159.AAEL008234-PA,7159.AAEL008269-PA,7159.AAEL008641-PA,7159.AAEL008684-PA,7159.AAEL009080-PB,7159.AAEL009371-PA,7159.AAEL009377-PA,7159.AAEL009430-PA,7159.AAEL010488-PA,7159.AAEL011778-PA,7159.AAEL012421-PA,7159.AAEL012553-PA,7159.AAEL012658-PA,7159.AAEL013139-PD,…	AAEL000187-PA,AAEL001710,AAEL002411,AAEL003283,AAEL004319,AAEL005704,AAEL006801,AAEL008234,AAEL008269,AAEL008641,AAEL008684,AAEL009080,AAEL009371,AAEL009377,AAEL009430-PA,AAEL010488,AAEL011778,AAEL012421,HOP,AAEL012658,AAEL013139,AAEL014510,AAEL014749,AAEL015271,AAEL017391-PA	5.24e-06	0.00013	Establishment of planar polarity
288	Process	GO:0006796	157	1015	7159	7159.AAEL000187-PA,7159.AAEL000217-PA,7159.AAEL000278-PA,7159.AAEL000324-PA,7159.AAEL000564-PB,7159.AAEL000589-PA,7159.AAEL000840-PA,7159.AAEL000845-PA,7159.AAEL000931-PA,7159.AAEL001046-PA,7159.AAEL001381-PA,7159.AAEL001423-PA,7159.AAEL001448-PA,7159.AAEL001492-PA,7159.AAEL001593-PB,7159.AAEL001798-PA,7159.AAEL001869-PA,7159.AAEL001915-PA,7159.AAEL001919-PB,7159.AAEL001940-PA,7159.AAEL002308-PA,…	AAEL000187-PA,AAEL000217,AAEL000278,AAEL000324,AAEL000564,AAEL000589,AAEL000840-PA,AAEL000845-PA,AAEL000931,AAEL001046,AAEL001381,AAEL001423,AAEL001448,AAEL001492,AAEL001593,AAEL001798,AAEL001869,AAEL001915,AAEL001919,AAEL001940,AAEL002308,InR,AAEL002683,AAEL002791,AAEL002815,AAEL002827,AAEL002834,AAEL002903,AAEL002910,AAEL003006,AAEL003161,AAEL003322,AAEL003326,AAEL003412,AAEL003497,AAEL003678,A…	5.23e-06	0.00013	Phosphate-containing compound metabolic process
289	Process	GO:0007611	40	161	7159	7159.AAEL000090-PA,7159.AAEL000759-PA,7159.AAEL002411-PB,7159.AAEL003914-PA,7159.AAEL004074-PA,7159.AAEL004319-PA,7159.AAEL004351-PC,7159.AAEL004592-PA,7159.AAEL004715-PA,7159.AAEL005411-PA,7159.AAEL006885-PA,7159.AAEL006948-PA,7159.AAEL006993-PC,7159.AAEL007288-PB,7159.AAEL007293-PA,7159.AAEL007633-PA,7159.AAEL007920-PA,7159.AAEL008371-PA,7159.AAEL008431-PA,7159.AAEL008500-PA,7159.AAEL008634-PA,…	AAEL000090,AAEL000759,AAEL002411,AAEL003914,AAEL004074,AAEL004319,AAEL004351,AAEL004592,AAEL004715,AAEL005411,14-3-3zeta,AAEL006948,AAEL006993,AAEL007288,AAEL007293,AAEL007633,AAEL007920,AAEL008371,AAEL008431,AAEL008500,AAEL008634,AAEL009173,AAEL009326,AAEL009806,AAEL010067,AAEL010835,AAEL010926,AAEL011281,AAEL011592,AAEL012026,AAEL012203,AGO1a_a,DOME,AAEL012500,HOP,AAEL013823,AAEL017029-PA,AAEL0…	5.4e-06	0.00013	Learning or memory
290	Process	GO:0010608	60	290	7159	7159.AAEL000185-PA,7159.AAEL000529-PA,7159.AAEL000951-PA,7159.AAEL001101-PA,7159.AAEL001421-PA,7159.AAEL001612-PA,7159.AAEL001864-PA,7159.AAEL002083-PA,7159.AAEL002308-PA,7159.AAEL002345-PA,7159.AAEL002397-PA,7159.AAEL002879-PA,7159.AAEL002903-PA,7159.AAEL003540-PA,7159.AAEL003835-PB,7159.AAEL004010-PC,7159.AAEL004472-PA,7159.AAEL004500-PB,7159.AAEL004503-PB,7159.AAEL004697-PA,7159.AAEL004715-PA,…	AAEL000185,AAEL000529,AAEL000951,AAEL001101,AAEL001421,AAEL001612,4EBP,AAEL002083,AAEL002308,AAEL002345,AAEL002397,AAEL002879,AAEL002903,AAEL003540,AAEL003835,AAEL004010,AAEL004472,AAEL004500,AAEL004503-PB,AAEL004697,AAEL004715,AAEL005515,AAEL005526,AAEL005558,AAEL005947,AAEL006794,AAEL007447,PIWI4,eIF3-S9,AAEL008101,AAEL008257,AAEL008500,AAEL008738,AAEL009235,AAEL009313,AAEL009326,AAEL009400,AAE…	5.15e-06	0.00013	Posttranscriptional regulation of gene expression
291	Process	GO:0030003	35	131	7159	7159.AAEL000485-PB,7159.AAEL000649-PA,7159.AAEL001503-PA,7159.AAEL002039-PA,7159.AAEL002051-PA,7159.AAEL002299-PA,7159.AAEL002518-PA,7159.AAEL003378-PA,7159.AAEL003518-PA,7159.AAEL003743-PA,7159.AAEL003837-PA,7159.AAEL004211-PA,7159.AAEL004814-PA,7159.AAEL004825-PA,7159.AAEL005014-PA,7159.AAEL005798-PA,7159.AAEL005834-PA,7159.AAEL006582-PC,7159.AAEL007494-PA,7159.AAEL007777-PA,7159.AAEL008902-PA,…	AAEL000485,AAEL000649,AAEL001503,AAEL002039,AAEL002051,AAEL002299,AAEL002518,GPRNNA1,AAEL003518,AAEL003743,AAEL003837,AAEL004211,AAEL004814,AAEL004825,AAEL005014,VATB,GPRDOP2,AAEL006582,AAEL007494,AAEL007777,AAEL008902,AAEL009380,AAEL010145-PC,AAEL010738,AAEL010783,AAEL010905,AAEL011025,GPRNNA9_1,AAEL012062,AAEL013309,AAEL013534,AAEL013858-PA,AAEL014053,AAEL014762,AAEL018317-PA	5.42e-06	0.00013	Cellular cation homeostasis
292	Process	GO:0034329	32	113	7159	7159.AAEL000187-PA,7159.AAEL000405-PA,7159.AAEL000589-PA,7159.AAEL001403-PA,7159.AAEL001914-PA,7159.AAEL002399-PA,7159.AAEL003109-PA,7159.AAEL003283-PA,7159.AAEL003853-PA,7159.AAEL004165-PA,7159.AAEL004592-PA,7159.AAEL005643-PA,7159.AAEL006460-PA,7159.AAEL007518-PA,7159.AAEL007658-PA,7159.AAEL008356-PA,7159.AAEL008641-PA,7159.AAEL009093-PA,7159.AAEL009295-PA,7159.AAEL009377-PA,7159.AAEL009936-PA,…	AAEL000187-PA,AAEL000405,AAEL000589,AAEL001403,AAEL001914,mAAT,AAEL003109,AAEL003283,AAEL003853,AAEL004165,AAEL004592,AAEL005643,AAEL006460,AAEL007518,AAEL007658,AAEL008356,AAEL008641,AAEL009093,AAEL009295,AAEL009377,AAEL009936,AAEL010145-PC,AAEL010558,AAEL010956,AAEL011168,AAEL012421,AAEL013458,AAEL014303-PA,AAEL017391-PA,AAEL000728,AAEL007362,AAEL005461	4.96e-06	0.00013	Cell junction assembly
293	Process	GO:0008544	23	65	7159	7159.AAEL000187-PA,7159.AAEL001220-PA,7159.AAEL001411-PB,7159.AAEL002411-PB,7159.AAEL005247-PA,7159.AAEL005476-PA,7159.AAEL005634-PA,7159.AAEL006801-PA,7159.AAEL008234-PA,7159.AAEL008269-PA,7159.AAEL008641-PA,7159.AAEL008921-PB,7159.AAEL008953-PC,7159.AAEL009377-PA,7159.AAEL009430-PA,7159.AAEL010021-PA,7159.AAEL011371-PA,7159.AAEL011778-PA,7159.AAEL012751-PA,7159.AAEL013139-PD,7159.AAEL013808-PA,…	AAEL000187-PA,ck,AAEL001411,AAEL002411,AAEL005247,AAEL005476,AAEL005634,AAEL006801,AAEL008234,AAEL008269,AAEL008641,AAEL008921,AAEL008953,AAEL009377,AAEL009430-PA,AAEL010021,AAEL011371,AAEL011778,AAEL012751,AAEL013139,AAEL013808,AAEL015271,AAEL018112-PA	5.54e-06	0.00014	Epidermis development
294	Process	GO:2000027	28	92	7159	7159.AAEL001411-PB,7159.AAEL002390-PA,7159.AAEL003731-PA,7159.AAEL004319-PA,7159.AAEL004351-PC,7159.AAEL004431-PA,7159.AAEL004592-PA,7159.AAEL005643-PA,7159.AAEL006801-PA,7159.AAEL007187-PA,7159.AAEL007658-PA,7159.AAEL008374-PA,7159.AAEL008696-PA,7159.AAEL009074-PA,7159.AAEL009377-PA,7159.AAEL009380-PA,7159.AAEL010318-PB,7159.AAEL010343-PA,7159.AAEL010488-PA,7159.AAEL011643-PA,7159.AAEL012125-PA,…	AAEL001411,AAEL002390,AAEL003731,AAEL004319,AAEL004351,AAEL004431,AAEL004592,AAEL005643,AAEL006801,AAEL006291,AAEL007658,AAEL008374,AAEL008696,IAP1,AAEL009377,AAEL009380,AAEL010318,AAEL010343,AAEL010488,AAEL011643,AAEL012125,CASPS7,AAEL012751,AAEL013203,AAEL013939,AAEL014510,AAEL017224-PA,AAEL011258	6.21e-06	0.00015	Regulation of animal organ morphogenesis
295	Process	GO:0090596	57	274	7159	7159.AAEL000405-PA,7159.AAEL001503-PA,7159.AAEL001832-PA,7159.AAEL002253-PA,7159.AAEL002721-PA,7159.AAEL003415-PA,7159.AAEL003487-PA,7159.AAEL003853-PA,7159.AAEL004319-PA,7159.AAEL004623-PA,7159.AAEL005634-PA,7159.AAEL005643-PA,7159.AAEL005704-PA,7159.AAEL006522-PA,7159.AAEL006539-PA,7159.AAEL006801-PA,7159.AAEL007065-PA,7159.AAEL007288-PB,7159.AAEL007920-PA,7159.AAEL008234-PA,7159.AAEL008495-PA,…	AAEL000405,AAEL001503,AAEL001832,AAEL002253,AAEL002721,AAEL003415,AAEL003487,AAEL003853,AAEL004319,AAEL004623,AAEL005634,AAEL005643,AAEL005704,AAEL006522,AAEL006539,AAEL006801,AAEL007065,AAEL007288,AAEL007920,AAEL008234,AAEL008495-PA,AAEL008542,AAEL008684,AAEL008696,AAEL008940,AAEL009080,AAEL009093,AAEL009173,AAEL009367,AAEL009371,AAEL009377,AAEL009806,AAEL009991,AAEL010467,AAEL010488,AAEL011643,…	7.65e-06	0.00018	Sensory organ morphogenesis
296	Process	GO:0008361	29	99	7159	7159.AAEL000984-PA,7159.AAEL001864-PA,7159.AAEL002175-PA,7159.AAEL002548-PA,7159.AAEL002903-PA,7159.AAEL003063-PA,7159.AAEL003109-PA,7159.AAEL003283-PA,7159.AAEL003373-PA,7159.AAEL003872-PA,7159.AAEL005726-PA,7159.AAEL006069-PA,7159.AAEL006180-PA,7159.AAEL006330-PB,7159.AAEL006801-PA,7159.AAEL007804-PA,7159.AAEL007902-PA,7159.AAEL008234-PA,7159.AAEL008421-PA,7159.AAEL008823-PA,7159.AAEL009888-PA,…	AAEL000984,4EBP,AAEL002175,Hamartin,AAEL002903,AAEL003063,AAEL003109,AAEL003283,AAEL003373,Tctp,AAEL005726,AAEL006069,AAEL006180,AAEL006330,AAEL006801,AAEL007804,AAEL007902,AAEL008234,AAEL008421,AAEL008823,AAEL009888,AAEL013092,AAEL013596,AAEL013939,AAEL801126,AAEL017224-PA,AAEL017338-PA,AAEL000728,AAEL018288-PA	7.9e-06	0.00019	Regulation of cell size
297	Process	GO:0051173	139	881	7159	7159.AAEL000181-PA,7159.AAEL000217-PA,7159.AAEL000395-PA,7159.AAEL000661-PA,7159.AAEL000970-PA,7159.AAEL001101-PA,7159.AAEL001421-PA,7159.AAEL001623-PA,7159.AAEL001869-PA,7159.AAEL002049-PC,7159.AAEL002308-PA,7159.AAEL002346-PB,7159.AAEL002358-PA,7159.AAEL002397-PA,7159.AAEL002407-PB,7159.AAEL002455-PA,7159.AAEL002646-PA,7159.AAEL002903-PA,7159.AAEL002998-PA,7159.AAEL003097-PA,7159.AAEL003371-PA,…	AAEL000181,AAEL000217,USP,AAEL000661,AAEL000970,AAEL001101,AAEL001421,AAEL001623,AAEL001869,AAEL002049,AAEL002308,AAEL002346,AAEL002358,AAEL002397,AAEL002407,AAEL002455,AAEL002646,AAEL002903,AAEL002998,AAEL003097-PA,AAEL003371,AAEL003466,AAEL003505,AAEL003530,AAEL003646,AAEL003835,Tctp,AAEL004125,AAEL004283,AAEL004319,AAEL004480,AAEL004572,AAEL004586,AAEL004592,AAEL004715,AAEL004839,AAEL004854,AA…	7.75e-06	0.00019	Positive regulation of nitrogen compound metabolic process
298	Process	GO:1901700	63	315	7159	7159.AAEL000217-PA,7159.AAEL000395-PA,7159.AAEL000759-PA,7159.AAEL000845-PA,7159.AAEL000970-PA,7159.AAEL001864-PA,7159.AAEL001915-PA,7159.AAEL002049-PC,7159.AAEL002308-PA,7159.AAEL002317-PA,7159.AAEL002390-PA,7159.AAEL002487-PA,7159.AAEL002903-PA,7159.AAEL003505-PA,7159.AAEL003914-PA,7159.AAEL003919-PA,7159.AAEL004125-PA,7159.AAEL004319-PA,7159.AAEL004431-PA,7159.AAEL004472-PA,7159.AAEL004715-PA,…	AAEL000217,USP,AAEL000759,AAEL000845-PA,AAEL000970,4EBP,AAEL001915,AAEL002049,AAEL002308,InR,AAEL002390,AAEL002487,AAEL002903,AAEL003505,AAEL003914,AAEL003919,AAEL004125,AAEL004319,AAEL004431,AAEL004472,AAEL004715,AAEL005069,AAEL005175,AAEL005271,GPRHIS,AAEL005704,GPRDOP2,AAEL006038,AAEL006895,AAEL007271,AAEL007293,E75,DUOX,AAEL008244-PA,AAEL008634,AAEL008696,AAEL008823,AAEL009154,AAEL009173,AAEL…	7.73e-06	0.00019	Response to oxygen-containing compound
299	Process	GO:0040017	28	94	7159	7159.AAEL000405-PA,7159.AAEL000840-PA,7159.AAEL001411-PB,7159.AAEL002903-PA,7159.AAEL003063-PA,7159.AAEL003371-PA,7159.AAEL004319-PA,7159.AAEL004431-PA,7159.AAEL005391-PA,7159.AAEL005510-PA,7159.AAEL006069-PA,7159.AAEL006801-PA,7159.AAEL007804-PA,7159.AAEL007902-PA,7159.AAEL008234-PA,7159.AAEL008257-PA,7159.AAEL008634-PA,7159.AAEL008823-PA,7159.AAEL008921-PB,7159.AAEL009074-PA,7159.AAEL009723-PA,…	AAEL000405,AAEL000840-PA,AAEL001411,AAEL002903,AAEL003063,AAEL003371,AAEL004319,AAEL004431,AAEL005391,AAEL005510,AAEL006069,AAEL006801,AAEL007804,AAEL007902,AAEL008234,AAEL008257,AAEL008634,AAEL008823,AAEL008921,IAP1,AAEL009723,AAEL010067,AAEL010488,AAEL012421,AAEL012632,AAEL013840,AAEL017300-PA,AAEL000728	8.68e-06	0.00021	Positive regulation of locomotion
300	Process	GO:0045937	44	190	7159	7159.AAEL000217-PA,7159.AAEL000324-PA,7159.AAEL000970-PA,7159.AAEL001915-PA,7159.AAEL001940-PA,7159.AAEL002346-PB,7159.AAEL002646-PA,7159.AAEL002903-PA,7159.AAEL003530-PA,7159.AAEL003872-PA,7159.AAEL004125-PA,7159.AAEL004319-PA,7159.AAEL004592-PA,7159.AAEL004839-PA,7159.AAEL004854-PA,7159.AAEL005347-PA,7159.AAEL005391-PA,7159.AAEL006523-PA,7159.AAEL006539-PA,7159.AAEL006886-PA,7159.AAEL007290-PA,…	AAEL000217,AAEL000324,AAEL000970,AAEL001915,AAEL001940,AAEL002346,AAEL002646,AAEL002903,AAEL003530,Tctp,AAEL004125,AAEL004319,AAEL004592,AAEL004839,AAEL004854,AAEL005347,AAEL005391,AAEL006523,AAEL006539,AAEL006886,AAEL007290,AAEL008306-PA,Cdc42,AAEL009377,AAEL009723,AAEL010543,AAEL010835,AAEL011277,AAEL012475,AAEL012671,AAEL013069,AAEL013139,AAEL013203,AAEL013840,AAEL013858-PA,AAEL015064,AAEL0173…	8.73e-06	0.00021	Positive regulation of phosphate metabolic process
301	Process	GO:0048592	56	270	7159	7159.AAEL000405-PA,7159.AAEL001503-PA,7159.AAEL001832-PA,7159.AAEL002253-PA,7159.AAEL002721-PA,7159.AAEL003415-PA,7159.AAEL003487-PA,7159.AAEL003853-PA,7159.AAEL004319-PA,7159.AAEL004623-PA,7159.AAEL005634-PA,7159.AAEL005643-PA,7159.AAEL005704-PA,7159.AAEL006522-PA,7159.AAEL006539-PA,7159.AAEL006801-PA,7159.AAEL007065-PA,7159.AAEL007288-PB,7159.AAEL007920-PA,7159.AAEL008234-PA,7159.AAEL008495-PA,…	AAEL000405,AAEL001503,AAEL001832,AAEL002253,AAEL002721,AAEL003415,AAEL003487,AAEL003853,AAEL004319,AAEL004623,AAEL005634,AAEL005643,AAEL005704,AAEL006522,AAEL006539,AAEL006801,AAEL007065,AAEL007288,AAEL007920,AAEL008234,AAEL008495-PA,AAEL008542,AAEL008684,AAEL008696,AAEL008940,AAEL009080,AAEL009093,AAEL009173,AAEL009367,AAEL009371,AAEL009377,AAEL009806,AAEL010467,AAEL010488,AAEL011643,AAEL012125,…	9.88e-06	0.00023	Eye morphogenesis
302	Process	GO:0010604	145	934	7159	7159.AAEL000181-PA,7159.AAEL000217-PA,7159.AAEL000395-PA,7159.AAEL000661-PA,7159.AAEL000970-PA,7159.AAEL001101-PA,7159.AAEL001126-PB,7159.AAEL001421-PA,7159.AAEL001623-PA,7159.AAEL001869-PA,7159.AAEL002049-PC,7159.AAEL002308-PA,7159.AAEL002358-PA,7159.AAEL002397-PA,7159.AAEL002407-PB,7159.AAEL002455-PA,7159.AAEL002646-PA,7159.AAEL002879-PA,7159.AAEL002903-PA,7159.AAEL002998-PA,7159.AAEL003097-PA,…	AAEL000181,AAEL000217,USP,AAEL000661,AAEL000970,AAEL001101,AAEL001126,AAEL001421,AAEL001623,AAEL001869,AAEL002049,AAEL002308,AAEL002358,AAEL002397,AAEL002407,AAEL002455,AAEL002646,AAEL002879,AAEL002903,AAEL002998,AAEL003097-PA,AAEL003210,AAEL003371,AAEL003466,AAEL003505,AAEL003530,AAEL003646,AAEL003731,AAEL003835,Tctp,AAEL004125,AAEL004283,AAEL004319,AAEL004480,AAEL004572,AAEL004586,AAEL004592,AA…	1.03e-05	0.00024	Positive regulation of macromolecule metabolic process
303	Process	GO:0050807	39	160	7159	7159.AAEL000217-PA,7159.AAEL000405-PA,7159.AAEL000498-PA,7159.AAEL001864-PA,7159.AAEL002548-PA,7159.AAEL002903-PA,7159.AAEL003109-PA,7159.AAEL003914-PA,7159.AAEL004165-PA,7159.AAEL004592-PA,7159.AAEL004902-PA,7159.AAEL005500-PA,7159.AAEL005845-PA,7159.AAEL005945-PA,7159.AAEL007794-PA,7159.AAEL007920-PA,7159.AAEL008356-PA,7159.AAEL008371-PA,7159.AAEL008374-PA,7159.AAEL008641-PA,7159.AAEL008823-PA,…	AAEL000217,AAEL000405,AAEL000498,4EBP,Hamartin,AAEL002903,AAEL003109,AAEL003914,AAEL004165,AAEL004592,AAEL004902,AAEL005500,AAEL005845,GPRDOP4,AAEL007794,AAEL007920,AAEL008356,AAEL008371,AAEL008374,AAEL008641,AAEL008823,AAEL009173,AAEL009326,AAEL009458,AAEL009823,AAEL009946,AAEL010012,AAEL010170,AAEL010294,AAEL010835,AAEL012125,AAEL012500,AAEL013823,AAEL014303-PA,AAEL014422,AAEL000728,AAEL018317-…	1.03e-05	0.00024	Regulation of synapse organization
304	Process	GO:0048589	44	192	7159	7159.AAEL000187-PA,7159.AAEL000269-PA,7159.AAEL000405-PA,7159.AAEL000633-PA,7159.AAEL000661-PA,7159.AAEL000671-PA,7159.AAEL001906-PA,7159.AAEL002175-PA,7159.AAEL002308-PA,7159.AAEL002903-PA,7159.AAEL003109-PA,7159.AAEL003398-PA,7159.AAEL003425-PA,7159.AAEL004165-PA,7159.AAEL005666-PA,7159.AAEL006158-PA,7159.AAEL006539-PA,7159.AAEL007293-PA,7159.AAEL007518-PA,7159.AAEL007658-PA,7159.AAEL008107-PA,…	AAEL000187-PA,AAEL000269,AAEL000405,TOLL8,AAEL000661,TOLL6,AAEL001906,AAEL002175,AAEL002308,AAEL002903,AAEL003109,AAEL003398,AAEL003425,AAEL004165,AAEL005666,AAEL006158,AAEL006539,AAEL007293,AAEL007518,AAEL007658,AAEL008107-PA,AAEL008234,AAEL008356,AAEL008371,AAEL008634,AAEL008823,AAEL008921,AAEL009371,AAEL009806,AAEL010543,AAEL010835,AAEL011658,AAEL012125,AAEL012421,AAEL012519,AAEL012914,AAEL013…	1.09e-05	0.00025	Developmental growth
305	Process	GO:0050803	43	186	7159	7159.AAEL000217-PA,7159.AAEL000405-PA,7159.AAEL000498-PA,7159.AAEL001582-PA,7159.AAEL001864-PA,7159.AAEL002518-PA,7159.AAEL002548-PA,7159.AAEL002903-PA,7159.AAEL003109-PA,7159.AAEL003914-PA,7159.AAEL004165-PA,7159.AAEL004592-PA,7159.AAEL004902-PA,7159.AAEL005500-PA,7159.AAEL005845-PA,7159.AAEL005945-PA,7159.AAEL007288-PB,7159.AAEL007794-PA,7159.AAEL007920-PA,7159.AAEL008356-PA,7159.AAEL008371-PA,…	AAEL000217,AAEL000405,AAEL000498,AAEL001582,4EBP,AAEL002518,Hamartin,AAEL002903,AAEL003109,AAEL003914,AAEL004165,AAEL004592,AAEL004902,AAEL005500,AAEL005845,GPRDOP4,AAEL007288,AAEL007794,AAEL007920,AAEL008356,AAEL008371,AAEL008374,AAEL008641,AAEL008696,AAEL008823,AAEL009173,AAEL009326,AAEL009458,AAEL009823,AAEL009946,AAEL010012,AAEL010170,AAEL010294,AAEL010835,AAEL012125,AAEL012500,AAEL013823,AAE…	1.14e-05	0.00026	Regulation of synapse structure or activity
306	Process	GO:0032270	68	355	7159	7159.AAEL000217-PA,7159.AAEL000970-PA,7159.AAEL001101-PA,7159.AAEL001421-PA,7159.AAEL001623-PA,7159.AAEL001869-PA,7159.AAEL002358-PA,7159.AAEL002397-PA,7159.AAEL002646-PA,7159.AAEL002903-PA,7159.AAEL003371-PA,7159.AAEL003530-PA,7159.AAEL003835-PB,7159.AAEL003872-PA,7159.AAEL004125-PA,7159.AAEL004319-PA,7159.AAEL004480-PA,7159.AAEL004592-PA,7159.AAEL004839-PA,7159.AAEL004854-PA,7159.AAEL005206-PA,…	AAEL000217,AAEL000970,AAEL001101,AAEL001421,AAEL001623,AAEL001869,AAEL002358,AAEL002397,AAEL002646,AAEL002903,AAEL003371,AAEL003530,AAEL003835,Tctp,AAEL004125,AAEL004319,AAEL004480,AAEL004592,AAEL004839,AAEL004854,AAEL005206-PA,AAEL005347,AAEL005391,AAEL005510,AAEL006523,AAEL006539,AAEL006728,AAEL006886,AAEL006291,AAEL007290,AAEL007293,AAEL007494,AAEL008107-PA,AAEL008257,AAEL008306-PA,AAEL008495-…	1.19e-05	0.00027	Positive regulation of cellular protein metabolic process
307	Process	GO:0001933	26	85	7159	7159.AAEL001742-PA,7159.AAEL001919-PB,7159.AAEL003326-PA,7159.AAEL003824-PA,7159.AAEL003861-PA,7159.AAEL004431-PA,7159.AAEL005580-PA,7159.AAEL006460-PA,7159.AAEL006792-PA,7159.AAEL007288-PB,7159.AAEL007494-PA,7159.AAEL008107-PA,7159.AAEL009074-PA,7159.AAEL010411-PA,7159.AAEL013068-PA,7159.AAEL013069-PA,7159.AAEL013291-PA,7159.AAEL013778-PA,7159.AAEL014510-PA,7159.AAEL014749-PB,7159.AAEL017224-PA,…	AAEL001742,AAEL001919,AAEL003326,AAEL003824,AAEL003861,AAEL004431,AAEL005580,AAEL006460,AAEL006792,AAEL007288,AAEL007494,AAEL008107-PA,IAP1,AAEL010411,AAEL013068,AAEL013069,AAEL013291,AAEL013778,AAEL014510,AAEL014749,AAEL017224-PA,AAEL017499-PA,AAEL007688,AAEL011104,AAEL011434,AAEL003370	1.22e-05	0.00028	Negative regulation of protein phosphorylation
308	Process	GO:0045216	26	85	7159	7159.AAEL000589-PA,7159.AAEL001403-PA,7159.AAEL001914-PA,7159.AAEL003283-PA,7159.AAEL003853-PA,7159.AAEL004227-PC,7159.AAEL004592-PA,7159.AAEL005643-PA,7159.AAEL005666-PA,7159.AAEL006460-PA,7159.AAEL007288-PB,7159.AAEL007658-PA,7159.AAEL008641-PA,7159.AAEL009093-PA,7159.AAEL009295-PA,7159.AAEL009377-PA,7159.AAEL009936-PA,7159.AAEL010145-PC,7159.AAEL010558-PA,7159.AAEL010956-PA,7159.AAEL011168-PA,…	AAEL000589,AAEL001403,AAEL001914,AAEL003283,AAEL003853,AAEL004227,AAEL004592,AAEL005643,AAEL005666,AAEL006460,AAEL007288,AAEL007658,AAEL008641,AAEL009093,AAEL009295,AAEL009377,AAEL009936,AAEL010145-PC,AAEL010558,AAEL010956,AAEL011168,AAEL012421,AAEL013139,AAEL007362,AAEL004322,AAEL005461	1.22e-05	0.00028	Cell-cell junction organization
309	Process	GO:0051272	28	96	7159	7159.AAEL000840-PA,7159.AAEL001411-PB,7159.AAEL002903-PA,7159.AAEL003063-PA,7159.AAEL003371-PA,7159.AAEL004319-PA,7159.AAEL004431-PA,7159.AAEL005391-PA,7159.AAEL006069-PA,7159.AAEL006801-PA,7159.AAEL007804-PA,7159.AAEL007902-PA,7159.AAEL008234-PA,7159.AAEL008257-PA,7159.AAEL008634-PA,7159.AAEL008823-PA,7159.AAEL008921-PB,7159.AAEL009074-PA,7159.AAEL009723-PA,7159.AAEL010067-PA,7159.AAEL010469-PA,…	AAEL000840-PA,AAEL001411,AAEL002903,AAEL003063,AAEL003371,AAEL004319,AAEL004431,AAEL005391,AAEL006069,AAEL006801,AAEL007804,AAEL007902,AAEL008234,AAEL008257,AAEL008634,AAEL008823,AAEL008921,IAP1,AAEL009723,AAEL010067,AAEL010469,AAEL010488,AAEL012421,AAEL012632,AAEL013803,AAEL013840,AAEL017300-PA,AAEL000728	1.2e-05	0.00028	Positive regulation of cellular component movement
310	Process	GO:0048598	49	226	7159	7159.AAEL000661-PA,7159.AAEL000984-PA,7159.AAEL001411-PB,7159.AAEL001710-PA,7159.AAEL001918-PA,7159.AAEL001919-PB,7159.AAEL002308-PA,7159.AAEL002646-PA,7159.AAEL002721-PA,7159.AAEL003283-PA,7159.AAEL004227-PC,7159.AAEL004283-PA,7159.AAEL004319-PA,7159.AAEL004623-PA,7159.AAEL005092-PA,7159.AAEL005634-PA,7159.AAEL005643-PA,7159.AAEL005666-PA,7159.AAEL005704-PA,7159.AAEL006460-PA,7159.AAEL006609-PA,…	AAEL000661,AAEL000984,AAEL001411,AAEL001710,AAEL001918,AAEL001919,AAEL002308,AAEL002646,AAEL002721,AAEL003283,AAEL004227,AAEL004283,AAEL004319,AAEL004623,AAEL005092,AAEL005634,AAEL005643,AAEL005666,AAEL005704,AAEL006460,AAEL006609,AAEL007658,AAEL008234,AAEL008634,AAEL008921,AAEL008961,AAEL009093,AAEL009295,AAEL009377,AAEL009991,AAEL010222,AAEL010256,AAEL010488,AAEL011412,AAEL011436,CYP315A1,AAEL0…	1.28e-05	0.00029	Embryonic morphogenesis
311	Process	GO:0043170	474	3757	7159	7159.AAEL000010-PA,7159.AAEL000028-PA,7159.AAEL000032-PC,7159.AAEL000037-PA,7159.AAEL000074-PA,7159.AAEL000185-PA,7159.AAEL000187-PA,7159.AAEL000193-PA,7159.AAEL000217-PA,7159.AAEL000244-PA,7159.AAEL000271-PB,7159.AAEL000293-PA,7159.AAEL000324-PA,7159.AAEL000388-PA,7159.AAEL000424-PA,7159.AAEL000444-PA,7159.AAEL000469-PA,7159.AAEL000510-PA,7159.AAEL000529-PA,7159.AAEL000564-PB,7159.AAEL000589-PA,…	AAEL000010,CLIPB34,RpS6,CLIPB35,CLIPB1,AAEL000185,AAEL000187-PA,AAEL000193,AAEL000217,AAEL000244,AAEL000271,AAEL000293,AAEL000324,AAEL000388,AAEL000424,AAEL000444,AAEL000469,AAEL000510,AAEL000529,AAEL000564,AAEL000589,DNR1,AAEL000758,AAEL000823,AAEL000845-PA,AAEL000951,AAEL000987,AAEL001007,AAEL001037,AAEL001046,AAEL001099,AAEL001101,AAEL001126,AAEL001151,AAEL001216,AAEL001242,AAEL001279,AAEL0016…	1.57e-05	0.00035	Macromolecule metabolic process
312	Process	GO:0010721	24	76	7159	7159.AAEL001476-PA,7159.AAEL002175-PA,7159.AAEL002390-PA,7159.AAEL003063-PA,7159.AAEL003371-PA,7159.AAEL003373-PA,7159.AAEL004319-PA,7159.AAEL004431-PA,7159.AAEL004586-PB,7159.AAEL004952-PA,7159.AAEL006539-PA,7159.AAEL007804-PA,7159.AAEL009074-PA,7159.AAEL009173-PA,7159.AAEL009326-PA,7159.AAEL009380-PA,7159.AAEL010021-PA,7159.AAEL010488-PA,7159.AAEL011116-PB,7159.AAEL012446-PA,7159.AAEL013068-PA,…	AAEL001476,AAEL002175,AAEL002390,AAEL003063,AAEL003371,AAEL003373,AAEL004319,AAEL004431,AAEL004586,AAEL004952,AAEL006539,AAEL007804,IAP1,AAEL009173,AAEL009326,AAEL009380,AAEL010021,AAEL010488,AAEL011116,IAP6,AAEL013068,AAEL013826,AAEL014510,AAEL017224-PA	1.69e-05	0.00038	Negative regulation of cell development
313	Process	GO:0040012	38	159	7159	7159.AAEL000405-PA,7159.AAEL000840-PA,7159.AAEL001411-PB,7159.AAEL002346-PB,7159.AAEL002903-PA,7159.AAEL003047-PA,7159.AAEL003063-PA,7159.AAEL003371-PA,7159.AAEL003914-PA,7159.AAEL004319-PA,7159.AAEL004431-PA,7159.AAEL005391-PA,7159.AAEL005510-PA,7159.AAEL006069-PA,7159.AAEL006801-PA,7159.AAEL007290-PA,7159.AAEL007804-PA,7159.AAEL007902-PA,7159.AAEL008234-PA,7159.AAEL008257-PA,7159.AAEL008634-PA,…	AAEL000405,AAEL000840-PA,AAEL001411,AAEL002346,AAEL002903,AAEL003047,AAEL003063,AAEL003371,AAEL003914,AAEL004319,AAEL004431,AAEL005391,AAEL005510,AAEL006069,AAEL006801,AAEL007290,AAEL007804,AAEL007902,AAEL008234,AAEL008257,AAEL008634,AAEL008823,AAEL008921,IAP1,AAEL009723,AAEL009859,AAEL010067,AAEL010411,AAEL010488,AAEL011083,AAEL012421,AAEL012632,AAEL013139,AAEL013460,AAEL013840,AAEL017224-PA,AAE…	1.93e-05	0.00043	Regulation of locomotion
314	Process	GO:0001934	37	153	7159	7159.AAEL000217-PA,7159.AAEL000970-PA,7159.AAEL002646-PA,7159.AAEL002903-PA,7159.AAEL003530-PA,7159.AAEL003872-PA,7159.AAEL004125-PA,7159.AAEL004319-PA,7159.AAEL004592-PA,7159.AAEL004839-PA,7159.AAEL004854-PA,7159.AAEL005347-PA,7159.AAEL005391-PA,7159.AAEL006523-PA,7159.AAEL006539-PA,7159.AAEL006886-PA,7159.AAEL007290-PA,7159.AAEL008306-PA,7159.AAEL008543-PA,7159.AAEL009377-PA,7159.AAEL009723-PA,…	AAEL000217,AAEL000970,AAEL002646,AAEL002903,AAEL003530,Tctp,AAEL004125,AAEL004319,AAEL004592,AAEL004839,AAEL004854,AAEL005347,AAEL005391,AAEL006523,AAEL006539,AAEL006886,AAEL007290,AAEL008306-PA,Cdc42,AAEL009377,AAEL009723,AAEL010543,AAEL010835,AAEL011277,AAEL012475,AAEL012671,AAEL013069,AAEL013139,AAEL013203,AAEL013840,AAEL013858-PA,AAEL015064,AAEL017338-PA,AAEL007035,AAEL011258,AAEL012999,AAEL0…	1.98e-05	0.00044	Positive regulation of protein phosphorylation
315	Process	GO:0120035	42	185	7159	7159.AAEL000187-PA,7159.AAEL000984-PA,7159.AAEL002175-PA,7159.AAEL002346-PB,7159.AAEL002390-PA,7159.AAEL002761-PC,7159.AAEL002903-PA,7159.AAEL003047-PA,7159.AAEL003063-PA,7159.AAEL003109-PA,7159.AAEL003373-PA,7159.AAEL004041-PA,7159.AAEL004586-PB,7159.AAEL005634-PA,7159.AAEL006069-PA,7159.AAEL006460-PA,7159.AAEL006522-PA,7159.AAEL006801-PA,7159.AAEL007484-PA,7159.AAEL007658-PA,7159.AAEL007804-PA,…	AAEL000187-PA,AAEL000984,AAEL002175,AAEL002346,AAEL002390,AAEL002761,AAEL002903,AAEL003047,AAEL003063,AAEL003109,AAEL003373,AAEL004041,AAEL004586,AAEL005634,AAEL006069,AAEL006460,AAEL006522,AAEL006801,AAEL007484,AAEL007658,AAEL007804,AAEL008234,AAEL008374,AAEL008421,AAEL008500,AAEL008823,AAEL009326,AAEL010012,AAEL010021,AAEL011083,AAEL011116,AAEL011718,AAEL012026,AAEL012519,AAEL012632,AAEL013139,…	2.07e-05	0.00046	Regulation of plasma membrane bounded cell projection organization
316	Process	GO:0043408	32	123	7159	7159.AAEL001742-PA,7159.AAEL001919-PB,7159.AAEL002646-PA,7159.AAEL003326-PA,7159.AAEL004125-PA,7159.AAEL004319-PA,7159.AAEL004431-PA,7159.AAEL004592-PA,7159.AAEL006523-PA,7159.AAEL006886-PA,7159.AAEL008107-PA,7159.AAEL008306-PA,7159.AAEL009074-PA,7159.AAEL009377-PA,7159.AAEL010411-PA,7159.AAEL010502-PA,7159.AAEL010835-PA,7159.AAEL012475-PA,7159.AAEL012671-PA,7159.AAEL013203-PA,7159.AAEL013778-PA,…	AAEL001742,AAEL001919,AAEL002646,AAEL003326,AAEL004125,AAEL004319,AAEL004431,AAEL004592,AAEL006523,AAEL006886,AAEL008107-PA,AAEL008306-PA,IAP1,AAEL009377,AAEL010411,AAEL010502,AAEL010835,AAEL012475,AAEL012671,AAEL013203,AAEL013778,AAEL013840,AAEL013858-PA,AAEL014510,AAEL014749,AAEL015064,AAEL017338-PA,AAEL007035,AAEL007688,AAEL011258,AAEL011434,AAEL012999	2.11e-05	0.00047	Regulation of MAPK cascade
317	Process	GO:0042327	41	179	7159	7159.AAEL000217-PA,7159.AAEL000324-PA,7159.AAEL000970-PA,7159.AAEL001915-PA,7159.AAEL002646-PA,7159.AAEL002903-PA,7159.AAEL003530-PA,7159.AAEL003872-PA,7159.AAEL004125-PA,7159.AAEL004319-PA,7159.AAEL004592-PA,7159.AAEL004839-PA,7159.AAEL004854-PA,7159.AAEL005347-PA,7159.AAEL005391-PA,7159.AAEL006523-PA,7159.AAEL006539-PA,7159.AAEL006886-PA,7159.AAEL007290-PA,7159.AAEL008306-PA,7159.AAEL008543-PA,…	AAEL000217,AAEL000324,AAEL000970,AAEL001915,AAEL002646,AAEL002903,AAEL003530,Tctp,AAEL004125,AAEL004319,AAEL004592,AAEL004839,AAEL004854,AAEL005347,AAEL005391,AAEL006523,AAEL006539,AAEL006886,AAEL007290,AAEL008306-PA,Cdc42,AAEL009377,AAEL009723,AAEL010543,AAEL010835,AAEL011277,AAEL012475,AAEL012671,AAEL013069,AAEL013139,AAEL013203,AAEL013840,AAEL013858-PA,AAEL015064,AAEL017300-PA,AAEL017338-PA,AA…	2.17e-05	0.00048	Positive regulation of phosphorylation
318	Process	GO:0031327	86	495	7159	7159.AAEL000128-PA,7159.AAEL000181-PA,7159.AAEL000395-PA,7159.AAEL000590-PA,7159.AAEL000661-PA,7159.AAEL000970-PA,7159.AAEL001126-PB,7159.AAEL001421-PA,7159.AAEL001864-PA,7159.AAEL001940-PA,7159.AAEL001946-PA,7159.AAEL002049-PC,7159.AAEL002308-PA,7159.AAEL002394-PA,7159.AAEL002721-PA,7159.AAEL002879-PA,7159.AAEL003415-PA,7159.AAEL003505-PA,7159.AAEL003540-PA,7159.AAEL003676-PA,7159.AAEL004097-PA,…	AAEL000128-PA,AAEL000181,USP,DNR1,AAEL000661,AAEL000970,AAEL001126,AAEL001421,4EBP,AAEL001940,AAEL001946,AAEL002049,AAEL002308,AAEL002394,AAEL002721,AAEL002879,AAEL003415,AAEL003505,AAEL003540,AAEL003676,AAEL004097,AAEL004283,AAEL004586,AAEL004715,AAEL005247,AAEL005400,AAEL005515,AAEL005518,AAEL005793,AAEL005832,AAEL006043,AAEL006158,AAEL006447,AAEL006552,AAEL006609,AAEL006794,AAEL006899,AAEL0070…	2.36e-05	0.00052	Negative regulation of cellular biosynthetic process
319	Process	GO:0051962	39	167	7159	7159.AAEL000336-PA,7159.AAEL002346-PB,7159.AAEL002903-PA,7159.AAEL003109-PA,7159.AAEL003371-PA,7159.AAEL004097-PA,7159.AAEL004165-PA,7159.AAEL004592-PA,7159.AAEL005643-PA,7159.AAEL005945-PA,7159.AAEL006069-PA,7159.AAEL006801-PA,7159.AAEL007065-PA,7159.AAEL007132-PA,7159.AAEL007484-PA,7159.AAEL008234-PA,7159.AAEL008374-PA,7159.AAEL008634-PA,7159.AAEL008696-PA,7159.AAEL008823-PA,7159.AAEL009326-PA,…	AAEL000336,AAEL002346,AAEL002903,AAEL003109,AAEL003371,AAEL004097,AAEL004165,AAEL004592,AAEL005643,GPRDOP4,AAEL006069,AAEL006801,AAEL007065,AAEL007132,AAEL007484,AAEL008234,AAEL008374,AAEL008634,AAEL008696,AAEL008823,AAEL009326,AAEL009377,AAEL009946,AAEL010012,AAEL010226,AAEL010509,AAEL012125,AAEL012632,AAEL013203,AAEL013858-PA,AAEL013939,AAEL014022,AAEL000728,AAEL011258,AAEL018219-PA,AAEL018288-…	2.36e-05	0.00052	Positive regulation of nervous system development
320	Process	GO:0043434	18	47	7159	7159.AAEL001864-PA,7159.AAEL001915-PA,7159.AAEL002308-PA,7159.AAEL002317-PA,7159.AAEL002903-PA,7159.AAEL004125-PA,7159.AAEL004431-PA,7159.AAEL004715-PA,7159.AAEL005069-PA,7159.AAEL005175-PA,7159.AAEL008823-PA,7159.AAEL010170-PA,7159.AAEL010343-PA,7159.AAEL011323-PA,7159.AAEL013596-PA,7159.AAEL013939-PA,7159.AAEL018120-PA,7159.AAEL018290-PA	4EBP,AAEL001915,AAEL002308,InR,AAEL002903,AAEL004125,AAEL004431,AAEL004715,AAEL005069,AAEL005175,AAEL008823,AAEL010170,AAEL010343,HNF4,AAEL013596,AAEL013939,AAEL000728,AAEL003085	2.43e-05	0.00053	Response to peptide hormone
321	Process	GO:1903530	27	95	7159	7159.AAEL000747-PA,7159.AAEL002456-PA,7159.AAEL003416-PA,7159.AAEL003914-PA,7159.AAEL003919-PA,7159.AAEL004041-PA,7159.AAEL004227-PC,7159.AAEL004936-PA,7159.AAEL004977-PA,7159.AAEL005069-PA,7159.AAEL005391-PA,7159.AAEL005704-PA,7159.AAEL006881-PA,7159.AAEL006948-PA,7159.AAEL007484-PA,7159.AAEL007518-PA,7159.AAEL008056-PA,7159.AAEL008823-PA,7159.AAEL009327-PA,7159.AAEL009377-PA,7159.AAEL010170-PA,…	AAEL000747,AAEL002456,AAEL003416,AAEL003914,AAEL003919,AAEL004041,AAEL004227,AAEL004936,AAEL004977,AAEL005069,AAEL005391,AAEL005704,AAEL006881,AAEL006948,AAEL007484,AAEL007518,AAEL008056,AAEL008823,AAEL009327,AAEL009377,AAEL010170,AAEL011281,AAEL011359,AAEL013823,AAEL014717,AAEL018317-PA,AAEL000624	2.51e-05	0.00054	Regulation of secretion by cell
322	Process	GO:0048010	14	29	7159	7159.AAEL001864-PA,7159.AAEL002903-PA,7159.AAEL004125-PA,7159.AAEL006523-PA,7159.AAEL006949-PA,7159.AAEL007902-PA,7159.AAEL008634-PA,7159.AAEL008823-PA,7159.AAEL010488-PA,7159.AAEL013840-PA,7159.AAEL013858-PA,7159.AAEL013939-PA,7159.AAEL018120-PA,7159.AAEL018251-PA	4EBP,AAEL002903,AAEL004125,AAEL006523,AAEL006949-PA,AAEL007902,AAEL008634,AAEL008823,AAEL010488,AAEL013840,AAEL013858-PA,AAEL013939,AAEL000728,AAEL012999	2.65e-05	0.00057	Vascular endothelial growth factor receptor signaling pathway
323	Process	GO:0098771	39	168	7159	7159.AAEL000485-PB,7159.AAEL000649-PA,7159.AAEL001503-PA,7159.AAEL002039-PA,7159.AAEL002051-PA,7159.AAEL002299-PA,7159.AAEL002518-PA,7159.AAEL003378-PA,7159.AAEL003518-PA,7159.AAEL003743-PA,7159.AAEL003837-PA,7159.AAEL004211-PA,7159.AAEL004814-PA,7159.AAEL004825-PA,7159.AAEL005014-PA,7159.AAEL005798-PA,7159.AAEL005834-PA,7159.AAEL006180-PA,7159.AAEL006582-PC,7159.AAEL007494-PA,7159.AAEL007777-PA,…	AAEL000485,AAEL000649,AAEL001503,AAEL002039,AAEL002051,AAEL002299,AAEL002518,GPRNNA1,AAEL003518,AAEL003743,AAEL003837,AAEL004211,AAEL004814,AAEL004825,AAEL005014,VATB,GPRDOP2,AAEL006180,AAEL006582,AAEL007494,AAEL007777,AAEL008902,GPRCAL3,AAEL009380,AAEL009888,AAEL010145-PC,AAEL010738,AAEL010783,AAEL010905,AAEL011025,GPRNNA9_1,AAEL012062,AAEL013092,AAEL013309,AAEL013534,AAEL013858-PA,AAEL014053,AA…	2.64e-05	0.00057	Inorganic ion homeostasis
324	Process	GO:1903311	35	143	7159	7159.AAEL001216-PA,7159.AAEL001245-PA,7159.AAEL001279-PB,7159.AAEL001352-PA,7159.AAEL002272-PA,7159.AAEL002308-PA,7159.AAEL002397-PA,7159.AAEL002879-PA,7159.AAEL003955-PA,7159.AAEL004167-PA,7159.AAEL004715-PA,7159.AAEL005046-PA,7159.AAEL005277-PA,7159.AAEL005515-PF,7159.AAEL005522-PA,7159.AAEL006473-PA,7159.AAEL007042-PC,7159.AAEL007447-PA,7159.AAEL007698-PA,7159.AAEL008257-PA,7159.AAEL009235-PA,…	AAEL001216,AAEL001245,AAEL001279,AAEL001352,AAEL002272,AAEL002308,AAEL002397,AAEL002879,AAEL003955,AAEL004167,AAEL004715,AAEL005046,AAEL005277,AAEL005515,AAEL005522,AAEL006473,AAEL007042,AAEL007447,PIWI4,AAEL008257,AAEL009235,AAEL009326,AAEL009422-PD,AAEL010340,AAEL010467,AAEL010642,AAEL011340,AAEL012171,AAEL012621,AAEL012987,AAEL013982,AAEL014959,AAEL017030-PA,AAEL017526-PA,AAEL012484	2.66e-05	0.00057	Regulation of mRNA metabolic process
325	Process	GO:0051270	38	162	7159	7159.AAEL000840-PA,7159.AAEL001411-PB,7159.AAEL002346-PB,7159.AAEL002903-PA,7159.AAEL003047-PA,7159.AAEL003063-PA,7159.AAEL003371-PA,7159.AAEL004319-PA,7159.AAEL004431-PA,7159.AAEL005391-PA,7159.AAEL006069-PA,7159.AAEL006801-PA,7159.AAEL007290-PA,7159.AAEL007804-PA,7159.AAEL007902-PA,7159.AAEL008234-PA,7159.AAEL008257-PA,7159.AAEL008634-PA,7159.AAEL008823-PA,7159.AAEL008921-PB,7159.AAEL009074-PA,…	AAEL000840-PA,AAEL001411,AAEL002346,AAEL002903,AAEL003047,AAEL003063,AAEL003371,AAEL004319,AAEL004431,AAEL005391,AAEL006069,AAEL006801,AAEL007290,AAEL007804,AAEL007902,AAEL008234,AAEL008257,AAEL008634,AAEL008823,AAEL008921,IAP1,AAEL009723,AAEL009859,AAEL010067,AAEL010411,AAEL010469,AAEL010488,AAEL010509,AAEL011083,AAEL012421,AAEL012632,AAEL013139,AAEL013460,AAEL013803,AAEL013840,AAEL017224-PA,AAE…	2.74e-05	0.00058	Regulation of cellular component movement
326	Process	GO:0071900	26	90	7159	7159.AAEL002646-PA,7159.AAEL002866-PA,7159.AAEL002903-PA,7159.AAEL004592-PA,7159.AAEL004839-PA,7159.AAEL004854-PA,7159.AAEL004865-PA,7159.AAEL005580-PA,7159.AAEL006886-PA,7159.AAEL008306-PA,7159.AAEL009859-PA,7159.AAEL010411-PA,7159.AAEL010543-PA,7159.AAEL010835-PA,7159.AAEL013139-PD,7159.AAEL013291-PA,7159.AAEL013858-PA,7159.AAEL014510-PA,7159.AAEL015064-PB,7159.AAEL015314-PA,7159.AAEL017338-PA,…	AAEL002646,AAEL002866,AAEL002903,AAEL004592,AAEL004839,AAEL004854,AAEL004865,AAEL005580,AAEL006886,AAEL008306-PA,AAEL009859,AAEL010411,AAEL010543,AAEL010835,AAEL013139,AAEL013291,AAEL013858-PA,AAEL014510,AAEL015064,AAEL015314,AAEL017338-PA,AAEL007035,AAEL007688,AAEL008661,AAEL011434,AAEL012999	2.79e-05	0.00059	Regulation of protein serine/threonine kinase activity
327	Process	GO:0046620	21	63	7159	7159.AAEL000217-PA,7159.AAEL000395-PA,7159.AAEL000433-PA,7159.AAEL000993-PA,7159.AAEL002548-PA,7159.AAEL002903-PA,7159.AAEL003731-PA,7159.AAEL004319-PA,7159.AAEL006797-PA,7159.AAEL008495-PA,7159.AAEL008696-PA,7159.AAEL008823-PA,7159.AAEL009093-PA,7159.AAEL009326-PA,7159.AAEL009823-PA,7159.AAEL010312-PA,7159.AAEL012125-PA,7159.AAEL012539-PA,7159.AAEL013826-PA,7159.AAEL014022-PA,7159.AAEL017224-PA	AAEL000217,USP,AAEL000433,AAEL000993,Hamartin,AAEL002903,AAEL003731,AAEL004319,AAEL006797-PA,AAEL008495-PA,AAEL008696,AAEL008823,AAEL009093,AAEL009326,AAEL009823,AAEL010312,AAEL012125,AAEL012539,AAEL013826,AAEL014022,AAEL017224-PA	2.91e-05	0.00061	Regulation of organ growth
328	Process	GO:0055080	39	169	7159	7159.AAEL000485-PB,7159.AAEL000649-PA,7159.AAEL001503-PA,7159.AAEL002039-PA,7159.AAEL002051-PA,7159.AAEL002299-PA,7159.AAEL002518-PA,7159.AAEL003378-PA,7159.AAEL003518-PA,7159.AAEL003743-PA,7159.AAEL003837-PA,7159.AAEL004211-PA,7159.AAEL004814-PA,7159.AAEL004825-PA,7159.AAEL005014-PA,7159.AAEL005798-PA,7159.AAEL005834-PA,7159.AAEL006180-PA,7159.AAEL006582-PC,7159.AAEL007494-PA,7159.AAEL007777-PA,…	AAEL000485,AAEL000649,AAEL001503,AAEL002039,AAEL002051,AAEL002299,AAEL002518,GPRNNA1,AAEL003518,AAEL003743,AAEL003837,AAEL004211,AAEL004814,AAEL004825,AAEL005014,VATB,GPRDOP2,AAEL006180,AAEL006582,AAEL007494,AAEL007777,AAEL008902,GPRCAL3,AAEL009380,AAEL009888,AAEL010145-PC,AAEL010738,AAEL010783,AAEL010905,AAEL011025,GPRNNA9_1,AAEL012062,AAEL013092,AAEL013309,AAEL013534,AAEL013858-PA,AAEL014053,AA…	2.96e-05	0.00062	Cation homeostasis
329	Process	GO:0044248	136	885	7159	7159.AAEL000293-PA,7159.AAEL000370-PA,7159.AAEL000444-PA,7159.AAEL000511-PA,7159.AAEL000558-PA,7159.AAEL000590-PA,7159.AAEL000758-PA,7159.AAEL001612-PA,7159.AAEL001698-PA,7159.AAEL002308-PA,7159.AAEL002345-PA,7159.AAEL002358-PA,7159.AAEL002397-PA,7159.AAEL002399-PA,7159.AAEL002407-PB,7159.AAEL002487-PA,7159.AAEL002683-PA,7159.AAEL002833-PA,7159.AAEL002903-PA,7159.AAEL002910-PA,7159.AAEL002913-PA,…	AAEL000293,AAEL000370,AAEL000444,AAEL000511,AAEL000558-PA,DNR1,AAEL000758,AAEL001612,AAEL001698,AAEL002308,AAEL002345,AAEL002358,AAEL002397,mAAT,AAEL002407,AAEL002487,AAEL002683,AAEL002833,AAEL002903,AAEL002910,AAEL002913,AAEL003009,AAEL003012,AAEL003103,AAEL003125,AAEL003343,AAEL003371,AAEL003416,AAEL003466,AAEL003678,AAEL003743,AAEL003888,AAEL004064,AAEL004431,AAEL004480,AAEL004697,AAEL004952,A…	3.03e-05	0.00063	Cellular catabolic process
330	Process	GO:0045475	19	53	7159	7159.AAEL002049-PC,7159.AAEL003371-PA,7159.AAEL005793-PA,7159.AAEL007187-PA,7159.AAEL007447-PA,7159.AAEL008056-PA,7159.AAEL008371-PA,7159.AAEL009024-PA,7159.AAEL009326-PA,7159.AAEL011092-PA,7159.AAEL011371-PA,7159.AAEL012409-PA,7159.AAEL012471-PA,7159.AAEL012553-PA,7159.AAEL013982-PA,7159.AAEL015314-PA,7159.AAEL017391-PA,7159.AAEL017515-PA,7159.AAEL018126-PA	AAEL002049,AAEL003371,AAEL005793,AAEL006291,AAEL007447,AAEL008056,AAEL008371,GPRCAL3,AAEL009326,AAEL011092,AAEL011371,AAEL012409,DOME,HOP,AAEL013982,AAEL015314,AAEL017391-PA,AAEL017515-PA,AAEL006959	3.06e-05	0.00064	Locomotor rhythm
331	Process	GO:0050769	32	126	7159	7159.AAEL000336-PA,7159.AAEL002346-PB,7159.AAEL002903-PA,7159.AAEL003109-PA,7159.AAEL003371-PA,7159.AAEL004097-PA,7159.AAEL004592-PA,7159.AAEL005643-PA,7159.AAEL006069-PA,7159.AAEL006801-PA,7159.AAEL007065-PA,7159.AAEL007132-PA,7159.AAEL007484-PA,7159.AAEL008234-PA,7159.AAEL008634-PA,7159.AAEL008696-PA,7159.AAEL008823-PA,7159.AAEL009326-PA,7159.AAEL009377-PA,7159.AAEL010012-PA,7159.AAEL010226-PA,…	AAEL000336,AAEL002346,AAEL002903,AAEL003109,AAEL003371,AAEL004097,AAEL004592,AAEL005643,AAEL006069,AAEL006801,AAEL007065,AAEL007132,AAEL007484,AAEL008234,AAEL008634,AAEL008696,AAEL008823,AAEL009326,AAEL009377,AAEL010012,AAEL010226,AAEL010509,AAEL012632,AAEL013203,AAEL013858-PA,AAEL013939,AAEL014022,AAEL000728,AAEL011258,AAEL018219-PA,AAEL018288-PA,AAEL003370	3.15e-05	0.00066	Positive regulation of neurogenesis
332	Process	GO:0050804	31	120	7159	7159.AAEL001569-PA,7159.AAEL001929-PA,7159.AAEL002518-PA,7159.AAEL002903-PA,7159.AAEL003416-PA,7159.AAEL003914-PA,7159.AAEL004521-PA,7159.AAEL004559-PA,7159.AAEL004592-PA,7159.AAEL004936-PA,7159.AAEL005845-PA,7159.AAEL006881-PA,7159.AAEL006948-PA,7159.AAEL006993-PC,7159.AAEL007288-PB,7159.AAEL007293-PA,7159.AAEL007518-PA,7159.AAEL008056-PA,7159.AAEL008823-PA,7159.AAEL009173-PA,7159.AAEL009326-PA,…	AAEL001569,SPZ5,AAEL002518,AAEL002903,AAEL003416,AAEL003914,AAEL004521,AAEL004559,AAEL004592,AAEL004936,AAEL005845,AAEL006881,AAEL006948,AAEL006993,AAEL007288,AAEL007293,AAEL007518,AAEL008056,AAEL008823,AAEL009173,AAEL009326,AAEL009327,AAEL009377,AAEL010260,AAEL011281,AAEL011359,AAEL013111,AAEL013939,AAEL014303-PA,AAEL017224-PA,AAEL018317-PA	3.16e-05	0.00066	Modulation of chemical synaptic transmission
333	Process	GO:0009056	156	1048	7159	7159.AAEL000293-PA,7159.AAEL000370-PA,7159.AAEL000444-PA,7159.AAEL000511-PA,7159.AAEL000558-PA,7159.AAEL000590-PA,7159.AAEL000758-PA,7159.AAEL000840-PA,7159.AAEL001076-PA,7159.AAEL001593-PB,7159.AAEL001612-PA,7159.AAEL001698-PA,7159.AAEL002308-PA,7159.AAEL002345-PA,7159.AAEL002358-PA,7159.AAEL002397-PA,7159.AAEL002399-PA,7159.AAEL002407-PB,7159.AAEL002487-PA,7159.AAEL002683-PA,7159.AAEL002833-PA,…	AAEL000293,AAEL000370,AAEL000444,AAEL000511,AAEL000558-PA,DNR1,AAEL000758,AAEL000840-PA,AAEL001076,AAEL001593,AAEL001612,AAEL001698,AAEL002308,AAEL002345,AAEL002358,AAEL002397,mAAT,AAEL002407,AAEL002487,AAEL002683,AAEL002833,AAEL002903,AAEL002910,AAEL002913,AAEL002972,AAEL003009,AAEL003012,AAEL003103,AAEL003125,AAEL003343,AAEL003371,AAEL003416,AAEL003466,AAEL003678,AAEL003743,AAEL003888,AAEL00406…	3.44e-05	0.00071	Catabolic process
334	Process	GO:0044085	181	1252	7159	7159.AAEL000181-PA,7159.AAEL000185-PA,7159.AAEL000187-PA,7159.AAEL000405-PA,7159.AAEL000529-PA,7159.AAEL000589-PA,7159.AAEL000823-PB,7159.AAEL000970-PA,7159.AAEL000984-PA,7159.AAEL001037-PA,7159.AAEL001242-PA,7159.AAEL001403-PA,7159.AAEL001411-PB,7159.AAEL001421-PA,7159.AAEL001484-PB,7159.AAEL001612-PA,7159.AAEL001904-PA,7159.AAEL001914-PA,7159.AAEL002047-PA,7159.AAEL002178-PA,7159.AAEL002399-PA,…	AAEL000181,AAEL000185,AAEL000187-PA,AAEL000405,AAEL000529,AAEL000589,AAEL000823,AAEL000970,AAEL000984,AAEL001037,AAEL001242,AAEL001403,AAEL001411,AAEL001421,AAEL001484,AAEL001612,AAEL001904,AAEL001914,AAEL002047,AAEL002178,mAAT,AAEL002407,AAEL002411,AAEL002417,AAEL002534,AAEL002539,AAEL002572,AAEL002721,AAEL002761,AAEL002888,AAEL003109,AAEL003162-PA,AAEL003283,AAEL003371,AAEL003416,AAEL003466,AAE…	3.48e-05	0.00072	Cellular component biogenesis
335	Process	GO:0001745	52	257	7159	7159.AAEL000405-PA,7159.AAEL001503-PA,7159.AAEL001832-PA,7159.AAEL002253-PA,7159.AAEL002721-PA,7159.AAEL003415-PA,7159.AAEL003487-PA,7159.AAEL003853-PA,7159.AAEL004319-PA,7159.AAEL005643-PA,7159.AAEL005704-PA,7159.AAEL006522-PA,7159.AAEL006539-PA,7159.AAEL006801-PA,7159.AAEL007065-PA,7159.AAEL007288-PB,7159.AAEL007920-PA,7159.AAEL008234-PA,7159.AAEL008495-PA,7159.AAEL008684-PA,7159.AAEL008696-PA,…	AAEL000405,AAEL001503,AAEL001832,AAEL002253,AAEL002721,AAEL003415,AAEL003487,AAEL003853,AAEL004319,AAEL005643,AAEL005704,AAEL006522,AAEL006539,AAEL006801,AAEL007065,AAEL007288,AAEL007920,AAEL008234,AAEL008495-PA,AAEL008684,AAEL008696,AAEL008940,AAEL009080,AAEL009093,AAEL009367,AAEL009371,AAEL009377,AAEL009806,AAEL010467,AAEL010488,AAEL011643,AAEL012125,AAEL012421,DOME,AAEL012519,HOP,AAEL013068,AA…	3.59e-05	0.00073	Compound eye morphogenesis
336	Process	GO:0010243	37	158	7159	7159.AAEL000217-PA,7159.AAEL000444-PA,7159.AAEL001864-PA,7159.AAEL001915-PA,7159.AAEL002049-PC,7159.AAEL002308-PA,7159.AAEL002317-PA,7159.AAEL002487-PA,7159.AAEL002548-PA,7159.AAEL002903-PA,7159.AAEL003505-PA,7159.AAEL003919-PA,7159.AAEL004125-PA,7159.AAEL004431-PA,7159.AAEL004697-PA,7159.AAEL004715-PA,7159.AAEL005069-PA,7159.AAEL005175-PA,7159.AAEL005681-PA,7159.AAEL005834-PA,7159.AAEL006550-PA,…	AAEL000217,AAEL000444,4EBP,AAEL001915,AAEL002049,AAEL002308,InR,AAEL002487,Hamartin,AAEL002903,AAEL003505,AAEL003919,AAEL004125,AAEL004431,AAEL004697,AAEL004715,AAEL005069,AAEL005175,GPRHIS,GPRDOP2,AAEL006550,AAEL006589,AAEL006910,DUOX,AAEL008425,AAEL008823,AAEL009377,AAEL010170,AAEL010343,HNF4,AAEL012827,AAEL013596,AAEL013939,AAEL015314,AAEL017349-PA,AAEL000728,AAEL003085	3.59e-05	0.00073	Response to organonitrogen compound
337	Process	GO:0007626	38	165	7159	7159.AAEL002049-PC,7159.AAEL003371-PA,7159.AAEL003378-PA,7159.AAEL003415-PA,7159.AAEL003914-PA,7159.AAEL004285-PA,7159.AAEL005014-PA,7159.AAEL005793-PA,7159.AAEL006522-PA,7159.AAEL006794-PA,7159.AAEL006835-PA,7159.AAEL007187-PA,7159.AAEL007447-PA,7159.AAEL008056-PA,7159.AAEL008371-PA,7159.AAEL008510-PA,7159.AAEL008542-PA,7159.AAEL009024-PA,7159.AAEL009311-PA,7159.AAEL009326-PA,7159.AAEL009380-PA,…	AAEL002049,AAEL003371,GPRNNA1,AAEL003415,AAEL003914,AAEL004285,AAEL005014,AAEL005793,AAEL006522,AAEL006794,AAEL006835,AAEL006291,AAEL007447,AAEL008056,AAEL008371,AAEL008510-PA,AAEL008542,GPRCAL3,AAEL009311,AAEL009326,AAEL009380,AAEL011092,AAEL011281,AAEL011371,AAEL012409,DOME,HOP,AAEL013069,AAEL013111,AAEL013882,AAEL013982,AAEL014303-PA,AAEL015314,GPRCCK1_2,AAEL017391-PA,AAEL017515-PA,AAEL006959,…	3.86e-05	0.00079	Locomotory behavior
338	Process	GO:0051234	284	2122	7159	7159.AAEL000090-PA,7159.AAEL000291-PA,7159.AAEL000461-PC,7159.AAEL000485-PB,7159.AAEL000770-PA,7159.AAEL000902-PA,7159.AAEL000931-PA,7159.AAEL000956-PB,7159.AAEL001007-PA,7159.AAEL001198-PA,7159.AAEL001216-PA,7159.AAEL001484-PB,7159.AAEL001503-PA,7159.AAEL001516-PA,7159.AAEL001569-PA,7159.AAEL001582-PA,7159.AAEL001596-PA,7159.AAEL001605-PA,7159.AAEL001612-PA,7159.AAEL001626-PA,7159.AAEL001656-PA,…	AAEL000090,AAEL000291,AAEL000461,AAEL000485,AAEL000770,AAEL000902,AAEL000931,AAEL000956,AAEL001007,AAEL001198,AAEL001216,AAEL001484,AAEL001503,AAEL001516,AAEL001569,AAEL001582,AAEL001596,AAEL001605,AAEL001612,AAEL001626,AAEL001656,AAEL001658,AAEL001698,AAEL001796,AAEL001808,AAEL001914,AAEL002039,AAEL002051,AAEL002086,AAEL002214,AAEL002220,AAEL002299,AAEL002308,AAEL002411,AAEL002412,AAEL002455,AAE…	3.87e-05	0.00079	Establishment of localization
339	Process	GO:2000113	81	466	7159	7159.AAEL000128-PA,7159.AAEL000181-PA,7159.AAEL000395-PA,7159.AAEL000661-PA,7159.AAEL000970-PA,7159.AAEL001126-PB,7159.AAEL001421-PA,7159.AAEL001864-PA,7159.AAEL001946-PA,7159.AAEL002049-PC,7159.AAEL002308-PA,7159.AAEL002721-PA,7159.AAEL002879-PA,7159.AAEL003415-PA,7159.AAEL003505-PA,7159.AAEL003540-PA,7159.AAEL003676-PA,7159.AAEL004097-PA,7159.AAEL004283-PA,7159.AAEL004586-PB,7159.AAEL004715-PA,…	AAEL000128-PA,AAEL000181,USP,AAEL000661,AAEL000970,AAEL001126,AAEL001421,4EBP,AAEL001946,AAEL002049,AAEL002308,AAEL002721,AAEL002879,AAEL003415,AAEL003505,AAEL003540,AAEL003676,AAEL004097,AAEL004283,AAEL004586,AAEL004715,AAEL005247,AAEL005400,AAEL005515,AAEL005518,AAEL005832,AAEL006043,AAEL006158,AAEL006447,AAEL006609,AAEL006794,AAEL006899,AAEL007040,AAEL007252,AAEL007360,E75,AAEL007447,PIWI4,AAE…	3.98e-05	0.00081	Negative regulation of cellular macromolecule biosynthetic process
340	Process	GO:0045165	57	293	7159	7159.AAEL000661-PA,7159.AAEL001476-PA,7159.AAEL001612-PA,7159.AAEL002721-PA,7159.AAEL002887-PA,7159.AAEL003824-PA,7159.AAEL004227-PC,7159.AAEL004319-PA,7159.AAEL004688-PA,7159.AAEL004719-PA,7159.AAEL004936-PA,7159.AAEL005400-PA,7159.AAEL005518-PA,7159.AAEL005580-PA,7159.AAEL005643-PA,7159.AAEL005704-PA,7159.AAEL006062-PA,7159.AAEL006447-PA,7159.AAEL006460-PA,7159.AAEL006539-PA,7159.AAEL006776-PA,…	AAEL000661,AAEL001476,AAEL001612,AAEL002721,arm,AAEL003824,AAEL004227,AAEL004319,AAEL004688,AAEL004719,AAEL004936,AAEL005400,AAEL005518,AAEL005580,AAEL005643,AAEL005704,AAEL006062,AAEL006447,AAEL006460,AAEL006539,AAEL006776,14-3-3zeta,AAEL007132,AAEL006291,AAEL007221-PA,AAEL007658,Sushi,AAEL008617,AAEL008696,AAEL009080,AAEL009189,AAEL009326,AAEL009377,AAEL009430-PA,AAEL010222,AAEL010469,AAEL01048…	4.06e-05	0.00082	Cell fate commitment
341	Process	GO:0007613	30	116	7159	7159.AAEL000090-PA,7159.AAEL000759-PA,7159.AAEL002411-PB,7159.AAEL003914-PA,7159.AAEL004074-PA,7159.AAEL004592-PA,7159.AAEL006948-PA,7159.AAEL007288-PB,7159.AAEL007293-PA,7159.AAEL007633-PA,7159.AAEL007920-PA,7159.AAEL008371-PA,7159.AAEL008431-PA,7159.AAEL008634-PA,7159.AAEL009173-PA,7159.AAEL009326-PA,7159.AAEL009806-PA,7159.AAEL010835-PA,7159.AAEL010926-PA,7159.AAEL011281-PA,7159.AAEL011592-PA,…	AAEL000090,AAEL000759,AAEL002411,AAEL003914,AAEL004074,AAEL004592,AAEL006948,AAEL007288,AAEL007293,AAEL007633,AAEL007920,AAEL008371,AAEL008431,AAEL008634,AAEL009173,AAEL009326,AAEL009806,AAEL010835,AAEL010926,AAEL011281,AAEL011592,AAEL012026,AAEL012203,DOME,AAEL012500,HOP,AAEL013823,AAEL017029-PA,AAEL017499-PA,AAEL017515-PA	4.14e-05	0.00083	Memory
342	Process	GO:0035330	20	60	7159	7159.AAEL000217-PA,7159.AAEL002548-PA,7159.AAEL003371-PA,7159.AAEL003731-PA,7159.AAEL006797-PA,7159.AAEL006885-PA,7159.AAEL007268-PA,7159.AAEL007293-PA,7159.AAEL007914-PA,7159.AAEL008495-PA,7159.AAEL008556-PB,7159.AAEL008823-PA,7159.AAEL009093-PA,7159.AAEL009377-PA,7159.AAEL010256-PA,7159.AAEL011116-PB,7159.AAEL013068-PA,7159.AAEL017338-PA,7159.AAEL018290-PA,7159.AAEL900057-PA	AAEL000217,Hamartin,AAEL003371,AAEL003731,AAEL006797-PA,14-3-3zeta,AAEL007268-PA,AAEL007293,AAEL007914,AAEL008495-PA,AAEL008556,AAEL008823,AAEL009093,AAEL009377,AAEL010256,AAEL011116,AAEL013068,AAEL017338-PA,AAEL003085,AAEL003370	4.47e-05	0.00089	Regulation of hippo signaling
343	Process	GO:0048754	20	60	7159	7159.AAEL001940-PA,7159.AAEL003415-PA,7159.AAEL003743-PA,7159.AAEL004690-PA,7159.AAEL004694-PA,7159.AAEL006460-PA,7159.AAEL007658-PA,7159.AAEL010061-PA,7159.AAEL010905-PA,7159.AAEL010926-PA,7159.AAEL011025-PA,7159.AAEL012035-PA,7159.AAEL012083-PA,7159.AAEL012421-PA,7159.AAEL012819-PA,7159.AAEL013159-PA,7159.AAEL013858-PA,7159.AAEL013939-PA,7159.AAEL014510-PA,7159.AAEL018288-PA	AAEL001940,AAEL003415,AAEL003743,AAEL004690,AAEL004694,AAEL006460,AAEL007658,AAEL010061,AAEL010905,AAEL010926,AAEL011025,AAEL012035,AAEL012083,AAEL012421,AAEL012819,AAEL013159,AAEL013858-PA,AAEL013939,AAEL014510,AAEL018288-PA	4.47e-05	0.00089	Branching morphogenesis of an epithelial tube
344	Process	GO:0032868	17	45	7159	7159.AAEL001864-PA,7159.AAEL001915-PA,7159.AAEL002308-PA,7159.AAEL002317-PA,7159.AAEL002903-PA,7159.AAEL004125-PA,7159.AAEL004431-PA,7159.AAEL005069-PA,7159.AAEL005175-PA,7159.AAEL008823-PA,7159.AAEL010170-PA,7159.AAEL010343-PA,7159.AAEL011323-PA,7159.AAEL013596-PA,7159.AAEL013939-PA,7159.AAEL018120-PA,7159.AAEL018290-PA	4EBP,AAEL001915,AAEL002308,InR,AAEL002903,AAEL004125,AAEL004431,AAEL005069,AAEL005175,AAEL008823,AAEL010170,AAEL010343,HNF4,AAEL013596,AAEL013939,AAEL000728,AAEL003085	4.66e-05	0.00093	Response to insulin
345	Process	GO:0009894	55	281	7159	7159.AAEL000564-PB,7159.AAEL001623-PA,7159.AAEL001779-PA,7159.AAEL001950-PA,7159.AAEL002308-PA,7159.AAEL002358-PA,7159.AAEL002397-PA,7159.AAEL002407-PB,7159.AAEL002487-PA,7159.AAEL002548-PA,7159.AAEL002583-PA,7159.AAEL002879-PA,7159.AAEL002903-PA,7159.AAEL003371-PA,7159.AAEL003466-PA,7159.AAEL004480-PA,7159.AAEL004715-PA,7159.AAEL005391-PA,7159.AAEL005526-PA,7159.AAEL005951-PB,7159.AAEL006022-PA,…	AAEL000564,AAEL001623,AAEL001779,AAEL001950,AAEL002308,AAEL002358,AAEL002397,AAEL002407,AAEL002487,Hamartin,TOLL7,AAEL002879,AAEL002903,AAEL003371,AAEL003466,AAEL004480,AAEL004715,AAEL005391,AAEL005526,AAEL005951,AAEL006022,AAEL006539,AAEL006728,AAEL007288,AAEL007293,AAEL007447,AAEL007694,PIWI4,AAEL008107-PA,AAEL008374,AAEL008495-PA,AAEL008634,AAEL008696,AAEL008823,AAEL009092,AAEL009093,AAEL00923…	4.77e-05	0.00095	Regulation of catabolic process
346	Process	GO:0010558	82	477	7159	7159.AAEL000128-PA,7159.AAEL000181-PA,7159.AAEL000395-PA,7159.AAEL000661-PA,7159.AAEL000970-PA,7159.AAEL001126-PB,7159.AAEL001421-PA,7159.AAEL001864-PA,7159.AAEL001946-PA,7159.AAEL002049-PC,7159.AAEL002308-PA,7159.AAEL002394-PA,7159.AAEL002721-PA,7159.AAEL002879-PA,7159.AAEL003415-PA,7159.AAEL003505-PA,7159.AAEL003540-PA,7159.AAEL003676-PA,7159.AAEL004097-PA,7159.AAEL004283-PA,7159.AAEL004586-PB,…	AAEL000128-PA,AAEL000181,USP,AAEL000661,AAEL000970,AAEL001126,AAEL001421,4EBP,AAEL001946,AAEL002049,AAEL002308,AAEL002394,AAEL002721,AAEL002879,AAEL003415,AAEL003505,AAEL003540,AAEL003676,AAEL004097,AAEL004283,AAEL004586,AAEL004715,AAEL005247,AAEL005400,AAEL005515,AAEL005518,AAEL005832,AAEL006043,AAEL006158,AAEL006447,AAEL006609,AAEL006794,AAEL006899,AAEL007040,AAEL007252,AAEL007360,E75,AAEL00744…	5e-05	0.00099	Negative regulation of macromolecule biosynthetic process
347	Process	GO:0007043	21	66	7159	7159.AAEL000589-PA,7159.AAEL001403-PA,7159.AAEL001914-PA,7159.AAEL003283-PA,7159.AAEL003853-PA,7159.AAEL004592-PA,7159.AAEL005643-PA,7159.AAEL006460-PA,7159.AAEL007658-PA,7159.AAEL008641-PA,7159.AAEL009093-PA,7159.AAEL009295-PA,7159.AAEL009377-PA,7159.AAEL009936-PA,7159.AAEL010145-PC,7159.AAEL010558-PA,7159.AAEL010956-PA,7159.AAEL011168-PA,7159.AAEL012421-PA,7159.AAEL018139-PA,7159.AAEL018342-PA	AAEL000589,AAEL001403,AAEL001914,AAEL003283,AAEL003853,AAEL004592,AAEL005643,AAEL006460,AAEL007658,AAEL008641,AAEL009093,AAEL009295,AAEL009377,AAEL009936,AAEL010145-PC,AAEL010558,AAEL010956,AAEL011168,AAEL012421,AAEL007362,AAEL005461	5.1e-05	0.001	Cell-cell junction assembly
348	Process	GO:0007622	21	66	7159	7159.AAEL002049-PC,7159.AAEL003371-PA,7159.AAEL005793-PA,7159.AAEL007187-PA,7159.AAEL007293-PA,7159.AAEL007447-PA,7159.AAEL008056-PA,7159.AAEL008371-PA,7159.AAEL009024-PA,7159.AAEL009326-PA,7159.AAEL011092-PA,7159.AAEL011371-PA,7159.AAEL012409-PA,7159.AAEL012471-PA,7159.AAEL012553-PA,7159.AAEL013982-PA,7159.AAEL015314-PA,7159.AAEL017391-PA,7159.AAEL017515-PA,7159.AAEL018126-PA,7159.AAEL018290-PA	AAEL002049,AAEL003371,AAEL005793,AAEL006291,AAEL007293,AAEL007447,AAEL008056,AAEL008371,GPRCAL3,AAEL009326,AAEL011092,AAEL011371,AAEL012409,DOME,HOP,AAEL013982,AAEL015314,AAEL017391-PA,AAEL017515-PA,AAEL006959,AAEL003085	5.1e-05	0.001	Rhythmic behavior
349	Process	GO:0051235	20	61	7159	7159.AAEL000758-PA,7159.AAEL000984-PA,7159.AAEL000993-PA,7159.AAEL001411-PB,7159.AAEL002086-PA,7159.AAEL003518-PA,7159.AAEL005951-PB,7159.AAEL006020-PA,7159.AAEL006488-PA,7159.AAEL006885-PA,7159.AAEL007132-PA,7159.AAEL008434-PA,7159.AAEL008543-PA,7159.AAEL008827-PA,7159.AAEL010508-PA,7159.AAEL011116-PB,7159.AAEL011815-PA,7159.AAEL012175-PA,7159.AAEL013353-PC,7159.AAEL018161-PA	AAEL000758,AAEL000984,AAEL000993,AAEL001411,AAEL002086,AAEL003518,AAEL005951,AAEL006020,AAEL006488,14-3-3zeta,AAEL007132,AAEL008434-PA,Cdc42,AAEL008827,AAEL010508,AAEL011116,AAEL011815,AAEL012175,AAEL013353,AAEL008661	5.41e-05	0.0011	Maintenance of location
350	Process	GO:0055067	16	41	7159	7159.AAEL001503-PA,7159.AAEL002051-PA,7159.AAEL003743-PA,7159.AAEL005798-PA,7159.AAEL006180-PA,7159.AAEL007494-PA,7159.AAEL007777-PA,7159.AAEL009888-PA,7159.AAEL010145-PC,7159.AAEL010738-PA,7159.AAEL010783-PA,7159.AAEL011025-PA,7159.AAEL013092-PB,7159.AAEL013534-PA,7159.AAEL013858-PA,7159.AAEL014053-PA	AAEL001503,AAEL002051,AAEL003743,VATB,AAEL006180,AAEL007494,AAEL007777,AAEL009888,AAEL010145-PC,AAEL010738,AAEL010783,AAEL011025,AAEL013092,AAEL013534,AAEL013858-PA,AAEL014053	5.67e-05	0.0011	Monovalent inorganic cation homeostasis
351	Process	GO:0090287	22	72	7159	7159.AAEL000217-PA,7159.AAEL000433-PA,7159.AAEL000993-PA,7159.AAEL001832-PA,7159.AAEL001843-PA,7159.AAEL001919-PB,7159.AAEL002548-PA,7159.AAEL003210-PE,7159.AAEL004592-PA,7159.AAEL005175-PA,7159.AAEL005391-PA,7159.AAEL006609-PA,7159.AAEL006792-PA,7159.AAEL008356-PA,7159.AAEL009088-PA,7159.AAEL009957-PA,7159.AAEL010256-PA,7159.AAEL012083-PA,7159.AAEL012500-PA,7159.AAEL014510-PA,7159.AAEL018219-PA,…	AAEL000217,AAEL000433,AAEL000993,AAEL001832,AAEL001843,AAEL001919,Hamartin,AAEL003210,AAEL004592,AAEL005175,AAEL005391,AAEL006609,AAEL006792,AAEL008356,AAEL009088,AAEL009957,AAEL010256,AAEL012083,AAEL012500,AAEL014510,AAEL018219-PA,AAEL001450	5.64e-05	0.0011	Regulation of cellular response to growth factor stimulus
352	Process	GO:1902533	43	201	7159	7159.AAEL000217-PA,7159.AAEL001509-PC,7159.AAEL001604-PA,7159.AAEL002039-PA,7159.AAEL002548-PA,7159.AAEL002646-PA,7159.AAEL002903-PA,7159.AAEL003009-PA,7159.AAEL004125-PA,7159.AAEL004319-PA,7159.AAEL004592-PA,7159.AAEL004865-PA,7159.AAEL005175-PA,7159.AAEL005347-PA,7159.AAEL005726-PA,7159.AAEL006523-PA,7159.AAEL006797-PA,7159.AAEL006885-PA,7159.AAEL006886-PA,7159.AAEL006949-PA,7159.AAEL006973-PA,…	AAEL000217,AAEL001509,AAEL001604,AAEL002039,Hamartin,AAEL002646,AAEL002903,AAEL003009,AAEL004125,AAEL004319,AAEL004592,AAEL004865,AAEL005175,AAEL005347,AAEL005726,AAEL006523,AAEL006797-PA,14-3-3zeta,AAEL006886,AAEL006949-PA,AAEL006973,AAEL007268-PA,AAEL007293,AAEL008306-PA,AAEL008495-PA,AAEL008556,GPRCAL3,AAEL009093,AAEL009311,AAEL009377,AAEL010835,AAEL011116,AAEL012475,AAEL012671,AAEL013203,AAEL…	5.55e-05	0.0011	Positive regulation of intracellular signal transduction
353	Process	GO:0042127	49	243	7159	7159.AAEL000529-PA,7159.AAEL000661-PA,7159.AAEL001476-PA,7159.AAEL001919-PB,7159.AAEL002308-PA,7159.AAEL002548-PA,7159.AAEL002903-PA,7159.AAEL003371-PA,7159.AAEL003415-PA,7159.AAEL003505-PA,7159.AAEL003837-PA,7159.AAEL004097-PA,7159.AAEL004125-PA,7159.AAEL004319-PA,7159.AAEL004503-PB,7159.AAEL004586-PB,7159.AAEL004592-PA,7159.AAEL004715-PA,7159.AAEL004952-PA,7159.AAEL005391-PA,7159.AAEL006539-PA,…	AAEL000529,AAEL000661,AAEL001476,AAEL001919,AAEL002308,Hamartin,AAEL002903,AAEL003371,AAEL003415,AAEL003505,AAEL003837,AAEL004097,AAEL004125,AAEL004319,AAEL004503-PB,AAEL004586,AAEL004592,AAEL004715,AAEL004952,AAEL005391,AAEL006539,AAEL006291,AAEL007595,AAEL008374,AAEL008495-PA,AAEL008696,AAEL008823,AAEL008953,AAEL009093,AAEL009326,AAEL009483,AAEL009859,AAEL010067,AAEL010411,AAEL011255,AAEL011643…	6.4e-05	0.0012	Regulation of cell population proliferation
354	Process	GO:0060828	23	78	7159	7159.AAEL000433-PA,7159.AAEL000649-PA,7159.AAEL000984-PA,7159.AAEL000993-PA,7159.AAEL003371-PA,7159.AAEL003731-PA,7159.AAEL004351-PC,7159.AAEL005400-PA,7159.AAEL006539-PA,7159.AAEL008244-PA,7159.AAEL009074-PA,7159.AAEL009430-PA,7159.AAEL010433-PA,7159.AAEL010488-PA,7159.AAEL010543-PA,7159.AAEL012171-PA,7159.AAEL012219-PA,7159.AAEL012914-PA,7159.AAEL013068-PA,7159.AAEL013139-PD,7159.AAEL013203-PA,…	AAEL000433,AAEL000649,AAEL000984,AAEL000993,AAEL003371,AAEL003731,AAEL004351,AAEL005400,AAEL006539,AAEL008244-PA,IAP1,AAEL009430-PA,AAEL010433,AAEL010488,AAEL010543,AAEL012171,AAEL012219,AAEL012914,AAEL013068,AAEL013139,AAEL013203,AAEL013826,AAEL017391-PA	6.1e-05	0.0012	Regulation of canonical Wnt signaling pathway
355	Process	GO:0001709	30	120	7159	7159.AAEL000661-PA,7159.AAEL001476-PA,7159.AAEL001612-PA,7159.AAEL004227-PC,7159.AAEL004319-PA,7159.AAEL004719-PA,7159.AAEL004936-PA,7159.AAEL005400-PA,7159.AAEL005580-PA,7159.AAEL005704-PA,7159.AAEL006062-PA,7159.AAEL006776-PA,7159.AAEL006885-PA,7159.AAEL007132-PA,7159.AAEL007187-PA,7159.AAEL007658-PA,7159.AAEL008069-PA,7159.AAEL008617-PA,7159.AAEL009189-PA,7159.AAEL009326-PA,7159.AAEL009430-PA,…	AAEL000661,AAEL001476,AAEL001612,AAEL004227,AAEL004319,AAEL004719,AAEL004936,AAEL005400,AAEL005580,AAEL005704,AAEL006062,AAEL006776,14-3-3zeta,AAEL007132,AAEL006291,AAEL007658,Sushi,AAEL008617,AAEL009189,AAEL009326,AAEL009430-PA,AAEL010469,AAEL010488,AAEL011105,AAEL011116,AAEL011168,AGO1a_a,AAEL013778,AAEL017224-PA,AAEL018288-PA	7.02e-05	0.0013	Cell fate determination
356	Process	GO:0007264	25	90	7159	7159.AAEL002346-PB,7159.AAEL003503-PA,7159.AAEL004902-PA,7159.AAEL005069-PA,7159.AAEL005072-PA,7159.AAEL005347-PA,7159.AAEL005643-PA,7159.AAEL006069-PA,7159.AAEL006786-PC,7159.AAEL007065-PA,7159.AAEL007240-PA,7159.AAEL007633-PA,7159.AAEL008371-PA,7159.AAEL008543-PA,7159.AAEL009377-PA,7159.AAEL010170-PA,7159.AAEL011592-PA,7159.AAEL012904-PA,7159.AAEL012996-PA,7159.AAEL013139-PD,7159.AAEL013858-PA,…	AAEL002346,AAEL003503,AAEL004902,AAEL005069,AAEL005072,AAEL005347,AAEL005643,AAEL006069,AAEL006786,AAEL007065,AAEL007240,AAEL007633,AAEL008371,Cdc42,AAEL009377,AAEL010170,AAEL011592,AAEL012904,AAEL012996,AAEL013139,AAEL013858-PA,AAEL014749,AAEL015271,FERM,AAEL011258	6.75e-05	0.0013	Small GTPase mediated signal transduction
357	Process	GO:0010468	271	2029	7159	7159.AAEL000128-PA,7159.AAEL000172-PA,7159.AAEL000181-PA,7159.AAEL000185-PA,7159.AAEL000293-PA,7159.AAEL000395-PA,7159.AAEL000529-PA,7159.AAEL000661-PA,7159.AAEL000951-PA,7159.AAEL000970-PA,7159.AAEL000980-PA,7159.AAEL001101-PA,7159.AAEL001126-PB,7159.AAEL001148-PA,7159.AAEL001216-PA,7159.AAEL001245-PA,7159.AAEL001279-PB,7159.AAEL001352-PA,7159.AAEL001421-PA,7159.AAEL001476-PA,7159.AAEL001587-PA,…	AAEL000128-PA,AAEL000172,AAEL000181,AAEL000185,AAEL000293,USP,AAEL000529,AAEL000661,AAEL000951,AAEL000970,AAEL000980,AAEL001101,AAEL001126,AAEL001148,AAEL001216,AAEL001245,AAEL001279,AAEL001352,AAEL001421,AAEL001476,AAEL001587,AAEL001612,AAEL001734,AAEL001779,AAEL001796,AAEL001843,4EBP,AAEL001946,AAEL002049,AAEL002083,AAEL002175,AAEL002272,AAEL002308,AAEL002345,AAEL002390,AAEL002397,AAEL002455,AA…	6.86e-05	0.0013	Regulation of gene expression
358	Process	GO:0032869	16	42	7159	7159.AAEL001864-PA,7159.AAEL001915-PA,7159.AAEL002308-PA,7159.AAEL002317-PA,7159.AAEL002903-PA,7159.AAEL004125-PA,7159.AAEL005069-PA,7159.AAEL005175-PA,7159.AAEL008823-PA,7159.AAEL010170-PA,7159.AAEL010343-PA,7159.AAEL011323-PA,7159.AAEL013596-PA,7159.AAEL013939-PA,7159.AAEL018120-PA,7159.AAEL018290-PA	4EBP,AAEL001915,AAEL002308,InR,AAEL002903,AAEL004125,AAEL005069,AAEL005175,AAEL008823,AAEL010170,AAEL010343,HNF4,AAEL013596,AAEL013939,AAEL000728,AAEL003085	7.14e-05	0.0013	Cellular response to insulin stimulus
359	Process	GO:0098660	74	423	7159	7159.AAEL000291-PA,7159.AAEL000485-PB,7159.AAEL001503-PA,7159.AAEL001626-PA,7159.AAEL002051-PA,7159.AAEL002299-PA,7159.AAEL002411-PB,7159.AAEL002464-PA,7159.AAEL002518-PA,7159.AAEL002827-PA,7159.AAEL003518-PA,7159.AAEL003548-PA,7159.AAEL003618-PA,7159.AAEL003619-PA,7159.AAEL003624-PA,7159.AAEL003743-PA,7159.AAEL003837-PA,7159.AAEL004046-PA,7159.AAEL004513-PA,7159.AAEL004814-PA,7159.AAEL004825-PA,…	AAEL000291,AAEL000485,AAEL001503,AAEL001626,AAEL002051,AAEL002299,AAEL002411,AAEL002464,AAEL002518,AAEL002827,AAEL003518,AAEL003548-PA,AAEL003618,AAEL003619,AAEL003624,AAEL003743,AAEL003837,AAEL004046,AAEL004513,AAEL004814,AAEL004825,AAEL005014,AAEL005160,AAEL005457,VATB,AAEL005950,AAEL006180,AAEL006362,AAEL006516,AAEL006582,AAEL006656,AAEL006835,AAEL007002,AAEL007136,AAEL007770,AAEL007777,AAEL00…	7.09e-05	0.0013	Inorganic ion transmembrane transport
360	Process	GO:1902903	33	138	7159	7159.AAEL001904-PA,7159.AAEL001918-PA,7159.AAEL002759-PA,7159.AAEL003109-PA,7159.AAEL003162-PA,7159.AAEL003415-PA,7159.AAEL003861-PA,7159.AAEL004351-PC,7159.AAEL004440-PA,7159.AAEL004592-PA,7159.AAEL005845-PA,7159.AAEL007029-PB,7159.AAEL007288-PB,7159.AAEL007290-PA,7159.AAEL008154-PA,7159.AAEL008234-PA,7159.AAEL008269-PA,7159.AAEL008374-PA,7159.AAEL008431-PA,7159.AAEL010509-PA,7159.AAEL011105-PB,…	AAEL001904,AAEL001918,AAEL002759,AAEL003109,AAEL003162-PA,AAEL003415,AAEL003861,AAEL004351,AAEL004440,AAEL004592,AAEL005845,AAEL007029,AAEL007288,AAEL007290,AAEL008154,AAEL008234,AAEL008269,AAEL008374,AAEL008431,AAEL010509,AAEL011105,AAEL011778,AAEL011982,AAEL012519,AAEL013069,AAEL013353,AAEL013729,AAEL013778,AAEL013997,AAEL017499-PA,AAEL006554,AAEL018288-PA,AAEL000624	6.56e-05	0.0013	Regulation of supramolecular fiber organization
361	Process	GO:0006810	273	2049	7159	7159.AAEL000090-PA,7159.AAEL000291-PA,7159.AAEL000461-PC,7159.AAEL000485-PB,7159.AAEL000902-PA,7159.AAEL000931-PA,7159.AAEL000956-PB,7159.AAEL001007-PA,7159.AAEL001198-PA,7159.AAEL001216-PA,7159.AAEL001484-PB,7159.AAEL001503-PA,7159.AAEL001516-PA,7159.AAEL001569-PA,7159.AAEL001582-PA,7159.AAEL001596-PA,7159.AAEL001605-PA,7159.AAEL001612-PA,7159.AAEL001626-PA,7159.AAEL001656-PA,7159.AAEL001658-PA,…	AAEL000090,AAEL000291,AAEL000461,AAEL000485,AAEL000902,AAEL000931,AAEL000956,AAEL001007,AAEL001198,AAEL001216,AAEL001484,AAEL001503,AAEL001516,AAEL001569,AAEL001582,AAEL001596,AAEL001605,AAEL001612,AAEL001626,AAEL001656,AAEL001658,AAEL001698,AAEL001796,AAEL001808,AAEL001914,AAEL002039,AAEL002051,AAEL002086,AAEL002214,AAEL002220,AAEL002299,AAEL002308,AAEL002411,AAEL002412,AAEL002455,AAEL002464,AAE…	7.48e-05	0.0014	Transport
362	Process	GO:0007294	12	24	7159	7159.AAEL001612-PA,7159.AAEL004936-PA,7159.AAEL005580-PA,7159.AAEL006885-PA,7159.AAEL007132-PA,7159.AAEL007658-PA,7159.AAEL009189-PA,7159.AAEL009326-PA,7159.AAEL011105-PB,7159.AAEL011116-PB,7159.AAEL012410-PA,7159.AAEL013778-PA	AAEL001612,AAEL004936,AAEL005580,14-3-3zeta,AAEL007132,AAEL007658,AAEL009189,AAEL009326,AAEL011105,AAEL011116,AGO1a_a,AAEL013778	7.66e-05	0.0014	Germarium-derived oocyte fate determination
363	Process	GO:0045936	28	109	7159	7159.AAEL001742-PA,7159.AAEL001919-PB,7159.AAEL003326-PA,7159.AAEL003824-PA,7159.AAEL003861-PA,7159.AAEL004431-PA,7159.AAEL004865-PA,7159.AAEL005580-PA,7159.AAEL006020-PA,7159.AAEL006460-PA,7159.AAEL006792-PA,7159.AAEL007288-PB,7159.AAEL007494-PA,7159.AAEL008107-PA,7159.AAEL009074-PA,7159.AAEL010411-PA,7159.AAEL013068-PA,7159.AAEL013069-PA,7159.AAEL013291-PA,7159.AAEL013778-PA,7159.AAEL014510-PA,…	AAEL001742,AAEL001919,AAEL003326,AAEL003824,AAEL003861,AAEL004431,AAEL004865,AAEL005580,AAEL006020,AAEL006460,AAEL006792,AAEL007288,AAEL007494,AAEL008107-PA,IAP1,AAEL010411,AAEL013068,AAEL013069,AAEL013291,AAEL013778,AAEL014510,AAEL014749,AAEL017224-PA,AAEL017499-PA,AAEL007688,AAEL011104,AAEL011434,AAEL003370	8.13e-05	0.0015	Negative regulation of phosphate metabolic process
364	Process	GO:0008283	31	128	7159	7159.AAEL000558-PA,7159.AAEL001476-PA,7159.AAEL001612-PA,7159.AAEL002308-PA,7159.AAEL003371-PA,7159.AAEL004227-PC,7159.AAEL004319-PA,7159.AAEL004719-PA,7159.AAEL005247-PA,7159.AAEL005704-PA,7159.AAEL005832-PA,7159.AAEL006158-PA,7159.AAEL006205-PB,7159.AAEL006460-PA,7159.AAEL006539-PA,7159.AAEL007132-PA,7159.AAEL007573-PA,7159.AAEL007658-PA,7159.AAEL009189-PA,7159.AAEL009326-PA,7159.AAEL011105-PB,…	AAEL000558-PA,AAEL001476,AAEL001612,AAEL002308,AAEL003371,AAEL004227,AAEL004319,AAEL004719,AAEL005247,AAEL005704,AAEL005832,AAEL006158,AAEL006205,AAEL006460,AAEL006539,AAEL007132,AAEL007573,AAEL007658,AAEL009189,AAEL009326,AAEL011105,AAEL011106,AAEL011168,AGO1a_a,AAEL013068,AAEL013139,AAEL013334,AAEL013826,AAEL013997,AAEL014022,AAEL007362	8.84e-05	0.0016	Cell population proliferation
365	Process	GO:0008589	24	86	7159	7159.AAEL000433-PA,7159.AAEL000993-PA,7159.AAEL001869-PA,7159.AAEL002407-PB,7159.AAEL003371-PA,7159.AAEL003466-PA,7159.AAEL003731-PA,7159.AAEL004351-PC,7159.AAEL004586-PB,7159.AAEL006056-PA,7159.AAEL006460-PA,7159.AAEL007187-PA,7159.AAEL007293-PA,7159.AAEL008374-PA,7159.AAEL008921-PB,7159.AAEL009377-PA,7159.AAEL010256-PA,7159.AAEL012219-PA,7159.AAEL013068-PA,7159.AAEL013997-PA,7159.AAEL015064-PB,…	AAEL000433,AAEL000993,AAEL001869,AAEL002407,AAEL003371,AAEL003466,AAEL003731,AAEL004351,AAEL004586,AAEL006056,AAEL006460,AAEL006291,AAEL007293,AAEL008374,AAEL008921,AAEL009377,AAEL010256,AAEL012219,AAEL013068,AAEL013997,AAEL015064,AAEL015099,AAEL017391-PA,AAEL018219-PA	8.81e-05	0.0016	Regulation of smoothened signaling pathway
366	Process	GO:0030111	25	92	7159	7159.AAEL000433-PA,7159.AAEL000649-PA,7159.AAEL000984-PA,7159.AAEL000993-PA,7159.AAEL002411-PB,7159.AAEL003371-PA,7159.AAEL003731-PA,7159.AAEL004041-PA,7159.AAEL004351-PC,7159.AAEL005400-PA,7159.AAEL006539-PA,7159.AAEL008244-PA,7159.AAEL009074-PA,7159.AAEL009430-PA,7159.AAEL010433-PA,7159.AAEL010488-PA,7159.AAEL010543-PA,7159.AAEL012171-PA,7159.AAEL012219-PA,7159.AAEL012914-PA,7159.AAEL013068-PA,…	AAEL000433,AAEL000649,AAEL000984,AAEL000993,AAEL002411,AAEL003371,AAEL003731,AAEL004041,AAEL004351,AAEL005400,AAEL006539,AAEL008244-PA,IAP1,AAEL009430-PA,AAEL010433,AAEL010488,AAEL010543,AAEL012171,AAEL012219,AAEL012914,AAEL013068,AAEL013139,AAEL013203,AAEL013826,AAEL017391-PA	9.08e-05	0.0016	Regulation of Wnt signaling pathway
367	Process	GO:0043085	63	346	7159	7159.AAEL000217-PA,7159.AAEL000324-PA,7159.AAEL000759-PA,7159.AAEL000984-PA,7159.AAEL001623-PA,7159.AAEL001869-PA,7159.AAEL002346-PB,7159.AAEL002548-PA,7159.AAEL002646-PA,7159.AAEL002903-PA,7159.AAEL003487-PA,7159.AAEL003530-PA,7159.AAEL004319-PA,7159.AAEL004480-PA,7159.AAEL004592-PA,7159.AAEL004839-PA,7159.AAEL004854-PA,7159.AAEL005239-PA,7159.AAEL005271-PA,7159.AAEL005643-PA,7159.AAEL005726-PA,…	AAEL000217,AAEL000324,AAEL000759,AAEL000984,AAEL001623,AAEL001869,AAEL002346,Hamartin,AAEL002646,AAEL002903,AAEL003487,AAEL003530,AAEL004319,AAEL004480,AAEL004592,AAEL004839,AAEL004854,AAEL005239,AAEL005271,AAEL005643,AAEL005726,AAEL006330,AAEL006539,AAEL006791,AAEL006886,AAEL006948,AAEL006291,AAEL007240,AAEL007484,AAEL007996,AAEL008306-PA,AAEL008371,Cdc42,AAEL009380,AAEL009723,AAEL010145-PC,AAEL…	8.99e-05	0.0016	Positive regulation of catalytic activity
368	Process	GO:0006464	177	1245	7159	7159.AAEL000187-PA,7159.AAEL000193-PA,7159.AAEL000217-PA,7159.AAEL000244-PA,7159.AAEL000324-PA,7159.AAEL000444-PA,7159.AAEL000469-PA,7159.AAEL000564-PB,7159.AAEL000589-PA,7159.AAEL000590-PA,7159.AAEL000758-PA,7159.AAEL000845-PA,7159.AAEL001046-PA,7159.AAEL001126-PB,7159.AAEL001151-PA,7159.AAEL001798-PA,7159.AAEL001869-PA,7159.AAEL001898-PA,7159.AAEL001915-PA,7159.AAEL001919-PB,7159.AAEL002253-PA,…	AAEL000187-PA,AAEL000193,AAEL000217,AAEL000244,AAEL000324,AAEL000444,AAEL000469,AAEL000564,AAEL000589,DNR1,AAEL000758,AAEL000845-PA,AAEL001046,AAEL001126,AAEL001151,AAEL001798,AAEL001869,AAEL001898,AAEL001915,AAEL001919,AAEL002253,AAEL002306-PA,AAEL002308,InR,AAEL002345,AAEL002407,AAEL002701,AAEL002804,AAEL002815,AAEL002998,AAEL003009,AAEL003103,AAEL003322,AAEL003326,AAEL003343,AAEL003371,AAEL003…	9.51e-05	0.0017	Cellular protein modification process
369	Process	GO:0048512	20	64	7159	7159.AAEL002049-PC,7159.AAEL003371-PA,7159.AAEL005793-PA,7159.AAEL007187-PA,7159.AAEL007447-PA,7159.AAEL008056-PA,7159.AAEL008371-PA,7159.AAEL009024-PA,7159.AAEL009326-PA,7159.AAEL011092-PA,7159.AAEL011371-PA,7159.AAEL012409-PA,7159.AAEL012471-PA,7159.AAEL012553-PA,7159.AAEL013982-PA,7159.AAEL015314-PA,7159.AAEL017391-PA,7159.AAEL017515-PA,7159.AAEL018126-PA,7159.AAEL018290-PA	AAEL002049,AAEL003371,AAEL005793,AAEL006291,AAEL007447,AAEL008056,AAEL008371,GPRCAL3,AAEL009326,AAEL011092,AAEL011371,AAEL012409,DOME,HOP,AAEL013982,AAEL015314,AAEL017391-PA,AAEL017515-PA,AAEL006959,AAEL003085	9.37e-05	0.0017	Circadian behavior
370	Process	GO:0050684	28	110	7159	7159.AAEL001216-PA,7159.AAEL001245-PA,7159.AAEL001279-PB,7159.AAEL001352-PA,7159.AAEL002272-PA,7159.AAEL002308-PA,7159.AAEL003955-PA,7159.AAEL004167-PA,7159.AAEL005046-PA,7159.AAEL005515-PF,7159.AAEL005522-PA,7159.AAEL006473-PA,7159.AAEL007042-PC,7159.AAEL008257-PA,7159.AAEL009326-PA,7159.AAEL009422-PD,7159.AAEL010340-PA,7159.AAEL010467-PB,7159.AAEL010642-PA,7159.AAEL011340-PB,7159.AAEL012171-PA,…	AAEL001216,AAEL001245,AAEL001279,AAEL001352,AAEL002272,AAEL002308,AAEL003955,AAEL004167,AAEL005046,AAEL005515,AAEL005522,AAEL006473,AAEL007042,AAEL008257,AAEL009326,AAEL009422-PD,AAEL010340,AAEL010467,AAEL010642,AAEL011340,AAEL012171,AAEL012621,AAEL012987,AAEL013982,AAEL014959,AAEL017030-PA,AAEL017526-PA,AAEL012484	9.29e-05	0.0017	Regulation of mRNA processing
371	Process	GO:0008064	23	81	7159	7159.AAEL001904-PA,7159.AAEL003162-PA,7159.AAEL003415-PA,7159.AAEL003861-PA,7159.AAEL004351-PC,7159.AAEL004592-PA,7159.AAEL007029-PB,7159.AAEL007288-PB,7159.AAEL008154-PA,7159.AAEL008269-PA,7159.AAEL008431-PA,7159.AAEL010509-PA,7159.AAEL011105-PB,7159.AAEL011778-PA,7159.AAEL011982-PA,7159.AAEL012519-PA,7159.AAEL013069-PA,7159.AAEL013353-PC,7159.AAEL013729-PB,7159.AAEL013778-PA,7159.AAEL017499-PA,…	AAEL001904,AAEL003162-PA,AAEL003415,AAEL003861,AAEL004351,AAEL004592,AAEL007029,AAEL007288,AAEL008154,AAEL008269,AAEL008431,AAEL010509,AAEL011105,AAEL011778,AAEL011982,AAEL012519,AAEL013069,AAEL013353,AAEL013729,AAEL013778,AAEL017499-PA,AAEL006554,AAEL000624	9.85e-05	0.0018	Regulation of actin polymerization or depolymerization
372	Process	GO:0010629	101	635	7159	7159.AAEL000128-PA,7159.AAEL000181-PA,7159.AAEL000293-PA,7159.AAEL000395-PA,7159.AAEL000661-PA,7159.AAEL000970-PA,7159.AAEL001126-PB,7159.AAEL001421-PA,7159.AAEL001476-PA,7159.AAEL001612-PA,7159.AAEL001779-PA,7159.AAEL001864-PA,7159.AAEL001946-PA,7159.AAEL002049-PC,7159.AAEL002083-PA,7159.AAEL002308-PA,7159.AAEL002397-PA,7159.AAEL002721-PA,7159.AAEL002879-PA,7159.AAEL003415-PA,7159.AAEL003505-PA,…	AAEL000128-PA,AAEL000181,AAEL000293,USP,AAEL000661,AAEL000970,AAEL001126,AAEL001421,AAEL001476,AAEL001612,AAEL001779,4EBP,AAEL001946,AAEL002049,AAEL002083,AAEL002308,AAEL002397,AAEL002721,AAEL002879,AAEL003415,AAEL003505,AAEL003540,AAEL004097,AAEL004283,AAEL004319,AAEL004472,AAEL004586,AAEL004715,AAEL004986,AAEL005247,AAEL005400,AAEL005515,AAEL005518,AAEL005526,AAEL005832,AAEL006043,AAEL006158,AA…	0.00011	0.0019	Negative regulation of gene expression
373	Process	GO:0016310	85	512	7159	7159.AAEL000187-PA,7159.AAEL000217-PA,7159.AAEL000278-PA,7159.AAEL000324-PA,7159.AAEL000589-PA,7159.AAEL001915-PA,7159.AAEL001919-PB,7159.AAEL002308-PA,7159.AAEL002317-PA,7159.AAEL002815-PA,7159.AAEL002903-PA,7159.AAEL003731-PA,7159.AAEL003909-PA,7159.AAEL003914-PA,7159.AAEL003918-PA,7159.AAEL004165-PA,7159.AAEL004217-PA,7159.AAEL004285-PA,7159.AAEL004319-PA,7159.AAEL004351-PC,7159.AAEL004379-PA,…	AAEL000187-PA,AAEL000217,AAEL000278,AAEL000324,AAEL000589,AAEL001915,AAEL001919,AAEL002308,InR,AAEL002815,AAEL002903,AAEL003731,AAEL003909,AAEL003914,AAEL003918,AAEL004165,AAEL004217,AAEL004285,AAEL004319,AAEL004351,AAEL004379,AAEL004592,AAEL004710,AAEL004727,AAEL005143-PB,AAEL005238,AAEL005492,AAEL005643,AAEL006120,AAEL006330,AAEL006364,AAEL006539,AAEL006886,AAEL006895,AAEL006949-PA,AAEL007293,A…	0.00011	0.0019	Phosphorylation
374	Process	GO:0006811	117	762	7159	7159.AAEL000291-PA,7159.AAEL000485-PB,7159.AAEL001198-PA,7159.AAEL001503-PA,7159.AAEL001626-PA,7159.AAEL001656-PA,7159.AAEL001658-PA,7159.AAEL001808-PA,7159.AAEL002039-PA,7159.AAEL002051-PA,7159.AAEL002214-PB,7159.AAEL002299-PA,7159.AAEL002411-PB,7159.AAEL002412-PA,7159.AAEL002464-PA,7159.AAEL002518-PA,7159.AAEL002527-PA,7159.AAEL002555-PA,7159.AAEL002827-PA,7159.AAEL002913-PA,7159.AAEL003518-PA,…	AAEL000291,AAEL000485,AAEL001198,AAEL001503,AAEL001626,AAEL001656,AAEL001658,AAEL001808,AAEL002039,AAEL002051,AAEL002214,AAEL002299,AAEL002411,AAEL002412,AAEL002464,AAEL002518,AAEL002527,AAEL002555,AAEL002827,AAEL002913,AAEL003518,AAEL003548-PA,AAEL003618,AAEL003619,AAEL003624,AAEL003743,AAEL003837,AAEL003919,AAEL004046,AAEL004141,AAEL004247,AAEL004513,AAEL004589,AAEL004814,AAEL004825,AAEL004855,…	0.00011	0.002	Ion transport
375	Process	GO:0008360	20	65	7159	7159.AAEL000984-PA,7159.AAEL001918-PA,7159.AAEL002346-PB,7159.AAEL004977-PA,7159.AAEL005643-PA,7159.AAEL006038-PA,7159.AAEL006122-PA,7159.AAEL007484-PA,7159.AAEL008154-PA,7159.AAEL008269-PA,7159.AAEL009371-PA,7159.AAEL009377-PA,7159.AAEL012519-PA,7159.AAEL012553-PA,7159.AAEL013074-PA,7159.AAEL013139-PD,7159.AAEL013826-PA,7159.AAEL015271-PA,7159.AAEL017224-PA,7159.AAEL018251-PA	AAEL000984,AAEL001918,AAEL002346,AAEL004977,AAEL005643,AAEL006038,AAEL006122,AAEL007484,AAEL008154,AAEL008269,AAEL009371,AAEL009377,AAEL012519,HOP,AAEL013074,AAEL013139,AAEL013826,AAEL015271,AAEL017224-PA,AAEL012999	0.00011	0.002	Regulation of cell shape
376	Process	GO:0030856	16	44	7159	7159.AAEL001411-PB,7159.AAEL002308-PA,7159.AAEL002903-PA,7159.AAEL003371-PA,7159.AAEL004319-PA,7159.AAEL008257-PA,7159.AAEL008634-PA,7159.AAEL008823-PA,7159.AAEL008921-PB,7159.AAEL009074-PA,7159.AAEL010067-PA,7159.AAEL010469-PA,7159.AAEL010488-PA,7159.AAEL012421-PA,7159.AAEL013840-PA,7159.AAEL017300-PA	AAEL001411,AAEL002308,AAEL002903,AAEL003371,AAEL004319,AAEL008257,AAEL008634,AAEL008823,AAEL008921,IAP1,AAEL010067,AAEL010469,AAEL010488,AAEL012421,AAEL013840,AAEL017300-PA	0.00011	0.002	Regulation of epithelial cell differentiation
377	Process	GO:0042063	23	82	7159	7159.AAEL001476-PA,7159.AAEL001832-PA,7159.AAEL001918-PA,7159.AAEL003047-PA,7159.AAEL004351-PC,7159.AAEL007902-PA,7159.AAEL008107-PA,7159.AAEL008356-PA,7159.AAEL008371-PA,7159.AAEL008641-PA,7159.AAEL009430-PA,7159.AAEL009936-PA,7159.AAEL010145-PC,7159.AAEL010343-PA,7159.AAEL010411-PA,7159.AAEL010502-PA,7159.AAEL011168-PA,7159.AAEL013139-PD,7159.AAEL013840-PA,7159.AAEL014151-PA,7159.AAEL014510-PA,…	AAEL001476,AAEL001832,AAEL001918,AAEL003047,AAEL004351,AAEL007902,AAEL008107-PA,AAEL008356,AAEL008371,AAEL008641,AAEL009430-PA,AAEL009936,AAEL010145-PC,AAEL010343,AAEL010411,AAEL010502,AAEL011168,AAEL013139,AAEL013840,AAEL014151,AAEL014510,AAEL017391-PA,AAEL007362	0.00011	0.002	Gliogenesis
378	Process	GO:0006468	57	307	7159	7159.AAEL000187-PA,7159.AAEL000217-PA,7159.AAEL000324-PA,7159.AAEL000589-PA,7159.AAEL001915-PA,7159.AAEL001919-PB,7159.AAEL002308-PA,7159.AAEL002317-PA,7159.AAEL002815-PA,7159.AAEL003731-PA,7159.AAEL003914-PA,7159.AAEL003918-PA,7159.AAEL004165-PA,7159.AAEL004217-PA,7159.AAEL004319-PA,7159.AAEL004351-PC,7159.AAEL004592-PA,7159.AAEL005238-PA,7159.AAEL005492-PA,7159.AAEL005643-PA,7159.AAEL006120-PA,…	AAEL000187-PA,AAEL000217,AAEL000324,AAEL000589,AAEL001915,AAEL001919,AAEL002308,InR,AAEL002815,AAEL003731,AAEL003914,AAEL003918,AAEL004165,AAEL004217,AAEL004319,AAEL004351,AAEL004592,AAEL005238,AAEL005492,AAEL005643,AAEL006120,AAEL006330,AAEL006539,AAEL006886,AAEL007293,AAEL008078,AAEL008306-PA,AAEL008331,AAEL008556,AAEL008634,AAEL008823,AAEL009991,AAEL010021,AAEL010804,AAEL010835,AAEL011837,AAEL…	0.00012	0.0021	Protein phosphorylation
379	Process	GO:0045927	29	118	7159	7159.AAEL002646-PA,7159.AAEL002903-PA,7159.AAEL003109-PA,7159.AAEL003283-PA,7159.AAEL003731-PA,7159.AAEL003872-PA,7159.AAEL004125-PA,7159.AAEL004165-PA,7159.AAEL004319-PA,7159.AAEL004431-PA,7159.AAEL004865-PA,7159.AAEL005391-PA,7159.AAEL005945-PA,7159.AAEL006069-PA,7159.AAEL006801-PA,7159.AAEL008234-PA,7159.AAEL008371-PA,7159.AAEL008696-PA,7159.AAEL008823-PA,7159.AAEL009823-PA,7159.AAEL010469-PA,…	AAEL002646,AAEL002903,AAEL003109,AAEL003283,AAEL003731,Tctp,AAEL004125,AAEL004165,AAEL004319,AAEL004431,AAEL004865,AAEL005391,GPRDOP4,AAEL006069,AAEL006801,AAEL008234,AAEL008371,AAEL008696,AAEL008823,AAEL009823,AAEL010469,AAEL011116,AAEL012125,AAEL014022,AAEL000728,AAEL018288-PA,AAEL018317-PA,AAEL000624,AAEL003370	0.00012	0.0021	Positive regulation of growth
380	Process	GO:0048024	25	94	7159	7159.AAEL001216-PA,7159.AAEL001245-PA,7159.AAEL001279-PB,7159.AAEL001352-PA,7159.AAEL002272-PA,7159.AAEL003955-PA,7159.AAEL004167-PA,7159.AAEL005046-PA,7159.AAEL005515-PF,7159.AAEL006473-PA,7159.AAEL007042-PC,7159.AAEL008257-PA,7159.AAEL009422-PD,7159.AAEL010340-PA,7159.AAEL010467-PB,7159.AAEL010642-PA,7159.AAEL011340-PB,7159.AAEL012171-PA,7159.AAEL012621-PA,7159.AAEL012987-PA,7159.AAEL013982-PA,…	AAEL001216,AAEL001245,AAEL001279,AAEL001352,AAEL002272,AAEL003955,AAEL004167,AAEL005046,AAEL005515,AAEL006473,AAEL007042,AAEL008257,AAEL009422-PD,AAEL010340,AAEL010467,AAEL010642,AAEL011340,AAEL012171,AAEL012621,AAEL012987,AAEL013982,AAEL014959,AAEL017030-PA,AAEL017526-PA,AAEL012484	0.00012	0.0021	Regulation of mRNA splicing, via spliceosome
381	Process	GO:0048732	35	156	7159	7159.AAEL000324-PA,7159.AAEL000661-PA,7159.AAEL001411-PB,7159.AAEL001779-PA,7159.AAEL001918-PA,7159.AAEL002548-PA,7159.AAEL002903-PA,7159.AAEL003283-PA,7159.AAEL004319-PA,7159.AAEL004472-PA,7159.AAEL004592-PA,7159.AAEL006038-PA,7159.AAEL006314-PA,7159.AAEL007288-PB,7159.AAEL008103-PB,7159.AAEL008234-PA,7159.AAEL008244-PA,7159.AAEL009093-PA,7159.AAEL009678-PA,7159.AAEL010222-PA,7159.AAEL011643-PA,…	AAEL000324,AAEL000661,AAEL001411,AAEL001779,AAEL001918,Hamartin,AAEL002903,AAEL003283,AAEL004319,AAEL004472,AAEL004592,AAEL006038,AAEL006314,AAEL007288,AAEL008103,AAEL008234,AAEL008244-PA,AAEL009093,AAEL009678,AAEL010222,AAEL011643,CASPS7,AAEL012421,HOP,AAEL013139,AAEL013159,AAEL013653,AAEL013840,AAEL013858-PA,AAEL013939,AAEL014151,AAEL014510,AAEL015271,AAEL017224-PA,AAEL000610	0.00012	0.0021	Gland development
382	Process	GO:0030833	22	77	7159	7159.AAEL001904-PA,7159.AAEL003162-PA,7159.AAEL003415-PA,7159.AAEL003861-PA,7159.AAEL004351-PC,7159.AAEL007029-PB,7159.AAEL007288-PB,7159.AAEL008154-PA,7159.AAEL008269-PA,7159.AAEL008431-PA,7159.AAEL010509-PA,7159.AAEL011105-PB,7159.AAEL011778-PA,7159.AAEL011982-PA,7159.AAEL012519-PA,7159.AAEL013069-PA,7159.AAEL013353-PC,7159.AAEL013729-PB,7159.AAEL013778-PA,7159.AAEL017499-PA,7159.AAEL018119-PA,…	AAEL001904,AAEL003162-PA,AAEL003415,AAEL003861,AAEL004351,AAEL007029,AAEL007288,AAEL008154,AAEL008269,AAEL008431,AAEL010509,AAEL011105,AAEL011778,AAEL011982,AAEL012519,AAEL013069,AAEL013353,AAEL013729,AAEL013778,AAEL017499-PA,AAEL006554,AAEL000624	0.00013	0.0022	Regulation of actin filament polymerization
383	Process	GO:0034645	126	837	7159	7159.AAEL000010-PA,7159.AAEL000032-PC,7159.AAEL000185-PA,7159.AAEL000244-PA,7159.AAEL000388-PA,7159.AAEL000444-PA,7159.AAEL000529-PA,7159.AAEL000823-PB,7159.AAEL000951-PA,7159.AAEL000987-PA,7159.AAEL001101-PA,7159.AAEL001151-PA,7159.AAEL001759-PA,7159.AAEL001847-PA,7159.AAEL002047-PA,7159.AAEL002253-PA,7159.AAEL002345-PA,7159.AAEL002372-PB,7159.AAEL002394-PA,7159.AAEL002397-PA,7159.AAEL002407-PB,…	AAEL000010,RpS6,AAEL000185,AAEL000244,AAEL000388,AAEL000444,AAEL000529,AAEL000823,AAEL000951,AAEL000987,AAEL001101,AAEL001151,AAEL001759,AAEL001847,AAEL002047,AAEL002253,AAEL002345,RpS11,AAEL002394,AAEL002397,AAEL002407,AAEL002534,AAEL002551,AAEL002701,AAEL002804,AAEL002832,AAEL003396,RpS16,AAEL003466,AAEL003530,40sRpS13,AAEL003676,AAEL003835,AAEL003942,AAEL004010,AAEL004151,AAEL004175,AAEL004228…	0.00013	0.0022	Cellular macromolecule biosynthetic process
384	Process	GO:0051336	59	322	7159	7159.AAEL000649-PA,7159.AAEL000984-PA,7159.AAEL001623-PA,7159.AAEL001742-PA,7159.AAEL001779-PA,7159.AAEL001869-PA,7159.AAEL002346-PB,7159.AAEL002548-PA,7159.AAEL003487-PA,7159.AAEL004865-PA,7159.AAEL005239-PA,7159.AAEL005271-PA,7159.AAEL005643-PA,7159.AAEL005665-PA,7159.AAEL005726-PA,7159.AAEL006020-PA,7159.AAEL006330-PB,7159.AAEL006523-PA,7159.AAEL006539-PA,7159.AAEL006791-PA,7159.AAEL006948-PA,…	AAEL000649,AAEL000984,AAEL001623,AAEL001742,AAEL001779,AAEL001869,AAEL002346,Hamartin,AAEL003487,AAEL004865,AAEL005239,AAEL005271,AAEL005643,SRPN3,AAEL005726,AAEL006020,AAEL006330,AAEL006523,AAEL006539,AAEL006791,AAEL006948,AAEL006291,AAEL007240,AAEL007484,AAEL007494,SRPN10,AAEL007996,AAEL008371,AAEL008575,AAEL008607-PA,IAP1,AAEL009380,AAEL009678,AAEL010145-PC,AAEL010283,AAEL010509,AAEL010680,RNR…	0.00013	0.0022	Regulation of hydrolase activity
385	Process	GO:1902600	31	131	7159	7159.AAEL000291-PA,7159.AAEL000485-PB,7159.AAEL001503-PA,7159.AAEL002051-PA,7159.AAEL002411-PB,7159.AAEL002464-PA,7159.AAEL002827-PA,7159.AAEL003518-PA,7159.AAEL003743-PA,7159.AAEL005798-PA,7159.AAEL006516-PA,7159.AAEL006582-PC,7159.AAEL007136-PA,7159.AAEL007777-PA,7159.AAEL008787-PA,7159.AAEL009808-PA,7159.AAEL010219-PA,7159.AAEL010738-PA,7159.AAEL010754-PA,7159.AAEL010819-PA,7159.AAEL011025-PA,…	AAEL000291,AAEL000485,AAEL001503,AAEL002051,AAEL002411,AAEL002464,AAEL002827,AAEL003518,AAEL003743,VATB,AAEL006516,AAEL006582,AAEL007136,AAEL007777,VhaA,AAEL009808,AAEL010219,AAEL010738,AAEL010754,AAEL010819,AAEL011025,AAEL011109,AAEL012035,AAEL012062,AAEL012109,AAEL012113,AAEL012175,AAEL012740,AAEL012819,AAEL014053,SGP2D7	0.00013	0.0022	Proton transmembrane transport
386	Process	GO:2000147	22	77	7159	7159.AAEL000840-PA,7159.AAEL001411-PB,7159.AAEL002903-PA,7159.AAEL003063-PA,7159.AAEL003371-PA,7159.AAEL004319-PA,7159.AAEL004431-PA,7159.AAEL005391-PA,7159.AAEL006069-PA,7159.AAEL007804-PA,7159.AAEL007902-PA,7159.AAEL008257-PA,7159.AAEL008634-PA,7159.AAEL008823-PA,7159.AAEL008921-PB,7159.AAEL009074-PA,7159.AAEL009723-PA,7159.AAEL010067-PA,7159.AAEL010488-PA,7159.AAEL012421-PA,7159.AAEL013840-PA,…	AAEL000840-PA,AAEL001411,AAEL002903,AAEL003063,AAEL003371,AAEL004319,AAEL004431,AAEL005391,AAEL006069,AAEL007804,AAEL007902,AAEL008257,AAEL008634,AAEL008823,AAEL008921,IAP1,AAEL009723,AAEL010067,AAEL010488,AAEL012421,AAEL013840,AAEL017300-PA	0.00013	0.0022	Positive regulation of cell motility
387	Process	GO:0007293	25	95	7159	7159.AAEL001612-PA,7159.AAEL002253-PA,7159.AAEL003371-PA,7159.AAEL003824-PA,7159.AAEL004592-PA,7159.AAEL004688-PA,7159.AAEL004936-PA,7159.AAEL005476-PA,7159.AAEL005515-PF,7159.AAEL005580-PA,7159.AAEL005832-PA,7159.AAEL006205-PB,7159.AAEL006885-PA,7159.AAEL007132-PA,7159.AAEL007360-PA,7159.AAEL007658-PA,7159.AAEL009189-PA,7159.AAEL009326-PA,7159.AAEL010256-PA,7159.AAEL011105-PB,7159.AAEL011116-PB,…	AAEL001612,AAEL002253,AAEL003371,AAEL003824,AAEL004592,AAEL004688,AAEL004936,AAEL005476,AAEL005515,AAEL005580,AAEL005832,AAEL006205,14-3-3zeta,AAEL007132,AAEL007360,AAEL007658,AAEL009189,AAEL009326,AAEL010256,AAEL011105,AAEL011116,AAEL011982,AGO1a_a,AAEL012421,AAEL013778	0.00014	0.0023	Germarium-derived egg chamber formation
388	Process	GO:0010634	16	45	7159	7159.AAEL001411-PB,7159.AAEL002903-PA,7159.AAEL003371-PA,7159.AAEL004319-PA,7159.AAEL004431-PA,7159.AAEL008257-PA,7159.AAEL008634-PA,7159.AAEL008823-PA,7159.AAEL008921-PB,7159.AAEL009074-PA,7159.AAEL009723-PA,7159.AAEL010067-PA,7159.AAEL010488-PA,7159.AAEL012421-PA,7159.AAEL013840-PA,7159.AAEL017300-PA	AAEL001411,AAEL002903,AAEL003371,AAEL004319,AAEL004431,AAEL008257,AAEL008634,AAEL008823,AAEL008921,IAP1,AAEL009723,AAEL010067,AAEL010488,AAEL012421,AAEL013840,AAEL017300-PA	0.00014	0.0023	Positive regulation of epithelial cell migration
389	Process	GO:0010941	53	280	7159	7159.AAEL000336-PA,7159.AAEL000634-PA,7159.AAEL000758-PA,7159.AAEL001204-PA,7159.AAEL001779-PA,7159.AAEL001929-PA,7159.AAEL001946-PA,7159.AAEL002308-PA,7159.AAEL002995-PA,7159.AAEL003111-PA,7159.AAEL003115-PA,7159.AAEL003371-PA,7159.AAEL003731-PA,7159.AAEL004319-PA,7159.AAEL004472-PA,7159.AAEL004715-PA,7159.AAEL005834-PA,7159.AAEL006038-PA,7159.AAEL006539-PA,7159.AAEL006973-PA,7159.AAEL007187-PA,…	AAEL000336,AAEL000634,AAEL000758,AAEL001204,AAEL001779,SPZ5,AAEL001946,AAEL002308,AAEL002995,AAEL003111,AAEL003115,AAEL003371,AAEL003731,AAEL004319,AAEL004472,AAEL004715,GPRDOP2,AAEL006038,AAEL006539,AAEL006973,AAEL006291,AAEL007293,DUOX,AAEL007595,AAEL008192-PB,AAEL008244-PA,AAEL008356,AAEL008495-PA,AAEL008823,IAP1,AAEL009080,AAEL009326,AAEL009380,AAEL009723,AAEL010318,AAEL010509,RNR2,AAEL011718…	0.00014	0.0023	Regulation of cell death
390	Process	GO:0030858	15	40	7159	7159.AAEL001411-PB,7159.AAEL002903-PA,7159.AAEL003371-PA,7159.AAEL004319-PA,7159.AAEL008257-PA,7159.AAEL008634-PA,7159.AAEL008823-PA,7159.AAEL008921-PB,7159.AAEL009074-PA,7159.AAEL010067-PA,7159.AAEL010469-PA,7159.AAEL010488-PA,7159.AAEL012421-PA,7159.AAEL013840-PA,7159.AAEL017300-PA	AAEL001411,AAEL002903,AAEL003371,AAEL004319,AAEL008257,AAEL008634,AAEL008823,AAEL008921,IAP1,AAEL010067,AAEL010469,AAEL010488,AAEL012421,AAEL013840,AAEL017300-PA	0.00014	0.0023	Positive regulation of epithelial cell differentiation
391	Process	GO:0043412	191	1371	7159	7159.AAEL000187-PA,7159.AAEL000193-PA,7159.AAEL000217-PA,7159.AAEL000244-PA,7159.AAEL000324-PA,7159.AAEL000444-PA,7159.AAEL000469-PA,7159.AAEL000564-PB,7159.AAEL000589-PA,7159.AAEL000590-PA,7159.AAEL000758-PA,7159.AAEL000845-PA,7159.AAEL001037-PA,7159.AAEL001046-PA,7159.AAEL001126-PB,7159.AAEL001151-PA,7159.AAEL001242-PA,7159.AAEL001798-PA,7159.AAEL001869-PA,7159.AAEL001898-PA,7159.AAEL001915-PA,…	AAEL000187-PA,AAEL000193,AAEL000217,AAEL000244,AAEL000324,AAEL000444,AAEL000469,AAEL000564,AAEL000589,DNR1,AAEL000758,AAEL000845-PA,AAEL001037,AAEL001046,AAEL001126,AAEL001151,AAEL001242,AAEL001798,AAEL001869,AAEL001898,AAEL001915,AAEL001919,AAEL002182,AAEL002253,AAEL002306-PA,AAEL002308,InR,AAEL002345,AAEL002407,AAEL002636,AAEL002701,AAEL002804,AAEL002815,AAEL002888,AAEL002998,AAEL003009,AAEL003…	0.00013	0.0023	Macromolecule modification
392	Process	GO:2000145	29	119	7159	7159.AAEL000840-PA,7159.AAEL001411-PB,7159.AAEL002346-PB,7159.AAEL002903-PA,7159.AAEL003063-PA,7159.AAEL003371-PA,7159.AAEL004319-PA,7159.AAEL004431-PA,7159.AAEL005391-PA,7159.AAEL006069-PA,7159.AAEL007290-PA,7159.AAEL007804-PA,7159.AAEL007902-PA,7159.AAEL008257-PA,7159.AAEL008634-PA,7159.AAEL008823-PA,7159.AAEL008921-PB,7159.AAEL009074-PA,7159.AAEL009723-PA,7159.AAEL009859-PA,7159.AAEL010067-PA,…	AAEL000840-PA,AAEL001411,AAEL002346,AAEL002903,AAEL003063,AAEL003371,AAEL004319,AAEL004431,AAEL005391,AAEL006069,AAEL007290,AAEL007804,AAEL007902,AAEL008257,AAEL008634,AAEL008823,AAEL008921,IAP1,AAEL009723,AAEL009859,AAEL010067,AAEL010411,AAEL010488,AAEL012421,AAEL013139,AAEL013460,AAEL013840,AAEL017224-PA,AAEL017300-PA	0.00013	0.0023	Regulation of cell motility
393	Process	GO:0006357	113	735	7159	7159.AAEL000128-PA,7159.AAEL000181-PA,7159.AAEL000395-PA,7159.AAEL000661-PA,7159.AAEL000970-PA,7159.AAEL001126-PB,7159.AAEL001148-PA,7159.AAEL001352-PA,7159.AAEL001734-PA,7159.AAEL001796-PA,7159.AAEL001843-PA,7159.AAEL001946-PA,7159.AAEL002049-PC,7159.AAEL002175-PA,7159.AAEL002455-PA,7159.AAEL002499-PA,7159.AAEL002721-PA,7159.AAEL002866-PA,7159.AAEL002998-PA,7159.AAEL003097-PA,7159.AAEL003412-PA,…	AAEL000128-PA,AAEL000181,USP,AAEL000661,AAEL000970,AAEL001126,AAEL001148,AAEL001352,AAEL001734,AAEL001796,AAEL001843,AAEL001946,AAEL002049,AAEL002175,AAEL002455,AAEL002499,AAEL002721,AAEL002866,AAEL002998,AAEL003097-PA,AAEL003412,AAEL003505,AAEL003646,AAEL003861,AAEL004097,AAEL004283,AAEL004320,AAEL004572,AAEL004586,AAEL004715,AAEL004839,AAEL004862,AAEL005147,AAEL005175,AAEL005247,AAEL005255,AAEL…	0.00014	0.0024	Regulation of transcription by RNA polymerase II
394	Process	GO:0044093	70	404	7159	7159.AAEL000217-PA,7159.AAEL000324-PA,7159.AAEL000759-PA,7159.AAEL000984-PA,7159.AAEL001623-PA,7159.AAEL001869-PA,7159.AAEL002346-PB,7159.AAEL002548-PA,7159.AAEL002646-PA,7159.AAEL002903-PA,7159.AAEL003487-PA,7159.AAEL003530-PA,7159.AAEL003676-PA,7159.AAEL004319-PA,7159.AAEL004480-PA,7159.AAEL004521-PA,7159.AAEL004592-PA,7159.AAEL004839-PA,7159.AAEL004854-PA,7159.AAEL005239-PA,7159.AAEL005271-PA,…	AAEL000217,AAEL000324,AAEL000759,AAEL000984,AAEL001623,AAEL001869,AAEL002346,Hamartin,AAEL002646,AAEL002903,AAEL003487,AAEL003530,AAEL003676,AAEL004319,AAEL004480,AAEL004521,AAEL004592,AAEL004839,AAEL004854,AAEL005239,AAEL005271,AAEL005643,AAEL005726,AAEL006330,AAEL006539,AAEL006791,AAEL006886,AAEL006948,AAEL006973,AAEL006291,AAEL007234,AAEL007240,AAEL007484,AAEL007494,AAEL007996,AAEL008306-PA,AA…	0.00014	0.0024	Positive regulation of molecular function
395	Process	GO:0001700	35	158	7159	7159.AAEL001411-PB,7159.AAEL002646-PA,7159.AAEL002721-PA,7159.AAEL002771-PA,7159.AAEL003063-PA,7159.AAEL003853-PA,7159.AAEL004227-PC,7159.AAEL004319-PA,7159.AAEL004623-PA,7159.AAEL005092-PA,7159.AAEL005643-PA,7159.AAEL006609-PA,7159.AAEL007447-PA,7159.AAEL007804-PA,7159.AAEL008234-PA,7159.AAEL008634-PA,7159.AAEL008921-PB,7159.AAEL009093-PA,7159.AAEL009377-PA,7159.AAEL010222-PA,7159.AAEL010256-PA,…	AAEL001411,AAEL002646,AAEL002721,AAEL002771-PA,AAEL003063,AAEL003853,AAEL004227,AAEL004319,AAEL004623,AAEL005092,AAEL005643,AAEL006609,AAEL007447,AAEL007804,AAEL008234,AAEL008634,AAEL008921,AAEL009093,AAEL009377,AAEL010222,AAEL010256,AAEL010488,AAEL011436,CYP315A1,AAEL012125,AAEL012421,AAEL012751,AAEL012914,AAEL013139,AAEL013840,AAEL012271,AAEL015271,AAEL012999,AAEL013066,AAEL018288-PA	0.00015	0.0025	Embryonic development via the syncytial blastoderm
396	Process	GO:0055085	136	921	7159	7159.AAEL000291-PA,7159.AAEL000485-PB,7159.AAEL000902-PA,7159.AAEL001198-PA,7159.AAEL001503-PA,7159.AAEL001626-PA,7159.AAEL001656-PA,7159.AAEL001658-PA,7159.AAEL001808-PA,7159.AAEL002051-PA,7159.AAEL002214-PB,7159.AAEL002299-PA,7159.AAEL002411-PB,7159.AAEL002412-PA,7159.AAEL002464-PA,7159.AAEL002518-PA,7159.AAEL002527-PA,7159.AAEL002555-PA,7159.AAEL002827-PA,7159.AAEL002913-PA,7159.AAEL003064-PA,…	AAEL000291,AAEL000485,AAEL000902,AAEL001198,AAEL001503,AAEL001626,AAEL001656,AAEL001658,AAEL001808,AAEL002051,AAEL002214,AAEL002299,AAEL002411,AAEL002412,AAEL002464,AAEL002518,AAEL002527,AAEL002555,AAEL002827,AAEL002913,AAEL003064,AAEL003285,AAEL003318,AAEL003518,AAEL003548-PA,AAEL003550,AAEL003618,AAEL003619,AAEL003624,AAEL003743,AAEL003837,AAEL003919,AAEL004046,AAEL004247,AAEL004479,AAEL004513,…	0.00015	0.0025	Transmembrane transport
397	Process	GO:0030004	13	31	7159	7159.AAEL001503-PA,7159.AAEL002051-PA,7159.AAEL003743-PA,7159.AAEL005798-PA,7159.AAEL007494-PA,7159.AAEL007777-PA,7159.AAEL010145-PC,7159.AAEL010738-PA,7159.AAEL010783-PA,7159.AAEL011025-PA,7159.AAEL013534-PA,7159.AAEL013858-PA,7159.AAEL014053-PA	AAEL001503,AAEL002051,AAEL003743,VATB,AAEL007494,AAEL007777,AAEL010145-PC,AAEL010738,AAEL010783,AAEL011025,AAEL013534,AAEL013858-PA,AAEL014053	0.00016	0.0026	Cellular monovalent inorganic cation homeostasis
398	Process	GO:0030334	28	114	7159	7159.AAEL001411-PB,7159.AAEL002346-PB,7159.AAEL002903-PA,7159.AAEL003063-PA,7159.AAEL003371-PA,7159.AAEL004319-PA,7159.AAEL004431-PA,7159.AAEL005391-PA,7159.AAEL006069-PA,7159.AAEL007290-PA,7159.AAEL007804-PA,7159.AAEL007902-PA,7159.AAEL008257-PA,7159.AAEL008634-PA,7159.AAEL008823-PA,7159.AAEL008921-PB,7159.AAEL009074-PA,7159.AAEL009723-PA,7159.AAEL009859-PA,7159.AAEL010067-PA,7159.AAEL010411-PA,…	AAEL001411,AAEL002346,AAEL002903,AAEL003063,AAEL003371,AAEL004319,AAEL004431,AAEL005391,AAEL006069,AAEL007290,AAEL007804,AAEL007902,AAEL008257,AAEL008634,AAEL008823,AAEL008921,IAP1,AAEL009723,AAEL009859,AAEL010067,AAEL010411,AAEL010488,AAEL012421,AAEL013139,AAEL013460,AAEL013840,AAEL017224-PA,AAEL017300-PA	0.00016	0.0026	Regulation of cell migration
399	Process	GO:0031401	43	212	7159	7159.AAEL000217-PA,7159.AAEL000970-PA,7159.AAEL002646-PA,7159.AAEL002903-PA,7159.AAEL003530-PA,7159.AAEL003872-PA,7159.AAEL004125-PA,7159.AAEL004319-PA,7159.AAEL004480-PA,7159.AAEL004592-PA,7159.AAEL004839-PA,7159.AAEL004854-PA,7159.AAEL005206-PA,7159.AAEL005347-PA,7159.AAEL005391-PA,7159.AAEL005510-PA,7159.AAEL006523-PA,7159.AAEL006539-PA,7159.AAEL006886-PA,7159.AAEL007290-PA,7159.AAEL007494-PA,…	AAEL000217,AAEL000970,AAEL002646,AAEL002903,AAEL003530,Tctp,AAEL004125,AAEL004319,AAEL004480,AAEL004592,AAEL004839,AAEL004854,AAEL005206-PA,AAEL005347,AAEL005391,AAEL005510,AAEL006523,AAEL006539,AAEL006886,AAEL007290,AAEL007494,AAEL008306-PA,Cdc42,IAP1,AAEL009377,AAEL009723,AAEL010543,AAEL010835,AAEL011277,AAEL012475,AAEL012671,AAEL013069,AAEL013139,AAEL013203,AAEL013840,AAEL013858-PA,AAEL014022,…	0.00016	0.0026	Positive regulation of protein modification process
400	Process	GO:0030335	21	73	7159	7159.AAEL001411-PB,7159.AAEL002903-PA,7159.AAEL003063-PA,7159.AAEL003371-PA,7159.AAEL004319-PA,7159.AAEL004431-PA,7159.AAEL005391-PA,7159.AAEL006069-PA,7159.AAEL007804-PA,7159.AAEL007902-PA,7159.AAEL008257-PA,7159.AAEL008634-PA,7159.AAEL008823-PA,7159.AAEL008921-PB,7159.AAEL009074-PA,7159.AAEL009723-PA,7159.AAEL010067-PA,7159.AAEL010488-PA,7159.AAEL012421-PA,7159.AAEL013840-PA,7159.AAEL017300-PA	AAEL001411,AAEL002903,AAEL003063,AAEL003371,AAEL004319,AAEL004431,AAEL005391,AAEL006069,AAEL007804,AAEL007902,AAEL008257,AAEL008634,AAEL008823,AAEL008921,IAP1,AAEL009723,AAEL010067,AAEL010488,AAEL012421,AAEL013840,AAEL017300-PA	0.00017	0.0027	Positive regulation of cell migration
401	Process	GO:1902532	30	127	7159	7159.AAEL001387-PA,7159.AAEL001742-PA,7159.AAEL001919-PB,7159.AAEL001946-PA,7159.AAEL002487-PA,7159.AAEL002548-PA,7159.AAEL003326-PA,7159.AAEL003371-PA,7159.AAEL003731-PA,7159.AAEL004431-PA,7159.AAEL006032-PA,7159.AAEL006792-PA,7159.AAEL007494-PA,7159.AAEL007914-PA,7159.AAEL008107-PA,7159.AAEL008823-PA,7159.AAEL009074-PA,7159.AAEL009377-PA,7159.AAEL010256-PA,7159.AAEL010411-PA,7159.AAEL012929-PA,…	AAEL001387,AAEL001742,AAEL001919,AAEL001946,AAEL002487,Hamartin,AAEL003326,AAEL003371,AAEL003731,AAEL004431,AAEL006032,AAEL006792,AAEL007494,AAEL007914,AAEL008107-PA,AAEL008823,IAP1,AAEL009377,AAEL010256,AAEL010411,retm,AAEL013068,AAEL013778,AAEL014510,AAEL014749,AAEL017224-PA,AAEL017263-PA,AAEL011434,AAEL003085,AAEL003370	0.00017	0.0027	Negative regulation of intracellular signal transduction
402	Process	GO:0022613	57	312	7159	7159.AAEL000185-PA,7159.AAEL000529-PA,7159.AAEL000823-PB,7159.AAEL001037-PA,7159.AAEL001242-PA,7159.AAEL001484-PB,7159.AAEL001612-PA,7159.AAEL002047-PA,7159.AAEL002534-PA,7159.AAEL002888-PA,7159.AAEL003514-PA,7159.AAEL003605-PA,7159.AAEL004010-PC,7159.AAEL004063-PA,7159.AAEL004445-PA,7159.AAEL004503-PB,7159.AAEL004997-PA,7159.AAEL005629-PA,7159.AAEL005722-PA,7159.AAEL005744-PA,7159.AAEL005817-PA,…	AAEL000185,AAEL000529,AAEL000823,AAEL001037,AAEL001242,AAEL001484,AAEL001612,AAEL002047,AAEL002534,AAEL002888,AAEL003514,AAEL003605,AAEL004010,AAEL004063,AAEL004445,AAEL004503-PB,AAEL004997,AAEL005629,AAEL005722,AAEL005744,AAEL005817,AAEL006488,AAEL006610,AAEL006794,AAEL006860,AAEL007573,eIF3-S9,AAEL008103,AAEL008188,AAEL008329,AAEL008443,AAEL008500,AAEL008706,AAEL009662,AAEL009859,AAEL009959,AAE…	0.00018	0.0029	Ribonucleoprotein complex biogenesis
403	Process	GO:1901575	138	941	7159	7159.AAEL000293-PA,7159.AAEL000370-PA,7159.AAEL000444-PA,7159.AAEL000558-PA,7159.AAEL000590-PA,7159.AAEL000758-PA,7159.AAEL000840-PA,7159.AAEL001076-PA,7159.AAEL001593-PB,7159.AAEL001612-PA,7159.AAEL001698-PA,7159.AAEL002308-PA,7159.AAEL002345-PA,7159.AAEL002358-PA,7159.AAEL002397-PA,7159.AAEL002399-PA,7159.AAEL002407-PB,7159.AAEL002683-PA,7159.AAEL002833-PA,7159.AAEL002910-PA,7159.AAEL002913-PA,…	AAEL000293,AAEL000370,AAEL000444,AAEL000558-PA,DNR1,AAEL000758,AAEL000840-PA,AAEL001076,AAEL001593,AAEL001612,AAEL001698,AAEL002308,AAEL002345,AAEL002358,AAEL002397,mAAT,AAEL002407,AAEL002683,AAEL002833,AAEL002910,AAEL002913,AAEL002972,AAEL003009,AAEL003012,AAEL003103,AAEL003125,AAEL003343,AAEL003371,AAEL003466,AAEL003678,AAEL003888,AAEL004064,AAEL004431,AAEL004480,AAEL004697,AAEL004897,AAEL00495…	0.00018	0.0029	Organic substance catabolic process
404	Process	GO:0045666	25	97	7159	7159.AAEL002346-PB,7159.AAEL002903-PA,7159.AAEL003109-PA,7159.AAEL003371-PA,7159.AAEL004592-PA,7159.AAEL005643-PA,7159.AAEL006069-PA,7159.AAEL006801-PA,7159.AAEL007065-PA,7159.AAEL007132-PA,7159.AAEL007484-PA,7159.AAEL008234-PA,7159.AAEL008634-PA,7159.AAEL008823-PA,7159.AAEL009377-PA,7159.AAEL010012-PA,7159.AAEL010226-PA,7159.AAEL012632-PA,7159.AAEL013203-PA,7159.AAEL013858-PA,7159.AAEL013939-PA,…	AAEL002346,AAEL002903,AAEL003109,AAEL003371,AAEL004592,AAEL005643,AAEL006069,AAEL006801,AAEL007065,AAEL007132,AAEL007484,AAEL008234,AAEL008634,AAEL008823,AAEL009377,AAEL010012,AAEL010226,AAEL012632,AAEL013203,AAEL013858-PA,AAEL013939,AAEL000728,AAEL011258,AAEL018288-PA,AAEL003370	0.00018	0.003	Positive regulation of neuron differentiation
405	Process	GO:0061572	12	27	7159	7159.AAEL002539-PA,7159.AAEL002761-PC,7159.AAEL004592-PA,7159.AAEL006069-PA,7159.AAEL007306-PA,7159.AAEL008542-PA,7159.AAEL011105-PB,7159.AAEL012536-PA,7159.AAEL013139-PD,7159.AAEL013808-PA,7159.AAEL015271-PA,7159.AAEL018112-PA	AAEL002539,AAEL002761,AAEL004592,AAEL006069,AAEL007306,AAEL008542,AAEL011105,AAEL012536,AAEL013139,AAEL013808,AAEL015271,AAEL018112-PA	0.00018	0.003	Actin filament bundle organization
406	Process	GO:0110053	25	97	7159	7159.AAEL001904-PA,7159.AAEL003162-PA,7159.AAEL003415-PA,7159.AAEL003861-PA,7159.AAEL004351-PC,7159.AAEL004592-PA,7159.AAEL007029-PB,7159.AAEL007288-PB,7159.AAEL007290-PA,7159.AAEL008154-PA,7159.AAEL008234-PA,7159.AAEL008269-PA,7159.AAEL008431-PA,7159.AAEL010509-PA,7159.AAEL011105-PB,7159.AAEL011778-PA,7159.AAEL011982-PA,7159.AAEL012519-PA,7159.AAEL013069-PA,7159.AAEL013353-PC,7159.AAEL013729-PB,…	AAEL001904,AAEL003162-PA,AAEL003415,AAEL003861,AAEL004351,AAEL004592,AAEL007029,AAEL007288,AAEL007290,AAEL008154,AAEL008234,AAEL008269,AAEL008431,AAEL010509,AAEL011105,AAEL011778,AAEL011982,AAEL012519,AAEL013069,AAEL013353,AAEL013729,AAEL013778,AAEL017499-PA,AAEL006554,AAEL000624	0.00018	0.003	Regulation of actin filament organization
407	Process	GO:0009792	39	187	7159	7159.AAEL001411-PB,7159.AAEL002308-PA,7159.AAEL002646-PA,7159.AAEL002721-PA,7159.AAEL002771-PA,7159.AAEL003063-PA,7159.AAEL003853-PA,7159.AAEL004227-PC,7159.AAEL004319-PA,7159.AAEL004623-PA,7159.AAEL005092-PA,7159.AAEL005643-PA,7159.AAEL006609-PA,7159.AAEL007447-PA,7159.AAEL007804-PA,7159.AAEL008234-PA,7159.AAEL008634-PA,7159.AAEL008921-PB,7159.AAEL009093-PA,7159.AAEL009377-PA,7159.AAEL010095-PA,…	AAEL001411,AAEL002308,AAEL002646,AAEL002721,AAEL002771-PA,AAEL003063,AAEL003853,AAEL004227,AAEL004319,AAEL004623,AAEL005092,AAEL005643,AAEL006609,AAEL007447,AAEL007804,AAEL008234,AAEL008634,AAEL008921,AAEL009093,AAEL009377,AAEL010095,AAEL010222,AAEL010256,AAEL010488,AAEL011436,CYP315A1,AAEL012125,AAEL012421,AAEL012751,AAEL012914,AAEL013139,AAEL013408,AAEL013840,AAEL013982,AAEL012271,AAEL015271,AA…	0.00019	0.0031	Embryo development ending in birth or egg hatching
408	Process	GO:0051050	34	154	7159	7159.AAEL000217-PA,7159.AAEL000747-PA,7159.AAEL001476-PA,7159.AAEL003210-PE,7159.AAEL003416-PA,7159.AAEL003914-PA,7159.AAEL003919-PA,7159.AAEL004041-PA,7159.AAEL004227-PC,7159.AAEL004521-PA,7159.AAEL004936-PA,7159.AAEL004977-PA,7159.AAEL005391-PA,7159.AAEL005704-PA,7159.AAEL007065-PA,7159.AAEL007484-PA,7159.AAEL007494-PA,7159.AAEL008154-PA,7159.AAEL008374-PA,7159.AAEL008421-PA,7159.AAEL009380-PA,…	AAEL000217,AAEL000747,AAEL001476,AAEL003210,AAEL003416,AAEL003914,AAEL003919,AAEL004041,AAEL004227,AAEL004521,AAEL004936,AAEL004977,AAEL005391,AAEL005704,AAEL007065,AAEL007484,AAEL007494,AAEL008154,AAEL008374,AAEL008421,AAEL009380,AAEL010012,AAEL010065,AAEL010256,AAEL010260,AAEL011870,AAEL011982,AAEL012092,AAEL013803,AAEL013844,AAEL014717,AAEL018317-PA,AAEL000624,AAEL003370	0.00019	0.0031	Positive regulation of transport
409	Process	GO:1905879	21	74	7159	7159.AAEL001204-PA,7159.AAEL001411-PB,7159.AAEL002903-PA,7159.AAEL003371-PA,7159.AAEL004319-PA,7159.AAEL007293-PA,7159.AAEL008257-PA,7159.AAEL008356-PA,7159.AAEL008542-PA,7159.AAEL008634-PA,7159.AAEL008823-PA,7159.AAEL008921-PB,7159.AAEL009074-PA,7159.AAEL009189-PA,7159.AAEL010067-PA,7159.AAEL010488-PA,7159.AAEL012421-PA,7159.AAEL012446-PA,7159.AAEL013840-PA,7159.AAEL014932-PB,7159.AAEL017300-PA	AAEL001204,AAEL001411,AAEL002903,AAEL003371,AAEL004319,AAEL007293,AAEL008257,AAEL008356,AAEL008542,AAEL008634,AAEL008823,AAEL008921,IAP1,AAEL009189,AAEL010067,AAEL010488,AAEL012421,IAP6,AAEL013840,AAEL012271,AAEL017300-PA	2e-04	0.0031	Regulation of oogenesis
410	Process	GO:0030716	13	32	7159	7159.AAEL001612-PA,7159.AAEL004936-PA,7159.AAEL005580-PA,7159.AAEL006885-PA,7159.AAEL007132-PA,7159.AAEL007658-PA,7159.AAEL009189-PA,7159.AAEL009326-PA,7159.AAEL011105-PB,7159.AAEL011116-PB,7159.AAEL012410-PA,7159.AAEL013778-PA,7159.AAEL018288-PA	AAEL001612,AAEL004936,AAEL005580,14-3-3zeta,AAEL007132,AAEL007658,AAEL009189,AAEL009326,AAEL011105,AAEL011116,AGO1a_a,AAEL013778,AAEL018288-PA	2e-04	0.0032	Oocyte fate determination
411	Process	GO:1903827	22	80	7159	7159.AAEL000433-PA,7159.AAEL000993-PA,7159.AAEL001484-PB,7159.AAEL003415-PA,7159.AAEL003487-PA,7159.AAEL003676-PA,7159.AAEL004125-PA,7159.AAEL004902-PA,7159.AAEL005271-PA,7159.AAEL005510-PA,7159.AAEL005522-PA,7159.AAEL006488-PA,7159.AAEL007234-PA,7159.AAEL007494-PA,7159.AAEL008154-PA,7159.AAEL009093-PA,7159.AAEL010012-PA,7159.AAEL011815-PA,7159.AAEL011870-PA,7159.AAEL013826-PA,7159.AAEL015064-PB,…	AAEL000433,AAEL000993,AAEL001484,AAEL003415,AAEL003487,AAEL003676,AAEL004125,AAEL004902,AAEL005271,AAEL005510,AAEL005522,AAEL006488,AAEL007234,AAEL007494,AAEL008154,AAEL009093,AAEL010012,AAEL011815,AAEL011870,AAEL013826,AAEL015064,AAEL017012-PC	2e-04	0.0032	Regulation of cellular protein localization
412	Process	GO:0009889	241	1808	7159	7159.AAEL000128-PA,7159.AAEL000172-PA,7159.AAEL000181-PA,7159.AAEL000185-PA,7159.AAEL000395-PA,7159.AAEL000529-PA,7159.AAEL000590-PA,7159.AAEL000633-PA,7159.AAEL000661-PA,7159.AAEL000951-PA,7159.AAEL000970-PA,7159.AAEL000980-PA,7159.AAEL001101-PA,7159.AAEL001126-PB,7159.AAEL001148-PA,7159.AAEL001352-PA,7159.AAEL001381-PA,7159.AAEL001421-PA,7159.AAEL001587-PA,7159.AAEL001734-PA,7159.AAEL001796-PA,…	AAEL000128-PA,AAEL000172,AAEL000181,AAEL000185,USP,AAEL000529,DNR1,TOLL8,AAEL000661,AAEL000951,AAEL000970,AAEL000980,AAEL001101,AAEL001126,AAEL001148,AAEL001352,AAEL001381,AAEL001421,AAEL001587,AAEL001734,AAEL001796,AAEL001843,4EBP,AAEL001940,AAEL001946,AAEL002049,AAEL002175,AAEL002235,AAEL002308,AAEL002345,AAEL002346,AAEL002390,AAEL002394,AAEL002397,AAEL002455,AAEL002456,AAEL002474,AAEL002499,AA…	0.00021	0.0033	Regulation of biosynthetic process
413	Process	GO:0043900	25	98	7159	7159.AAEL001204-PA,7159.AAEL001411-PB,7159.AAEL002903-PA,7159.AAEL003371-PA,7159.AAEL004319-PA,7159.AAEL007293-PA,7159.AAEL008257-PA,7159.AAEL008356-PA,7159.AAEL008542-PA,7159.AAEL008634-PA,7159.AAEL008823-PA,7159.AAEL008921-PB,7159.AAEL009074-PA,7159.AAEL009189-PA,7159.AAEL010067-PA,7159.AAEL010147-PA,7159.AAEL010488-PA,7159.AAEL010854-PA,7159.AAEL011815-PA,7159.AAEL012421-PA,7159.AAEL012446-PA,…	AAEL001204,AAEL001411,AAEL002903,AAEL003371,AAEL004319,AAEL007293,AAEL008257,AAEL008356,AAEL008542,AAEL008634,AAEL008823,AAEL008921,IAP1,AAEL009189,AAEL010067,AAEL010147,AAEL010488,AAEL010854-PA,AAEL011815,AAEL012421,IAP6,AAEL013823,AAEL013840,AAEL012271,AAEL017300-PA	0.00021	0.0033	Regulation of multi-organism process
414	Process	GO:1903688	14	37	7159	7159.AAEL001411-PB,7159.AAEL002903-PA,7159.AAEL003371-PA,7159.AAEL004319-PA,7159.AAEL008257-PA,7159.AAEL008634-PA,7159.AAEL008823-PA,7159.AAEL008921-PB,7159.AAEL009074-PA,7159.AAEL010067-PA,7159.AAEL010488-PA,7159.AAEL012421-PA,7159.AAEL013840-PA,7159.AAEL017300-PA	AAEL001411,AAEL002903,AAEL003371,AAEL004319,AAEL008257,AAEL008634,AAEL008823,AAEL008921,IAP1,AAEL010067,AAEL010488,AAEL012421,AAEL013840,AAEL017300-PA	0.00021	0.0034	Positive regulation of border follicle cell migration
415	Process	GO:0009953	31	136	7159	7159.AAEL000433-PA,7159.AAEL000993-PA,7159.AAEL002253-PA,7159.AAEL003503-PA,7159.AAEL004319-PA,7159.AAEL004936-PA,7159.AAEL005515-PF,7159.AAEL005704-PA,7159.AAEL005947-PB,7159.AAEL006609-PA,7159.AAEL006776-PA,7159.AAEL007132-PA,7159.AAEL008101-PA,7159.AAEL008431-PA,7159.AAEL008542-PA,7159.AAEL008617-PA,7159.AAEL009093-PA,7159.AAEL009189-PA,7159.AAEL009326-PA,7159.AAEL010318-PB,7159.AAEL011116-PB,…	AAEL000433,AAEL000993,AAEL002253,AAEL003503,AAEL004319,AAEL004936,AAEL005515,AAEL005704,AAEL005947,AAEL006609,AAEL006776,AAEL007132,AAEL008101,AAEL008431,AAEL008542,AAEL008617,AAEL009093,AAEL009189,AAEL009326,AAEL010318,AAEL011116,AAEL011184,AAEL011302,AAEL011815,AAEL012125,AAEL013068,AAEL013074,AAEL013434,AAEL013858-PA,AAEL014510,AAEL007362	0.00022	0.0036	Dorsal/ventral pattern formation
416	Process	GO:0051961	27	111	7159	7159.AAEL000217-PA,7159.AAEL001476-PA,7159.AAEL002175-PA,7159.AAEL002390-PA,7159.AAEL003063-PA,7159.AAEL003371-PA,7159.AAEL003373-PA,7159.AAEL004431-PA,7159.AAEL004586-PB,7159.AAEL004592-PA,7159.AAEL004952-PA,7159.AAEL006539-PA,7159.AAEL007804-PA,7159.AAEL007920-PA,7159.AAEL008371-PA,7159.AAEL008641-PA,7159.AAEL008823-PA,7159.AAEL009173-PA,7159.AAEL009326-PA,7159.AAEL010021-PA,7159.AAEL010488-PA,…	AAEL000217,AAEL001476,AAEL002175,AAEL002390,AAEL003063,AAEL003371,AAEL003373,AAEL004431,AAEL004586,AAEL004592,AAEL004952,AAEL006539,AAEL007804,AAEL007920,AAEL008371,AAEL008641,AAEL008823,AAEL009173,AAEL009326,AAEL010021,AAEL010488,AAEL011116,AAEL012500,AAEL013068,AAEL013826,AAEL014510,AAEL017224-PA	0.00023	0.0036	Negative regulation of nervous system development
417	Process	GO:1905039	27	111	7159	7159.AAEL002214-PB,7159.AAEL002412-PA,7159.AAEL002527-PA,7159.AAEL002913-PA,7159.AAEL003548-PA,7159.AAEL003618-PA,7159.AAEL003619-PA,7159.AAEL003624-PA,7159.AAEL003919-PA,7159.AAEL004905-PA,7159.AAEL005915-PA,7159.AAEL006113-PB,7159.AAEL006180-PA,7159.AAEL006362-PA,7159.AAEL006879-PB,7159.AAEL007191-PA,7159.AAEL007197-PA,7159.AAEL008028-PA,7159.AAEL008342-PA,7159.AAEL008347-PA,7159.AAEL009479-PA,…	AAEL002214,AAEL002412,AAEL002527,AAEL002913,AAEL003548-PA,AAEL003618,AAEL003619,AAEL003624,AAEL003919,AAEL004905,AAEL005915,AAEL006113,AAEL006180,AAEL006362,AAEL006879,AAEL007191,AAEL007197,AAEL008028,AAEL008342,AAEL008347,AAEL009479,AAEL009888,AAEL010047,Slif,AAEL013111,AAEL014526,AAEL003639	0.00023	0.0036	Carboxylic acid transmembrane transport
418	Process	GO:0007435	22	81	7159	7159.AAEL000324-PA,7159.AAEL000661-PA,7159.AAEL001411-PB,7159.AAEL001779-PA,7159.AAEL001918-PA,7159.AAEL003283-PA,7159.AAEL004472-PA,7159.AAEL004592-PA,7159.AAEL006038-PA,7159.AAEL007288-PB,7159.AAEL008234-PA,7159.AAEL008244-PA,7159.AAEL009093-PA,7159.AAEL010222-PA,7159.AAEL012143-PA,7159.AAEL012421-PA,7159.AAEL013139-PD,7159.AAEL013159-PA,7159.AAEL013653-PA,7159.AAEL013840-PA,7159.AAEL015271-PA,…	AAEL000324,AAEL000661,AAEL001411,AAEL001779,AAEL001918,AAEL003283,AAEL004472,AAEL004592,AAEL006038,AAEL007288,AAEL008234,AAEL008244-PA,AAEL009093,AAEL010222,CASPS7,AAEL012421,AAEL013139,AAEL013159,AAEL013653,AAEL013840,AAEL015271,AAEL000610	0.00024	0.0037	Salivary gland morphogenesis
419	Process	GO:0055088	23	87	7159	7159.AAEL000370-PA,7159.AAEL002548-PA,7159.AAEL002903-PA,7159.AAEL003046-PA,7159.AAEL003678-PA,7159.AAEL004125-PA,7159.AAEL005175-PA,7159.AAEL006314-PA,7159.AAEL007271-PA,7159.AAEL008823-PA,7159.AAEL009442-PA,7159.AAEL011325-PA,7159.AAEL011918-PA,7159.AAEL012131-PA,7159.AAEL012409-PA,7159.AAEL012835-PA,7159.AAEL014717-PA,7159.AAEL015064-PB,7159.AAEL017224-PA,7159.AAEL017338-PA,7159.AAEL018120-PA,…	AAEL000370,Hamartin,AAEL002903,AAEL003046,AAEL003678,AAEL004125,AAEL005175,AAEL006314,AAEL007271,AAEL008823,AAEL009442,AAEL011325,AAEL011918,Slif,AAEL012409,AAEL012835,AAEL014717,AAEL015064,AAEL017224-PA,AAEL017338-PA,AAEL000728,AAEL008661,AAEL003085	0.00024	0.0037	Lipid homeostasis
420	Process	GO:0043067	47	245	7159	7159.AAEL000336-PA,7159.AAEL000634-PA,7159.AAEL000758-PA,7159.AAEL001204-PA,7159.AAEL001779-PA,7159.AAEL001946-PA,7159.AAEL002308-PA,7159.AAEL002995-PA,7159.AAEL003111-PA,7159.AAEL003115-PA,7159.AAEL003371-PA,7159.AAEL003731-PA,7159.AAEL004319-PA,7159.AAEL004472-PA,7159.AAEL004715-PA,7159.AAEL006038-PA,7159.AAEL006539-PA,7159.AAEL006973-PA,7159.AAEL007187-PA,7159.AAEL007293-PA,7159.AAEL007563-PA,…	AAEL000336,AAEL000634,AAEL000758,AAEL001204,AAEL001779,AAEL001946,AAEL002308,AAEL002995,AAEL003111,AAEL003115,AAEL003371,AAEL003731,AAEL004319,AAEL004472,AAEL004715,AAEL006038,AAEL006539,AAEL006973,AAEL006291,AAEL007293,DUOX,AAEL007595,AAEL008192-PB,AAEL008244-PA,AAEL008356,AAEL008495-PA,AAEL008823,IAP1,AAEL009080,AAEL009326,AAEL009380,AAEL009723,AAEL010509,RNR2,AAEL011718,AAEL012138,CASPS7,AAEL0…	0.00024	0.0038	Regulation of programmed cell death
421	Process	GO:0007015	31	137	7159	7159.AAEL001360-PA,7159.AAEL001710-PA,7159.AAEL001904-PA,7159.AAEL002539-PA,7159.AAEL002759-PA,7159.AAEL002761-PC,7159.AAEL003162-PA,7159.AAEL003283-PA,7159.AAEL003957-PC,7159.AAEL004227-PC,7159.AAEL004592-PA,7159.AAEL006069-PA,7159.AAEL006122-PA,7159.AAEL007029-PB,7159.AAEL007306-PA,7159.AAEL008542-PA,7159.AAEL009249-PA,7159.AAEL011105-PB,7159.AAEL011436-PA,7159.AAEL011778-PA,7159.AAEL012519-PA,…	AAEL001360,AAEL001710,AAEL001904,AAEL002539,AAEL002759,AAEL002761,AAEL003162-PA,AAEL003283,AAEL003957,AAEL004227,AAEL004592,AAEL006069,AAEL006122,AAEL007029,AAEL007306,AAEL008542,AAEL009249-PA,AAEL011105,AAEL011436,AAEL011778,AAEL012519,AAEL012536,AAEL013074,AAEL013139,AAEL013353,AAEL013661,AAEL013729,AAEL013778,AAEL013808,AAEL015271,AAEL018112-PA	0.00025	0.0039	Actin filament organization
422	Process	GO:0006469	13	33	7159	7159.AAEL003824-PA,7159.AAEL005580-PA,7159.AAEL006460-PA,7159.AAEL006792-PA,7159.AAEL007494-PA,7159.AAEL010411-PA,7159.AAEL013291-PA,7159.AAEL014510-PA,7159.AAEL017224-PA,7159.AAEL018144-PA,7159.AAEL018211-PA,7159.AAEL018217-PA,7159.AAEL900057-PA	AAEL003824,AAEL005580,AAEL006460,AAEL006792,AAEL007494,AAEL010411,AAEL013291,AAEL014510,AAEL017224-PA,AAEL007688,AAEL011104,AAEL011434,AAEL003370	0.00026	0.004	Negative regulation of protein kinase activity
423	Process	GO:0050768	20	70	7159	7159.AAEL001476-PA,7159.AAEL002175-PA,7159.AAEL002390-PA,7159.AAEL003063-PA,7159.AAEL003371-PA,7159.AAEL003373-PA,7159.AAEL004431-PA,7159.AAEL004586-PB,7159.AAEL004952-PA,7159.AAEL006539-PA,7159.AAEL007804-PA,7159.AAEL009173-PA,7159.AAEL009326-PA,7159.AAEL010021-PA,7159.AAEL010488-PA,7159.AAEL011116-PB,7159.AAEL013068-PA,7159.AAEL013826-PA,7159.AAEL014510-PA,7159.AAEL017224-PA	AAEL001476,AAEL002175,AAEL002390,AAEL003063,AAEL003371,AAEL003373,AAEL004431,AAEL004586,AAEL004952,AAEL006539,AAEL007804,AAEL009173,AAEL009326,AAEL010021,AAEL010488,AAEL011116,AAEL013068,AAEL013826,AAEL014510,AAEL017224-PA	0.00026	0.004	Negative regulation of neurogenesis
424	Process	GO:0051348	14	38	7159	7159.AAEL003676-PA,7159.AAEL003824-PA,7159.AAEL005580-PA,7159.AAEL006460-PA,7159.AAEL006792-PA,7159.AAEL007494-PA,7159.AAEL010411-PA,7159.AAEL013291-PA,7159.AAEL014510-PA,7159.AAEL017224-PA,7159.AAEL018144-PA,7159.AAEL018211-PA,7159.AAEL018217-PA,7159.AAEL900057-PA	AAEL003676,AAEL003824,AAEL005580,AAEL006460,AAEL006792,AAEL007494,AAEL010411,AAEL013291,AAEL014510,AAEL017224-PA,AAEL007688,AAEL011104,AAEL011434,AAEL003370	0.00026	0.0041	Negative regulation of transferase activity
425	Process	GO:0009611	25	100	7159	7159.AAEL000984-PA,7159.AAEL001411-PB,7159.AAEL001898-PA,7159.AAEL002308-PA,7159.AAEL002972-PA,7159.AAEL004897-PA,7159.AAEL005666-PA,7159.AAEL005947-PB,7159.AAEL006362-PA,7159.AAEL007293-PA,7159.AAEL007563-PA,7159.AAEL008634-PA,7159.AAEL008921-PB,7159.AAEL010769-PA,7159.AAEL010835-PA,7159.AAEL012421-PA,7159.AAEL013139-PD,7159.AAEL013434-PB,7159.AAEL013808-PA,7159.AAEL013840-PA,7159.AAEL013936-PA,…	AAEL000984,AAEL001411,AAEL001898,AAEL002308,AAEL002972,AAEL004897,AAEL005666,AAEL005947,AAEL006362,AAEL007293,DUOX,AAEL008634,AAEL008921,SRPN6,AAEL010835,AAEL012421,AAEL013139,AAEL013434,AAEL013808,AAEL013840,SRPN4,SRPN5,AAEL014931,AAEL013066,AAEL018288-PA	0.00027	0.0042	Response to wounding
426	Process	GO:0035162	11	24	7159	7159.AAEL002903-PA,7159.AAEL005643-PA,7159.AAEL006786-PC,7159.AAEL007902-PA,7159.AAEL009377-PA,7159.AAEL010222-PA,7159.AAEL012421-PA,7159.AAEL013139-PD,7159.AAEL013808-PA,7159.AAEL013840-PA,7159.AAEL015271-PA	AAEL002903,AAEL005643,AAEL006786,AAEL007902,AAEL009377,AAEL010222,AAEL012421,AAEL013139,AAEL013808,AAEL013840,AAEL015271	0.00027	0.0042	Embryonic hemopoiesis
427	Process	GO:0015711	40	198	7159	7159.AAEL001808-PA,7159.AAEL002214-PB,7159.AAEL002412-PA,7159.AAEL002527-PA,7159.AAEL002913-PA,7159.AAEL003548-PA,7159.AAEL003618-PA,7159.AAEL003619-PA,7159.AAEL003624-PA,7159.AAEL003919-PA,7159.AAEL004141-PA,7159.AAEL004589-PA,7159.AAEL004855-PA,7159.AAEL004905-PA,7159.AAEL005915-PA,7159.AAEL006113-PB,7159.AAEL006180-PA,7159.AAEL006362-PA,7159.AAEL006538-PA,7159.AAEL006879-PB,7159.AAEL007191-PA,…	AAEL001808,AAEL002214,AAEL002412,AAEL002527,AAEL002913,AAEL003548-PA,AAEL003618,AAEL003619,AAEL003624,AAEL003919,AAEL004141,AAEL004589,AAEL004855,AAEL004905,AAEL005915,AAEL006113,AAEL006180,AAEL006362,AAEL006538,AAEL006879,AAEL007191,AAEL007197,AAEL007691,AAEL007693,AAEL008028,AAEL008342,AAEL008347,SCRB17,AAEL009479,AAEL009888,AAEL010047,AAEL010483,AAEL010661,AAEL010738,Slif,AAEL012549,AAEL013111…	0.00028	0.0043	Organic anion transport
428	Process	GO:0030177	17	54	7159	7159.AAEL000433-PA,7159.AAEL000993-PA,7159.AAEL002411-PB,7159.AAEL003731-PA,7159.AAEL004041-PA,7159.AAEL004351-PC,7159.AAEL005400-PA,7159.AAEL008244-PA,7159.AAEL009074-PA,7159.AAEL009430-PA,7159.AAEL010543-PA,7159.AAEL012171-PA,7159.AAEL012219-PA,7159.AAEL012914-PA,7159.AAEL013068-PA,7159.AAEL013203-PA,7159.AAEL017391-PA	AAEL000433,AAEL000993,AAEL002411,AAEL003731,AAEL004041,AAEL004351,AAEL005400,AAEL008244-PA,IAP1,AAEL009430-PA,AAEL010543,AAEL012171,AAEL012219,AAEL012914,AAEL013068,AAEL013203,AAEL017391-PA	0.00029	0.0043	Positive regulation of Wnt signaling pathway
429	Process	GO:0031326	239	1801	7159	7159.AAEL000128-PA,7159.AAEL000172-PA,7159.AAEL000181-PA,7159.AAEL000185-PA,7159.AAEL000395-PA,7159.AAEL000529-PA,7159.AAEL000590-PA,7159.AAEL000633-PA,7159.AAEL000661-PA,7159.AAEL000951-PA,7159.AAEL000970-PA,7159.AAEL000980-PA,7159.AAEL001101-PA,7159.AAEL001126-PB,7159.AAEL001148-PA,7159.AAEL001352-PA,7159.AAEL001381-PA,7159.AAEL001421-PA,7159.AAEL001587-PA,7159.AAEL001734-PA,7159.AAEL001796-PA,…	AAEL000128-PA,AAEL000172,AAEL000181,AAEL000185,USP,AAEL000529,DNR1,TOLL8,AAEL000661,AAEL000951,AAEL000970,AAEL000980,AAEL001101,AAEL001126,AAEL001148,AAEL001352,AAEL001381,AAEL001421,AAEL001587,AAEL001734,AAEL001796,AAEL001843,4EBP,AAEL001940,AAEL001946,AAEL002049,AAEL002175,AAEL002308,AAEL002345,AAEL002346,AAEL002390,AAEL002394,AAEL002397,AAEL002455,AAEL002456,AAEL002474,AAEL002499,AAEL002721,AA…	0.00028	0.0043	Regulation of cellular biosynthetic process
430	Process	GO:0042254	44	226	7159	7159.AAEL000529-PA,7159.AAEL000823-PB,7159.AAEL001037-PA,7159.AAEL001242-PA,7159.AAEL001484-PB,7159.AAEL002047-PA,7159.AAEL002534-PA,7159.AAEL002888-PA,7159.AAEL003514-PA,7159.AAEL004063-PA,7159.AAEL004445-PA,7159.AAEL004503-PB,7159.AAEL004997-PA,7159.AAEL005629-PA,7159.AAEL005722-PA,7159.AAEL005744-PA,7159.AAEL005817-PA,7159.AAEL006488-PA,7159.AAEL006610-PA,7159.AAEL006860-PA,7159.AAEL007573-PA,…	AAEL000529,AAEL000823,AAEL001037,AAEL001242,AAEL001484,AAEL002047,AAEL002534,AAEL002888,AAEL003514,AAEL004063,AAEL004445,AAEL004503-PB,AAEL004997,AAEL005629,AAEL005722,AAEL005744,AAEL005817,AAEL006488,AAEL006610,AAEL006860,AAEL007573,AAEL008103,AAEL008188,AAEL008329,AAEL008443,AAEL008706,AAEL009662,AAEL009859,AAEL010756,AAEL010821,AAEL011255,AAEL011282,AAEL011447,AAEL012147,AAEL012312,AAEL012585,…	0.00029	0.0044	Ribosome biogenesis
431	Process	GO:0016331	29	126	7159	7159.AAEL001411-PB,7159.AAEL001918-PA,7159.AAEL002646-PA,7159.AAEL002721-PA,7159.AAEL003283-PA,7159.AAEL004227-PC,7159.AAEL004319-PA,7159.AAEL004623-PA,7159.AAEL005092-PA,7159.AAEL005643-PA,7159.AAEL005666-PA,7159.AAEL006460-PA,7159.AAEL006609-PA,7159.AAEL008234-PA,7159.AAEL008634-PA,7159.AAEL009093-PA,7159.AAEL009295-PA,7159.AAEL009377-PA,7159.AAEL010222-PA,7159.AAEL010488-PA,7159.AAEL011436-PA,…	AAEL001411,AAEL001918,AAEL002646,AAEL002721,AAEL003283,AAEL004227,AAEL004319,AAEL004623,AAEL005092,AAEL005643,AAEL005666,AAEL006460,AAEL006609,AAEL008234,AAEL008634,AAEL009093,AAEL009295,AAEL009377,AAEL010222,AAEL010488,AAEL011436,CYP315A1,AAEL012125,AAEL012751,AAEL013139,AAEL013840,AAEL015271,AAEL012999,AAEL018288-PA	0.00031	0.0046	Morphogenesis of embryonic epithelium
432	Process	GO:0033554	95	609	7159	7159.AAEL000217-PA,7159.AAEL000444-PA,7159.AAEL000485-PB,7159.AAEL000641-PA,7159.AAEL000746-PA,7159.AAEL000758-PA,7159.AAEL001005-PA,7159.AAEL001432-PA,7159.AAEL001509-PC,7159.AAEL001779-PA,7159.AAEL001914-PA,7159.AAEL001919-PB,7159.AAEL002308-PA,7159.AAEL002407-PB,7159.AAEL002487-PA,7159.AAEL002548-PA,7159.AAEL002771-PA,7159.AAEL002903-PA,7159.AAEL003416-PA,7159.AAEL003466-PA,7159.AAEL003646-PA,…	AAEL000217,AAEL000444,AAEL000485,AAEL000641,AAEL000746,AAEL000758,AAEL001005,AAEL001432,AAEL001509,AAEL001779,AAEL001914,AAEL001919,AAEL002308,AAEL002407,AAEL002487,Hamartin,AAEL002771-PA,AAEL002903,AAEL003416,AAEL003466,AAEL003646,Tctp,AAEL004572,AAEL004697,AAEL004715,AAEL004865,AAEL005175,AAEL005558,AAEL005874,AAEL006539,AAEL006550,AAEL006589,AAEL006715,AAEL006886,AAEL006910,AAEL006291,AAEL0072…	3e-04	0.0046	Cellular response to stress
433	Process	GO:0043254	28	120	7159	7159.AAEL001843-PA,7159.AAEL001864-PA,7159.AAEL001904-PA,7159.AAEL003162-PA,7159.AAEL003415-PA,7159.AAEL003861-PA,7159.AAEL004351-PC,7159.AAEL006158-PA,7159.AAEL007029-PB,7159.AAEL007288-PB,7159.AAEL007484-PA,7159.AAEL008154-PA,7159.AAEL008269-PA,7159.AAEL008431-PA,7159.AAEL010012-PA,7159.AAEL010509-PA,7159.AAEL011105-PB,7159.AAEL011778-PA,7159.AAEL011982-PA,7159.AAEL012519-PA,7159.AAEL013069-PA,…	AAEL001843,4EBP,AAEL001904,AAEL003162-PA,AAEL003415,AAEL003861,AAEL004351,AAEL006158,AAEL007029,AAEL007288,AAEL007484,AAEL008154,AAEL008269,AAEL008431,AAEL010012,AAEL010509,AAEL011105,AAEL011778,AAEL011982,AAEL012519,AAEL013069,AAEL013353,AAEL013434,AAEL013729,AAEL013778,AAEL017499-PA,AAEL006554,AAEL000624	0.00032	0.0048	Regulation of protein-containing complex assembly
434	Process	GO:0051603	61	350	7159	7159.AAEL000444-PA,7159.AAEL000590-PA,7159.AAEL000758-PA,7159.AAEL001698-PA,7159.AAEL002345-PA,7159.AAEL002358-PA,7159.AAEL002407-PB,7159.AAEL002833-PA,7159.AAEL003009-PA,7159.AAEL003103-PA,7159.AAEL003343-PA,7159.AAEL003371-PA,7159.AAEL003466-PA,7159.AAEL003888-PA,7159.AAEL004064-PA,7159.AAEL004480-PA,7159.AAEL004697-PA,7159.AAEL004952-PA,7159.AAEL005040-PA,7159.AAEL005261-PA,7159.AAEL005874-PA,…	AAEL000444,DNR1,AAEL000758,AAEL001698,AAEL002345,AAEL002358,AAEL002407,AAEL002833,AAEL003009,AAEL003103,AAEL003343,AAEL003371,AAEL003466,AAEL003888,AAEL004064,AAEL004480,AAEL004697,AAEL004952,AAEL005040,AAEL005261,AAEL005874,AAEL006032,AAEL006056,Ub52,AAEL006550,AAEL006552,AAEL006589,AAEL006728,AAEL006797-PA,AAEL006910,AAEL006973,AAEL007160,AAEL006291,AAEL007442,AAEL007694,AAEL008262,AAEL008374,A…	0.00032	0.0048	Proteolysis involved in cellular protein catabolic process
435	Process	GO:0022607	151	1063	7159	7159.AAEL000181-PA,7159.AAEL000185-PA,7159.AAEL000187-PA,7159.AAEL000405-PA,7159.AAEL000589-PA,7159.AAEL000970-PA,7159.AAEL000984-PA,7159.AAEL001403-PA,7159.AAEL001411-PB,7159.AAEL001421-PA,7159.AAEL001484-PB,7159.AAEL001612-PA,7159.AAEL001904-PA,7159.AAEL001914-PA,7159.AAEL002047-PA,7159.AAEL002178-PA,7159.AAEL002399-PA,7159.AAEL002407-PB,7159.AAEL002411-PB,7159.AAEL002417-PB,7159.AAEL002534-PA,…	AAEL000181,AAEL000185,AAEL000187-PA,AAEL000405,AAEL000589,AAEL000970,AAEL000984,AAEL001403,AAEL001411,AAEL001421,AAEL001484,AAEL001612,AAEL001904,AAEL001914,AAEL002047,AAEL002178,mAAT,AAEL002407,AAEL002411,AAEL002417,AAEL002534,AAEL002539,AAEL002572,AAEL002721,AAEL002761,AAEL003109,AAEL003162-PA,AAEL003283,AAEL003371,AAEL003416,AAEL003466,AAEL003503,AAEL003605,AAEL003750,AAEL003853,AAEL004010,AAE…	0.00033	0.0049	Cellular component assembly
436	Process	GO:0051129	38	186	7159	7159.AAEL000181-PA,7159.AAEL000217-PA,7159.AAEL001126-PB,7159.AAEL001864-PA,7159.AAEL002175-PA,7159.AAEL002390-PA,7159.AAEL003063-PA,7159.AAEL003373-PA,7159.AAEL003676-PA,7159.AAEL004351-PC,7159.AAEL004586-PB,7159.AAEL004592-PA,7159.AAEL005391-PA,7159.AAEL005736-PB,7159.AAEL005845-PA,7159.AAEL006158-PA,7159.AAEL007029-PB,7159.AAEL007658-PA,7159.AAEL007804-PA,7159.AAEL007920-PA,7159.AAEL008269-PA,…	AAEL000181,AAEL000217,AAEL001126,4EBP,AAEL002175,AAEL002390,AAEL003063,AAEL003373,AAEL003676,AAEL004351,AAEL004586,AAEL004592,AAEL005391,AAEL005736,AAEL005845,AAEL006158,AAEL007029,AAEL007658,AAEL007804,AAEL007920,AAEL008269,AAEL008371,AAEL008431,AAEL008641,AAEL008823,AAEL009326,AAEL009381-PA,AAEL010021,AAEL011105,AAEL011116,AAEL011778,AAEL012500,AAEL013353,AAEL013778,AAEL017224-PA,AAEL017357-PA,…	0.00032	0.0049	Negative regulation of cellular component organization
437	Process	GO:0016567	51	278	7159	7159.AAEL000469-PA,7159.AAEL000590-PA,7159.AAEL000758-PA,7159.AAEL002306-PA,7159.AAEL002345-PA,7159.AAEL002407-PB,7159.AAEL003009-PA,7159.AAEL003103-PA,7159.AAEL003343-PA,7159.AAEL003371-PA,7159.AAEL003466-PA,7159.AAEL003888-PA,7159.AAEL004064-PA,7159.AAEL004121-PA,7159.AAEL004534-PA,7159.AAEL004697-PA,7159.AAEL004984-PA,7159.AAEL005040-PA,7159.AAEL005261-PA,7159.AAEL005874-PA,7159.AAEL006062-PA,…	AAEL000469,DNR1,AAEL000758,AAEL002306-PA,AAEL002345,AAEL002407,AAEL003009,AAEL003103,AAEL003343,AAEL003371,AAEL003466,AAEL003888,AAEL004064,AAEL004121,AAEL004534,AAEL004697,AAEL004984,AAEL005040,AAEL005261,AAEL005874,AAEL006062,Ub52,AAEL006550,AAEL006589,AAEL006728,AAEL006797-PA,AAEL006910,AAEL006973,AAEL006291,AAEL007694,AAEL008184,AAEL008374,AAEL008450,AAEL008514,AAEL008854,IAP1,AAEL009719,AAEL…	0.00035	0.0051	Protein ubiquitination
438	Process	GO:0009628	74	449	7159	7159.AAEL000485-PB,7159.AAEL001411-PB,7159.AAEL001919-PB,7159.AAEL001940-PA,7159.AAEL002308-PA,7159.AAEL002411-PB,7159.AAEL002548-PA,7159.AAEL002761-PC,7159.AAEL002848-PA,7159.AAEL003322-PA,7159.AAEL003416-PA,7159.AAEL003425-PA,7159.AAEL003505-PA,7159.AAEL003731-PA,7159.AAEL003743-PA,7159.AAEL003872-PA,7159.AAEL004351-PC,7159.AAEL004572-PA,7159.AAEL004715-PA,7159.AAEL004839-PA,7159.AAEL005014-PA,…	AAEL000485,AAEL001411,AAEL001919,AAEL001940,AAEL002308,AAEL002411,Hamartin,AAEL002761,AAEL002848,AAEL003322,AAEL003416,AAEL003425,AAEL003505,AAEL003731,AAEL003743,Tctp,AAEL004351,AAEL004572,AAEL004715,AAEL004839,AAEL005014,AAEL005165,AAEL005843,AAEL006433,AAEL006522,AAEL006539,AAEL006835,14-3-3zeta,AAEL007293,AAEL007342,AAEL007494,AAEL007682,AAEL008056,AAEL008371,AAEL008431,AAEL008634,AAEL008832,…	0.00035	0.0052	Response to abiotic stimulus
439	Process	GO:0043954	11	25	7159	7159.AAEL000405-PA,7159.AAEL001914-PA,7159.AAEL003415-PA,7159.AAEL004141-PA,7159.AAEL004227-PC,7159.AAEL005845-PA,7159.AAEL007288-PB,7159.AAEL009093-PA,7159.AAEL013139-PD,7159.AAEL014303-PA,7159.AAEL018342-PA	AAEL000405,AAEL001914,AAEL003415,AAEL004141,AAEL004227,AAEL005845,AAEL007288,AAEL009093,AAEL013139,AAEL014303-PA,AAEL005461	0.00036	0.0053	Cellular component maintenance
440	Process	GO:0006812	77	473	7159	7159.AAEL000291-PA,7159.AAEL000485-PB,7159.AAEL001198-PA,7159.AAEL001503-PA,7159.AAEL001626-PA,7159.AAEL002039-PA,7159.AAEL002051-PA,7159.AAEL002299-PA,7159.AAEL002411-PB,7159.AAEL002464-PA,7159.AAEL002518-PA,7159.AAEL002527-PA,7159.AAEL002555-PA,7159.AAEL002827-PA,7159.AAEL003518-PA,7159.AAEL003548-PA,7159.AAEL003618-PA,7159.AAEL003619-PA,7159.AAEL003624-PA,7159.AAEL003743-PA,7159.AAEL003837-PA,…	AAEL000291,AAEL000485,AAEL001198,AAEL001503,AAEL001626,AAEL002039,AAEL002051,AAEL002299,AAEL002411,AAEL002464,AAEL002518,AAEL002527,AAEL002555,AAEL002827,AAEL003518,AAEL003548-PA,AAEL003618,AAEL003619,AAEL003624,AAEL003743,AAEL003837,AAEL003919,AAEL004046,AAEL004814,AAEL004825,AAEL005014,AAEL005204,AAEL005457,VATB,AAEL006139,AAEL006180,AAEL006362,AAEL006433,AAEL006516,AAEL006582,AAEL006835,AAEL00…	0.00037	0.0055	Cation transport
441	Process	GO:0021700	37	181	7159	7159.AAEL000395-PA,7159.AAEL000758-PA,7159.AAEL001698-PA,7159.AAEL002178-PA,7159.AAEL002761-PC,7159.AAEL002903-PA,7159.AAEL003162-PA,7159.AAEL003210-PE,7159.AAEL003371-PA,7159.AAEL004319-PA,7159.AAEL004688-PA,7159.AAEL004936-PA,7159.AAEL005515-PF,7159.AAEL005793-PA,7159.AAEL005947-PB,7159.AAEL006885-PA,7159.AAEL007132-PA,7159.AAEL007293-PA,7159.AAEL007563-PA,7159.AAEL007658-PA,7159.AAEL008101-PA,…	USP,AAEL000758,AAEL001698,AAEL002178,AAEL002761,AAEL002903,AAEL003162-PA,AAEL003210,AAEL003371,AAEL004319,AAEL004688,AAEL004936,AAEL005515,AAEL005793,AAEL005947,14-3-3zeta,AAEL007132,AAEL007293,DUOX,AAEL007658,AAEL008101,AAEL008257,AAEL008542,AAEL009189,AAEL009326,AAEL011116,CASPS7,AAEL012219,AAEL013074,AAEL013434,AAEL013565,AAEL013723,AAEL014303-PA,AAEL012271,AAEL014949,AAEL007362,AAEL018317-PA	0.00038	0.0056	Developmental maturation
442	Process	GO:0098662	64	375	7159	7159.AAEL000291-PA,7159.AAEL000485-PB,7159.AAEL001503-PA,7159.AAEL001626-PA,7159.AAEL002051-PA,7159.AAEL002299-PA,7159.AAEL002411-PB,7159.AAEL002464-PA,7159.AAEL002518-PA,7159.AAEL002827-PA,7159.AAEL003518-PA,7159.AAEL003548-PA,7159.AAEL003618-PA,7159.AAEL003619-PA,7159.AAEL003624-PA,7159.AAEL003743-PA,7159.AAEL003837-PA,7159.AAEL004046-PA,7159.AAEL004814-PA,7159.AAEL004825-PA,7159.AAEL005014-PA,…	AAEL000291,AAEL000485,AAEL001503,AAEL001626,AAEL002051,AAEL002299,AAEL002411,AAEL002464,AAEL002518,AAEL002827,AAEL003518,AAEL003548-PA,AAEL003618,AAEL003619,AAEL003624,AAEL003743,AAEL003837,AAEL004046,AAEL004814,AAEL004825,AAEL005014,AAEL005457,VATB,AAEL006180,AAEL006362,AAEL006516,AAEL006582,AAEL006835,AAEL007002,AAEL007136,AAEL007770,AAEL007777,AAEL008056,AAEL008693-PA,VhaA,AAEL009808,AAEL00988…	0.00038	0.0056	Inorganic cation transmembrane transport
443	Process	GO:0046532	15	45	7159	7159.AAEL002390-PA,7159.AAEL004431-PA,7159.AAEL004592-PA,7159.AAEL005643-PA,7159.AAEL006038-PA,7159.AAEL009377-PA,7159.AAEL010318-PB,7159.AAEL010343-PA,7159.AAEL010488-PA,7159.AAEL012751-PA,7159.AAEL013203-PA,7159.AAEL013858-PA,7159.AAEL013939-PA,7159.AAEL014510-PA,7159.AAEL018215-PA	AAEL002390,AAEL004431,AAEL004592,AAEL005643,AAEL006038,AAEL009377,AAEL010318,AAEL010343,AAEL010488,AAEL012751,AAEL013203,AAEL013858-PA,AAEL013939,AAEL014510,AAEL011258	0.00039	0.0057	Regulation of photoreceptor cell differentiation
444	Process	GO:0045185	13	35	7159	7159.AAEL000984-PA,7159.AAEL000993-PA,7159.AAEL001411-PB,7159.AAEL002086-PA,7159.AAEL006488-PA,7159.AAEL006885-PA,7159.AAEL008434-PA,7159.AAEL008543-PA,7159.AAEL008827-PA,7159.AAEL010508-PA,7159.AAEL011116-PB,7159.AAEL011815-PA,7159.AAEL013353-PC	AAEL000984,AAEL000993,AAEL001411,AAEL002086,AAEL006488,14-3-3zeta,AAEL008434-PA,Cdc42,AAEL008827,AAEL010508,AAEL011116,AAEL011815,AAEL013353	0.00041	0.0059	Maintenance of protein location
445	Process	GO:0070372	13	35	7159	7159.AAEL001919-PB,7159.AAEL002646-PA,7159.AAEL004125-PA,7159.AAEL004319-PA,7159.AAEL004431-PA,7159.AAEL008107-PA,7159.AAEL009377-PA,7159.AAEL010411-PA,7159.AAEL013203-PA,7159.AAEL013858-PA,7159.AAEL014510-PA,7159.AAEL018215-PA,7159.AAEL018217-PA	AAEL001919,AAEL002646,AAEL004125,AAEL004319,AAEL004431,AAEL008107-PA,AAEL009377,AAEL010411,AAEL013203,AAEL013858-PA,AAEL014510,AAEL011258,AAEL011434	0.00041	0.0059	Regulation of ERK1 and ERK2 cascade
446	Process	GO:0048639	23	91	7159	7159.AAEL002646-PA,7159.AAEL002903-PA,7159.AAEL003109-PA,7159.AAEL003283-PA,7159.AAEL003731-PA,7159.AAEL003872-PA,7159.AAEL004165-PA,7159.AAEL004319-PA,7159.AAEL005945-PA,7159.AAEL006069-PA,7159.AAEL006801-PA,7159.AAEL008234-PA,7159.AAEL008371-PA,7159.AAEL008696-PA,7159.AAEL008823-PA,7159.AAEL009823-PA,7159.AAEL010469-PA,7159.AAEL012125-PA,7159.AAEL014022-PA,7159.AAEL018288-PA,7159.AAEL018317-PA,…	AAEL002646,AAEL002903,AAEL003109,AAEL003283,AAEL003731,Tctp,AAEL004165,AAEL004319,GPRDOP4,AAEL006069,AAEL006801,AAEL008234,AAEL008371,AAEL008696,AAEL008823,AAEL009823,AAEL010469,AAEL012125,AAEL014022,AAEL018288-PA,AAEL018317-PA,AAEL000624,AAEL003370	0.00041	0.006	Positive regulation of developmental growth
447	Process	GO:0010975	31	142	7159	7159.AAEL000187-PA,7159.AAEL000984-PA,7159.AAEL002175-PA,7159.AAEL002346-PB,7159.AAEL002390-PA,7159.AAEL002903-PA,7159.AAEL003047-PA,7159.AAEL003063-PA,7159.AAEL003109-PA,7159.AAEL003373-PA,7159.AAEL004586-PB,7159.AAEL006069-PA,7159.AAEL006522-PA,7159.AAEL006801-PA,7159.AAEL007484-PA,7159.AAEL007804-PA,7159.AAEL008234-PA,7159.AAEL008374-PA,7159.AAEL008500-PA,7159.AAEL008823-PA,7159.AAEL009326-PA,…	AAEL000187-PA,AAEL000984,AAEL002175,AAEL002346,AAEL002390,AAEL002903,AAEL003047,AAEL003063,AAEL003109,AAEL003373,AAEL004586,AAEL006069,AAEL006522,AAEL006801,AAEL007484,AAEL007804,AAEL008234,AAEL008374,AAEL008500,AAEL008823,AAEL009326,AAEL010012,AAEL010021,AAEL011083,AAEL011116,AAEL012632,AAEL013139,AAEL013826,AAEL017224-PA,AAEL000728,AAEL018288-PA	0.00043	0.0061	Regulation of neuron projection development
448	Process	GO:0031329	48	259	7159	7159.AAEL000564-PB,7159.AAEL001623-PA,7159.AAEL001779-PA,7159.AAEL001950-PA,7159.AAEL002308-PA,7159.AAEL002358-PA,7159.AAEL002397-PA,7159.AAEL002487-PA,7159.AAEL002548-PA,7159.AAEL002583-PA,7159.AAEL002879-PA,7159.AAEL002903-PA,7159.AAEL003371-PA,7159.AAEL004480-PA,7159.AAEL004715-PA,7159.AAEL005391-PA,7159.AAEL005526-PA,7159.AAEL005951-PB,7159.AAEL006022-PA,7159.AAEL006539-PA,7159.AAEL006728-PA,…	AAEL000564,AAEL001623,AAEL001779,AAEL001950,AAEL002308,AAEL002358,AAEL002397,AAEL002487,Hamartin,TOLL7,AAEL002879,AAEL002903,AAEL003371,AAEL004480,AAEL004715,AAEL005391,AAEL005526,AAEL005951,AAEL006022,AAEL006539,AAEL006728,AAEL007288,AAEL007293,AAEL007447,PIWI4,AAEL008107-PA,AAEL008495-PA,AAEL008634,AAEL008696,AAEL008823,AAEL009093,AAEL009235,AAEL009326,AAEL010854-PA,AAEL011102,IAP6,AAEL013075,A…	0.00042	0.0061	Regulation of cellular catabolic process
449	Process	GO:0034220	99	648	7159	7159.AAEL000291-PA,7159.AAEL000485-PB,7159.AAEL001503-PA,7159.AAEL001626-PA,7159.AAEL001808-PA,7159.AAEL002051-PA,7159.AAEL002214-PB,7159.AAEL002299-PA,7159.AAEL002411-PB,7159.AAEL002412-PA,7159.AAEL002464-PA,7159.AAEL002518-PA,7159.AAEL002527-PA,7159.AAEL002827-PA,7159.AAEL002913-PA,7159.AAEL003518-PA,7159.AAEL003548-PA,7159.AAEL003618-PA,7159.AAEL003619-PA,7159.AAEL003624-PA,7159.AAEL003743-PA,…	AAEL000291,AAEL000485,AAEL001503,AAEL001626,AAEL001808,AAEL002051,AAEL002214,AAEL002299,AAEL002411,AAEL002412,AAEL002464,AAEL002518,AAEL002527,AAEL002827,AAEL002913,AAEL003518,AAEL003548-PA,AAEL003618,AAEL003619,AAEL003624,AAEL003743,AAEL003837,AAEL003919,AAEL004046,AAEL004513,AAEL004589,AAEL004814,AAEL004825,AAEL004855,AAEL004905,AAEL005014,AAEL005160,AAEL005457,VATB,AAEL005915,AAEL005950,AAEL00…	0.00044	0.0063	Ion transmembrane transport
450	Process	GO:0035150	18	62	7159	7159.AAEL001411-PB,7159.AAEL001914-PA,7159.AAEL003331-PA,7159.AAEL003419-PA,7159.AAEL003425-PA,7159.AAEL004319-PA,7159.AAEL004977-PA,7159.AAEL005666-PA,7159.AAEL008234-PA,7159.AAEL008684-PA,7159.AAEL008921-PB,7159.AAEL009173-PA,7159.AAEL009295-PA,7159.AAEL009678-PA,7159.AAEL009936-PA,7159.AAEL010145-PC,7159.AAEL011345-PA,7159.AAEL013139-PD	AAEL001411,AAEL001914,AAEL003331,AAEL003419,AAEL003425,AAEL004319,AAEL004977,AAEL005666,AAEL008234,AAEL008684,AAEL008921,AAEL009173,AAEL009295,AAEL009678,AAEL009936,AAEL010145-PC,AAEL011345,AAEL013139	0.00044	0.0063	Regulation of tube size
451	Process	GO:0007431	25	104	7159	7159.AAEL000324-PA,7159.AAEL000661-PA,7159.AAEL001411-PB,7159.AAEL001779-PA,7159.AAEL001918-PA,7159.AAEL003283-PA,7159.AAEL004319-PA,7159.AAEL004472-PA,7159.AAEL004592-PA,7159.AAEL006038-PA,7159.AAEL007288-PB,7159.AAEL008234-PA,7159.AAEL008244-PA,7159.AAEL009093-PA,7159.AAEL009678-PA,7159.AAEL010222-PA,7159.AAEL011643-PA,7159.AAEL012143-PA,7159.AAEL012421-PA,7159.AAEL013139-PD,7159.AAEL013159-PA,…	AAEL000324,AAEL000661,AAEL001411,AAEL001779,AAEL001918,AAEL003283,AAEL004319,AAEL004472,AAEL004592,AAEL006038,AAEL007288,AAEL008234,AAEL008244-PA,AAEL009093,AAEL009678,AAEL010222,AAEL011643,CASPS7,AAEL012421,AAEL013139,AAEL013159,AAEL013653,AAEL013840,AAEL015271,AAEL000610	0.00045	0.0064	Salivary gland development
452	Process	GO:0007391	24	98	7159	7159.AAEL001411-PB,7159.AAEL002646-PA,7159.AAEL002721-PA,7159.AAEL004227-PC,7159.AAEL004319-PA,7159.AAEL004623-PA,7159.AAEL005092-PA,7159.AAEL005643-PA,7159.AAEL006609-PA,7159.AAEL008234-PA,7159.AAEL008634-PA,7159.AAEL009093-PA,7159.AAEL009377-PA,7159.AAEL010222-PA,7159.AAEL010488-PA,7159.AAEL011436-PA,7159.AAEL011850-PA,7159.AAEL012125-PA,7159.AAEL012751-PA,7159.AAEL013139-PD,7159.AAEL013840-PA,…	AAEL001411,AAEL002646,AAEL002721,AAEL004227,AAEL004319,AAEL004623,AAEL005092,AAEL005643,AAEL006609,AAEL008234,AAEL008634,AAEL009093,AAEL009377,AAEL010222,AAEL010488,AAEL011436,CYP315A1,AAEL012125,AAEL012751,AAEL013139,AAEL013840,AAEL015271,AAEL012999,AAEL018288-PA	0.00046	0.0066	Dorsal closure
453	Process	GO:0019827	23	92	7159	7159.AAEL000993-PA,7159.AAEL002253-PA,7159.AAEL002903-PA,7159.AAEL004319-PA,7159.AAEL004472-PA,7159.AAEL005643-PA,7159.AAEL006205-PB,7159.AAEL007291-PA,7159.AAEL008234-PA,7159.AAEL008617-PA,7159.AAEL009377-PA,7159.AAEL009946-PA,7159.AAEL009957-PA,7159.AAEL011092-PA,7159.AAEL011106-PA,7159.AAEL012099-PA,7159.AAEL012125-PA,7159.AAEL012410-PA,7159.AAEL012421-PA,7159.AAEL012553-PA,7159.AAEL014717-PA,…	AAEL000993,AAEL002253,AAEL002903,AAEL004319,AAEL004472,AAEL005643,AAEL006205,AAEL007291,AAEL008234,AAEL008617,AAEL009377,AAEL009946,AAEL009957,AAEL011092,AAEL011106,AAEL012099,AAEL012125,AGO1a_a,AAEL012421,HOP,AAEL014717,AAEL000728,AAEL001004	0.00047	0.0067	Stem cell population maintenance
454	Process	GO:0030968	11	26	7159	7159.AAEL001005-PA,7159.AAEL003646-PA,7159.AAEL004697-PA,7159.AAEL005558-PA,7159.AAEL005874-PA,7159.AAEL008425-PA,7159.AAEL012671-PA,7159.AAEL012684-PA,7159.AAEL014732-PA,7159.AAEL015100-PA,7159.AAEL017349-PA	AAEL001005,AAEL003646,AAEL004697,AAEL005558,AAEL005874,AAEL008425,AAEL012671,AAEL012684,AAEL014732,AAEL015100,AAEL017349-PA	0.00047	0.0067	Endoplasmic reticulum unfolded protein response
455	Process	GO:0035332	11	26	7159	7159.AAEL000217-PA,7159.AAEL002548-PA,7159.AAEL006797-PA,7159.AAEL006885-PA,7159.AAEL007268-PA,7159.AAEL007293-PA,7159.AAEL008495-PA,7159.AAEL008556-PB,7159.AAEL009093-PA,7159.AAEL011116-PB,7159.AAEL017338-PA	AAEL000217,Hamartin,AAEL006797-PA,14-3-3zeta,AAEL007268-PA,AAEL007293,AAEL008495-PA,AAEL008556,AAEL009093,AAEL011116,AAEL017338-PA	0.00047	0.0067	Positive regulation of hippo signaling
456	Process	GO:0051253	70	424	7159	7159.AAEL000128-PA,7159.AAEL000181-PA,7159.AAEL000395-PA,7159.AAEL000661-PA,7159.AAEL000970-PA,7159.AAEL001126-PB,7159.AAEL001421-PA,7159.AAEL001779-PA,7159.AAEL001946-PA,7159.AAEL002049-PC,7159.AAEL002394-PA,7159.AAEL002721-PA,7159.AAEL003415-PA,7159.AAEL003505-PA,7159.AAEL003540-PA,7159.AAEL004097-PA,7159.AAEL004283-PA,7159.AAEL004586-PB,7159.AAEL004715-PA,7159.AAEL005247-PA,7159.AAEL005400-PA,…	AAEL000128-PA,AAEL000181,USP,AAEL000661,AAEL000970,AAEL001126,AAEL001421,AAEL001779,AAEL001946,AAEL002049,AAEL002394,AAEL002721,AAEL003415,AAEL003505,AAEL003540,AAEL004097,AAEL004283,AAEL004586,AAEL004715,AAEL005247,AAEL005400,AAEL005515,AAEL005518,AAEL005832,AAEL006043,AAEL006158,AAEL006447,AAEL006609,AAEL006794,AAEL006899,AAEL007040,AAEL007042,AAEL007252,AAEL007360,E75,PIWI4,AAEL008027,AAEL0085…	0.00048	0.0067	Negative regulation of RNA metabolic process
457	Process	GO:0009994	32	150	7159	7159.AAEL001612-PA,7159.AAEL002178-PA,7159.AAEL002761-PC,7159.AAEL003162-PA,7159.AAEL003371-PA,7159.AAEL004319-PA,7159.AAEL004688-PA,7159.AAEL004936-PA,7159.AAEL005515-PF,7159.AAEL005580-PA,7159.AAEL005947-PB,7159.AAEL006885-PA,7159.AAEL007132-PA,7159.AAEL007293-PA,7159.AAEL007658-PA,7159.AAEL007698-PA,7159.AAEL008101-PA,7159.AAEL008257-PA,7159.AAEL008542-PA,7159.AAEL009189-PA,7159.AAEL009326-PA,…	AAEL001612,AAEL002178,AAEL002761,AAEL003162-PA,AAEL003371,AAEL004319,AAEL004688,AAEL004936,AAEL005515,AAEL005580,AAEL005947,14-3-3zeta,AAEL007132,AAEL007293,AAEL007658,PIWI4,AAEL008101,AAEL008257,AAEL008542,AAEL009189,AAEL009326,AAEL010318,AAEL011105,AAEL011116,AGO1a_a,AAEL013074,AAEL013434,AAEL013565,AAEL013723,AAEL013778,AAEL012271,AAEL007362	0.00049	0.0069	Oocyte differentiation
458	Process	GO:0045665	14	41	7159	7159.AAEL002175-PA,7159.AAEL002390-PA,7159.AAEL003063-PA,7159.AAEL003373-PA,7159.AAEL004431-PA,7159.AAEL004586-PB,7159.AAEL007804-PA,7159.AAEL009173-PA,7159.AAEL009326-PA,7159.AAEL010021-PA,7159.AAEL010488-PA,7159.AAEL011116-PB,7159.AAEL014510-PA,7159.AAEL017224-PA	AAEL002175,AAEL002390,AAEL003063,AAEL003373,AAEL004431,AAEL004586,AAEL007804,AAEL009173,AAEL009326,AAEL010021,AAEL010488,AAEL011116,AAEL014510,AAEL017224-PA	0.00049	0.0069	Negative regulation of neuron differentiation
459	Process	GO:0016358	30	137	7159	7159.AAEL000395-PA,7159.AAEL000671-PA,7159.AAEL000993-PA,7159.AAEL001612-PA,7159.AAEL001698-PA,7159.AAEL001843-PA,7159.AAEL002761-PC,7159.AAEL002903-PA,7159.AAEL003047-PA,7159.AAEL004165-PA,7159.AAEL004586-PB,7159.AAEL005736-PB,7159.AAEL007132-PA,7159.AAEL007187-PA,7159.AAEL008542-PA,7159.AAEL008696-PA,7159.AAEL008823-PA,7159.AAEL009235-PA,7159.AAEL009326-PA,7159.AAEL010021-PA,7159.AAEL010513-PA,…	USP,TOLL6,AAEL000993,AAEL001612,AAEL001698,AAEL001843,AAEL002761,AAEL002903,AAEL003047,AAEL004165,AAEL004586,AAEL005736,AAEL007132,AAEL006291,AAEL008542,AAEL008696,AAEL008823,AAEL009235,AAEL009326,AAEL010021,AAEL010513,AAEL012057-PA,AAEL012500,AAEL013139,AAEL013808,AAEL015064,AAEL017224-PA,AAEL000728,AAEL018288-PA,AAEL005461	5e-04	0.007	Dendrite development
460	Process	GO:0031345	12	31	7159	7159.AAEL002175-PA,7159.AAEL002390-PA,7159.AAEL003063-PA,7159.AAEL003373-PA,7159.AAEL004586-PB,7159.AAEL007658-PA,7159.AAEL007804-PA,7159.AAEL009326-PA,7159.AAEL010021-PA,7159.AAEL011116-PB,7159.AAEL013778-PA,7159.AAEL017224-PA	AAEL002175,AAEL002390,AAEL003063,AAEL003373,AAEL004586,AAEL007658,AAEL007804,AAEL009326,AAEL010021,AAEL011116,AAEL013778,AAEL017224-PA	5e-04	0.007	Negative regulation of cell projection organization
461	Process	GO:0043405	13	36	7159	7159.AAEL004592-PA,7159.AAEL006886-PA,7159.AAEL008306-PA,7159.AAEL010411-PA,7159.AAEL010835-PA,7159.AAEL013858-PA,7159.AAEL014510-PA,7159.AAEL015064-PB,7159.AAEL017338-PA,7159.AAEL018130-PA,7159.AAEL018144-PA,7159.AAEL018217-PA,7159.AAEL018251-PA	AAEL004592,AAEL006886,AAEL008306-PA,AAEL010411,AAEL010835,AAEL013858-PA,AAEL014510,AAEL015064,AAEL017338-PA,AAEL007035,AAEL007688,AAEL011434,AAEL012999	0.00051	0.007	Regulation of MAP kinase activity
462	Process	GO:0045934	72	440	7159	7159.AAEL000128-PA,7159.AAEL000181-PA,7159.AAEL000395-PA,7159.AAEL000661-PA,7159.AAEL000970-PA,7159.AAEL001126-PB,7159.AAEL001421-PA,7159.AAEL001779-PA,7159.AAEL001946-PA,7159.AAEL002049-PC,7159.AAEL002394-PA,7159.AAEL002721-PA,7159.AAEL003415-PA,7159.AAEL003505-PA,7159.AAEL003540-PA,7159.AAEL003676-PA,7159.AAEL004097-PA,7159.AAEL004283-PA,7159.AAEL004586-PB,7159.AAEL004715-PA,7159.AAEL005247-PA,…	AAEL000128-PA,AAEL000181,USP,AAEL000661,AAEL000970,AAEL001126,AAEL001421,AAEL001779,AAEL001946,AAEL002049,AAEL002394,AAEL002721,AAEL003415,AAEL003505,AAEL003540,AAEL003676,AAEL004097,AAEL004283,AAEL004586,AAEL004715,AAEL005247,AAEL005400,AAEL005515,AAEL005518,AAEL005832,AAEL006043,AAEL006158,AAEL006447,AAEL006609,AAEL006794,AAEL006899,AAEL007040,AAEL007042,AAEL007252,AAEL007360,E75,PIWI4,AAEL0080…	5e-04	0.007	Negative regulation of nucleobase-containing compound metabolic process
463	Process	GO:0046626	13	36	7159	7159.AAEL001919-PB,7159.AAEL002548-PA,7159.AAEL002646-PA,7159.AAEL003371-PA,7159.AAEL004865-PA,7159.AAEL005175-PA,7159.AAEL006792-PA,7159.AAEL009326-PA,7159.AAEL012588-PA,7159.AAEL013068-PA,7159.AAEL013203-PA,7159.AAEL013539-PA,7159.AAEL017224-PA	AAEL001919,Hamartin,AAEL002646,AAEL003371,AAEL004865,AAEL005175,AAEL006792,AAEL009326,AAEL012588,AAEL013068,AAEL013203,AAEL013539,AAEL017224-PA	0.00051	0.007	Regulation of insulin receptor signaling pathway
464	Process	GO:0098655	70	425	7159	7159.AAEL000291-PA,7159.AAEL000485-PB,7159.AAEL001503-PA,7159.AAEL001626-PA,7159.AAEL002051-PA,7159.AAEL002299-PA,7159.AAEL002411-PB,7159.AAEL002464-PA,7159.AAEL002518-PA,7159.AAEL002527-PA,7159.AAEL002827-PA,7159.AAEL003518-PA,7159.AAEL003548-PA,7159.AAEL003618-PA,7159.AAEL003619-PA,7159.AAEL003624-PA,7159.AAEL003743-PA,7159.AAEL003837-PA,7159.AAEL003919-PA,7159.AAEL004046-PA,7159.AAEL004814-PA,…	AAEL000291,AAEL000485,AAEL001503,AAEL001626,AAEL002051,AAEL002299,AAEL002411,AAEL002464,AAEL002518,AAEL002527,AAEL002827,AAEL003518,AAEL003548-PA,AAEL003618,AAEL003619,AAEL003624,AAEL003743,AAEL003837,AAEL003919,AAEL004046,AAEL004814,AAEL004825,AAEL005014,AAEL005457,VATB,AAEL006180,AAEL006362,AAEL006433,AAEL006516,AAEL006582,AAEL006835,AAEL007002,AAEL007136,AAEL007664,AAEL007770,AAEL007777,AAEL00…	0.00051	0.007	Cation transmembrane transport
465	Process	GO:0043902	16	52	7159	7159.AAEL001411-PB,7159.AAEL002903-PA,7159.AAEL003371-PA,7159.AAEL004319-PA,7159.AAEL008257-PA,7159.AAEL008634-PA,7159.AAEL008823-PA,7159.AAEL008921-PB,7159.AAEL009074-PA,7159.AAEL010067-PA,7159.AAEL010147-PA,7159.AAEL010488-PA,7159.AAEL011815-PA,7159.AAEL012421-PA,7159.AAEL013840-PA,7159.AAEL017300-PA	AAEL001411,AAEL002903,AAEL003371,AAEL004319,AAEL008257,AAEL008634,AAEL008823,AAEL008921,IAP1,AAEL010067,AAEL010147,AAEL010488,AAEL011815,AAEL012421,AAEL013840,AAEL017300-PA	0.00053	0.0072	Positive regulation of multi-organism process
466	Process	GO:0010556	232	1767	7159	7159.AAEL000128-PA,7159.AAEL000172-PA,7159.AAEL000181-PA,7159.AAEL000185-PA,7159.AAEL000395-PA,7159.AAEL000529-PA,7159.AAEL000633-PA,7159.AAEL000661-PA,7159.AAEL000951-PA,7159.AAEL000970-PA,7159.AAEL000980-PA,7159.AAEL001101-PA,7159.AAEL001126-PB,7159.AAEL001148-PA,7159.AAEL001352-PA,7159.AAEL001381-PA,7159.AAEL001421-PA,7159.AAEL001587-PA,7159.AAEL001734-PA,7159.AAEL001796-PA,7159.AAEL001843-PA,…	AAEL000128-PA,AAEL000172,AAEL000181,AAEL000185,USP,AAEL000529,TOLL8,AAEL000661,AAEL000951,AAEL000970,AAEL000980,AAEL001101,AAEL001126,AAEL001148,AAEL001352,AAEL001381,AAEL001421,AAEL001587,AAEL001734,AAEL001796,AAEL001843,4EBP,AAEL001946,AAEL002049,AAEL002175,AAEL002308,AAEL002345,AAEL002390,AAEL002394,AAEL002397,AAEL002455,AAEL002456,AAEL002474,AAEL002499,AAEL002721,AAEL002771-PA,AAEL002866,AAEL…	0.00059	0.0081	Regulation of macromolecule biosynthetic process
467	Process	GO:2000241	27	119	7159	7159.AAEL000840-PA,7159.AAEL001204-PA,7159.AAEL001411-PB,7159.AAEL001734-PA,7159.AAEL002903-PA,7159.AAEL003371-PA,7159.AAEL004319-PA,7159.AAEL004688-PA,7159.AAEL005580-PA,7159.AAEL006886-PA,7159.AAEL007293-PA,7159.AAEL008257-PA,7159.AAEL008356-PA,7159.AAEL008542-PA,7159.AAEL008634-PA,7159.AAEL008823-PA,7159.AAEL008921-PB,7159.AAEL009074-PA,7159.AAEL009189-PA,7159.AAEL010067-PA,7159.AAEL010488-PA,…	AAEL000840-PA,AAEL001204,AAEL001411,AAEL001734,AAEL002903,AAEL003371,AAEL004319,AAEL004688,AAEL005580,AAEL006886,AAEL007293,AAEL008257,AAEL008356,AAEL008542,AAEL008634,AAEL008823,AAEL008921,IAP1,AAEL009189,AAEL010067,AAEL010488,AAEL012421,IAP6,AAEL013823,AAEL013840,AAEL012271,AAEL017300-PA	0.00059	0.0081	Regulation of reproductive process
468	Process	GO:0030641	11	27	7159	7159.AAEL001503-PA,7159.AAEL002051-PA,7159.AAEL003743-PA,7159.AAEL005798-PA,7159.AAEL007494-PA,7159.AAEL007777-PA,7159.AAEL010738-PA,7159.AAEL011025-PA,7159.AAEL013534-PA,7159.AAEL013858-PA,7159.AAEL014053-PA	AAEL001503,AAEL002051,AAEL003743,VATB,AAEL007494,AAEL007777,AAEL010738,AAEL011025,AAEL013534,AAEL013858-PA,AAEL014053	0.00061	0.0083	Regulation of cellular pH
469	Process	GO:0031032	23	94	7159	7159.AAEL000984-PA,7159.AAEL001411-PB,7159.AAEL001710-PA,7159.AAEL002417-PB,7159.AAEL002571-PA,7159.AAEL002572-PA,7159.AAEL002761-PC,7159.AAEL004141-PA,7159.AAEL004592-PA,7159.AAEL004623-PA,7159.AAEL005908-PA,7159.AAEL007029-PB,7159.AAEL007288-PB,7159.AAEL007290-PA,7159.AAEL007306-PA,7159.AAEL009093-PA,7159.AAEL009294-PA,7159.AAEL011105-PB,7159.AAEL011778-PA,7159.AAEL012519-PA,7159.AAEL013139-PD,…	AAEL000984,AAEL001411,AAEL001710,AAEL002417,AAEL002571,AAEL002572,AAEL002761,AAEL004141,AAEL004592,AAEL004623,AAEL005908,AAEL007029,AAEL007288,AAEL007290,AAEL007306,AAEL009093,AAEL009294,AAEL011105,AAEL011778,AAEL012519,AAEL013139,AAEL013353,AAEL013729	0.00061	0.0083	Actomyosin structure organization
470	Process	GO:0046928	11	27	7159	7159.AAEL003416-PA,7159.AAEL003914-PA,7159.AAEL004936-PA,7159.AAEL006881-PA,7159.AAEL007518-PA,7159.AAEL008056-PA,7159.AAEL009327-PA,7159.AAEL009377-PA,7159.AAEL011281-PA,7159.AAEL011359-PA,7159.AAEL018317-PA	AAEL003416,AAEL003914,AAEL004936,AAEL006881,AAEL007518,AAEL008056,AAEL009327,AAEL009377,AAEL011281,AAEL011359,AAEL018317-PA	0.00061	0.0083	Regulation of neurotransmitter secretion
471	Process	GO:0000165	13	37	7159	7159.AAEL000217-PA,7159.AAEL002308-PA,7159.AAEL005643-PA,7159.AAEL006886-PA,7159.AAEL008306-PA,7159.AAEL008634-PA,7159.AAEL010835-PA,7159.AAEL013858-PA,7159.AAEL013939-PA,7159.AAEL015271-PA,7159.AAEL017338-PA,7159.AAEL018130-PA,7159.AAEL018251-PA	AAEL000217,AAEL002308,AAEL005643,AAEL006886,AAEL008306-PA,AAEL008634,AAEL010835,AAEL013858-PA,AAEL013939,AAEL015271,AAEL017338-PA,AAEL007035,AAEL012999	0.00063	0.0084	MAPK cascade
472	Process	GO:0019722	13	37	7159	7159.AAEL002518-PA,7159.AAEL003322-PA,7159.AAEL003518-PA,7159.AAEL003837-PA,7159.AAEL004825-PA,7159.AAEL006572-PB,7159.AAEL008421-PA,7159.AAEL008641-PA,7159.AAEL009380-PA,7159.AAEL011168-PA,7159.AAEL012114-PA,7159.AAEL012513-PA,7159.AAEL018317-PA	AAEL002518,AAEL003322,AAEL003518,AAEL003837,AAEL004825,AAEL006572,AAEL008421,AAEL008641,AAEL009380,AAEL011168,AAEL009336,AAEL012513,AAEL018317-PA	0.00063	0.0084	Calcium-mediated signaling
473	Process	GO:0022407	12	32	7159	7159.AAEL000405-PA,7159.AAEL004777-PA,7159.AAEL004977-PA,7159.AAEL006786-PC,7159.AAEL007484-PA,7159.AAEL007658-PA,7159.AAEL009377-PA,7159.AAEL009859-PA,7159.AAEL010411-PA,7159.AAEL010488-PA,7159.AAEL012125-PA,7159.AAEL013525-PA	AAEL000405,GPRGRK,AAEL004977,AAEL006786,AAEL007484,AAEL007658,AAEL009377,AAEL009859,AAEL010411,AAEL010488,AAEL012125,AAEL013525	0.00063	0.0084	Regulation of cell-cell adhesion
474	Process	GO:0034249	20	76	7159	7159.AAEL000590-PA,7159.AAEL001864-PA,7159.AAEL002308-PA,7159.AAEL002879-PA,7159.AAEL003540-PA,7159.AAEL004715-PA,7159.AAEL005515-PF,7159.AAEL007447-PA,7159.AAEL007765-PA,7159.AAEL008101-PA,7159.AAEL008257-PA,7159.AAEL008500-PA,7159.AAEL009326-PA,7159.AAEL009400-PC,7159.AAEL010018-PA,7159.AAEL010509-PA,7159.AAEL012026-PC,7159.AAEL012410-PA,7159.AAEL012930-PB,7159.AAEL013723-PA	DNR1,4EBP,AAEL002308,AAEL002879,AAEL003540,AAEL004715,AAEL005515,AAEL007447,SRPN10,AAEL008101,AAEL008257,AAEL008500,AAEL009326,AAEL009400,AAEL010018,AAEL010509,AAEL012026,AGO1a_a,AAEL012930,AAEL013723	0.00062	0.0084	Negative regulation of cellular amide metabolic process
475	Process	GO:0007308	25	107	7159	7159.AAEL002178-PA,7159.AAEL002761-PC,7159.AAEL003162-PA,7159.AAEL003371-PA,7159.AAEL004319-PA,7159.AAEL004688-PA,7159.AAEL004936-PA,7159.AAEL005515-PF,7159.AAEL005947-PB,7159.AAEL006885-PA,7159.AAEL007132-PA,7159.AAEL007293-PA,7159.AAEL007658-PA,7159.AAEL008101-PA,7159.AAEL008257-PA,7159.AAEL008542-PA,7159.AAEL009189-PA,7159.AAEL009326-PA,7159.AAEL011116-PB,7159.AAEL013074-PA,7159.AAEL013434-PB,…	AAEL002178,AAEL002761,AAEL003162-PA,AAEL003371,AAEL004319,AAEL004688,AAEL004936,AAEL005515,AAEL005947,14-3-3zeta,AAEL007132,AAEL007293,AAEL007658,AAEL008101,AAEL008257,AAEL008542,AAEL009189,AAEL009326,AAEL011116,AAEL013074,AAEL013434,AAEL013565,AAEL013723,AAEL012271,AAEL007362	0.00064	0.0086	Oocyte construction
476	Process	GO:0045892	65	391	7159	7159.AAEL000128-PA,7159.AAEL000181-PA,7159.AAEL000395-PA,7159.AAEL000661-PA,7159.AAEL000970-PA,7159.AAEL001126-PB,7159.AAEL001421-PA,7159.AAEL001946-PA,7159.AAEL002049-PC,7159.AAEL002721-PA,7159.AAEL003415-PA,7159.AAEL003505-PA,7159.AAEL003540-PA,7159.AAEL004097-PA,7159.AAEL004283-PA,7159.AAEL004586-PB,7159.AAEL004715-PA,7159.AAEL005247-PA,7159.AAEL005400-PA,7159.AAEL005518-PA,7159.AAEL005832-PA,…	AAEL000128-PA,AAEL000181,USP,AAEL000661,AAEL000970,AAEL001126,AAEL001421,AAEL001946,AAEL002049,AAEL002721,AAEL003415,AAEL003505,AAEL003540,AAEL004097,AAEL004283,AAEL004586,AAEL004715,AAEL005247,AAEL005400,AAEL005518,AAEL005832,AAEL006043,AAEL006158,AAEL006447,AAEL006609,AAEL006794,AAEL006899,AAEL007040,AAEL007252,AAEL007360,E75,PIWI4,AAEL008027,AAEL008542,AAEL008617,AAEL008961,AAEL009114,AAEL0093…	0.00064	0.0086	Negative regulation of transcription, DNA-templated
477	Process	GO:0080134	52	294	7159	7159.AAEL000590-PA,7159.AAEL001484-PB,7159.AAEL001516-PA,7159.AAEL001569-PA,7159.AAEL001742-PA,7159.AAEL001779-PA,7159.AAEL001796-PA,7159.AAEL001919-PB,7159.AAEL002487-PA,7159.AAEL002583-PA,7159.AAEL002888-PA,7159.AAEL003009-PA,7159.AAEL003109-PA,7159.AAEL003326-PA,7159.AAEL003371-PA,7159.AAEL004319-PA,7159.AAEL005834-PA,7159.AAEL006523-PA,7159.AAEL006794-PA,7159.AAEL007043-PA,7159.AAEL007595-PA,…	DNR1,AAEL001484,AAEL001516,AAEL001569,AAEL001742,AAEL001779,AAEL001796,AAEL001919,AAEL002487,TOLL7,AAEL002888,AAEL003009,AAEL003109,AAEL003326,AAEL003371,AAEL004319,GPRDOP2,AAEL006523,AAEL006794,AAEL007043,AAEL007595,AAEL008500,AAEL008823,IAP1,AAEL010147,AAEL010411,AAEL010502,SRPN6,AAEL010854-PA,AAEL011414,AAEL011815,AAEL011848,Slif,AAEL012475,AAEL012671,AAEL012835,retm,AAEL013139,AAEL013434,AAEL…	0.00064	0.0086	Regulation of response to stress
478	Process	GO:0097435	43	229	7159	7159.AAEL000405-PA,7159.AAEL001360-PA,7159.AAEL001411-PB,7159.AAEL001710-PA,7159.AAEL001904-PA,7159.AAEL002417-PB,7159.AAEL002539-PA,7159.AAEL002572-PA,7159.AAEL002759-PA,7159.AAEL002761-PC,7159.AAEL003109-PA,7159.AAEL003162-PA,7159.AAEL003283-PA,7159.AAEL003957-PC,7159.AAEL004227-PC,7159.AAEL004592-PA,7159.AAEL005827-PA,7159.AAEL005908-PA,7159.AAEL006069-PA,7159.AAEL006122-PA,7159.AAEL007029-PB,…	AAEL000405,AAEL001360,AAEL001411,AAEL001710,AAEL001904,AAEL002417,AAEL002539,AAEL002572,AAEL002759,AAEL002761,AAEL003109,AAEL003162-PA,AAEL003283,AAEL003957,AAEL004227,AAEL004592,AAEL005827,AAEL005908,AAEL006069,AAEL006122,AAEL007029,AAEL007132,AAEL007306,AAEL007494,KATNA1,AAEL008542,AAEL008921,AAEL009249-PA,AAEL011105,AAEL011436,AAEL011778,AAEL012519,AAEL012536,AAEL013074,AAEL013139,AAEL013353,A…	0.00065	0.0086	Supramolecular fiber organization
479	Process	GO:0032446	54	310	7159	7159.AAEL000469-PA,7159.AAEL000590-PA,7159.AAEL000758-PA,7159.AAEL002306-PA,7159.AAEL002345-PA,7159.AAEL002407-PB,7159.AAEL003009-PA,7159.AAEL003103-PA,7159.AAEL003343-PA,7159.AAEL003371-PA,7159.AAEL003466-PA,7159.AAEL003888-PA,7159.AAEL004064-PA,7159.AAEL004121-PA,7159.AAEL004534-PA,7159.AAEL004697-PA,7159.AAEL004984-PA,7159.AAEL005040-PA,7159.AAEL005261-PA,7159.AAEL005874-PA,7159.AAEL006062-PA,…	AAEL000469,DNR1,AAEL000758,AAEL002306-PA,AAEL002345,AAEL002407,AAEL003009,AAEL003103,AAEL003343,AAEL003371,AAEL003466,AAEL003888,AAEL004064,AAEL004121,AAEL004534,AAEL004697,AAEL004984,AAEL005040,AAEL005261,AAEL005874,AAEL006062,Ub52,AAEL006550,AAEL006589,AAEL006728,AAEL006797-PA,AAEL006910,AAEL006973,AAEL006291,AAEL007694,AAEL008184,AAEL008374,AAEL008450,AAEL008514,AAEL008854,IAP1,AAEL009719,AAEL…	7e-04	0.0092	Protein modification by small protein conjugation
480	Process	GO:0046942	28	127	7159	7159.AAEL002214-PB,7159.AAEL002412-PA,7159.AAEL002527-PA,7159.AAEL002913-PA,7159.AAEL003548-PA,7159.AAEL003618-PA,7159.AAEL003619-PA,7159.AAEL003624-PA,7159.AAEL003919-PA,7159.AAEL004905-PA,7159.AAEL005915-PA,7159.AAEL006113-PB,7159.AAEL006180-PA,7159.AAEL006362-PA,7159.AAEL006538-PA,7159.AAEL006879-PB,7159.AAEL007191-PA,7159.AAEL007197-PA,7159.AAEL008028-PA,7159.AAEL008342-PA,7159.AAEL008347-PA,…	AAEL002214,AAEL002412,AAEL002527,AAEL002913,AAEL003548-PA,AAEL003618,AAEL003619,AAEL003624,AAEL003919,AAEL004905,AAEL005915,AAEL006113,AAEL006180,AAEL006362,AAEL006538,AAEL006879,AAEL007191,AAEL007197,AAEL008028,AAEL008342,AAEL008347,AAEL009479,AAEL009888,AAEL010047,Slif,AAEL013111,AAEL014526,AAEL003639	0.00069	0.0092	Carboxylic acid transport
481	Process	GO:0072089	18	65	7159	7159.AAEL000558-PA,7159.AAEL001476-PA,7159.AAEL004227-PC,7159.AAEL004719-PA,7159.AAEL006460-PA,7159.AAEL006539-PA,7159.AAEL007132-PA,7159.AAEL007573-PA,7159.AAEL007658-PA,7159.AAEL011106-PA,7159.AAEL011168-PA,7159.AAEL013068-PA,7159.AAEL013139-PD,7159.AAEL013334-PA,7159.AAEL013826-PA,7159.AAEL013997-PA,7159.AAEL014022-PA,7159.AAEL018139-PA	AAEL000558-PA,AAEL001476,AAEL004227,AAEL004719,AAEL006460,AAEL006539,AAEL007132,AAEL007573,AAEL007658,AAEL011106,AAEL011168,AAEL013068,AAEL013139,AAEL013334,AAEL013826,AAEL013997,AAEL014022,AAEL007362	7e-04	0.0092	Stem cell proliferation
482	Process	GO:0051017	10	23	7159	7159.AAEL002539-PA,7159.AAEL002761-PC,7159.AAEL004592-PA,7159.AAEL007306-PA,7159.AAEL011105-PB,7159.AAEL012536-PA,7159.AAEL013139-PD,7159.AAEL013808-PA,7159.AAEL015271-PA,7159.AAEL018112-PA	AAEL002539,AAEL002761,AAEL004592,AAEL007306,AAEL011105,AAEL012536,AAEL013139,AAEL013808,AAEL015271,AAEL018112-PA	0.00072	0.0094	Actin filament bundle assembly
483	Process	GO:2000112	228	1739	7159	7159.AAEL000128-PA,7159.AAEL000172-PA,7159.AAEL000181-PA,7159.AAEL000185-PA,7159.AAEL000395-PA,7159.AAEL000529-PA,7159.AAEL000633-PA,7159.AAEL000661-PA,7159.AAEL000951-PA,7159.AAEL000970-PA,7159.AAEL000980-PA,7159.AAEL001101-PA,7159.AAEL001126-PB,7159.AAEL001148-PA,7159.AAEL001352-PA,7159.AAEL001421-PA,7159.AAEL001587-PA,7159.AAEL001734-PA,7159.AAEL001796-PA,7159.AAEL001843-PA,7159.AAEL001864-PA,…	AAEL000128-PA,AAEL000172,AAEL000181,AAEL000185,USP,AAEL000529,TOLL8,AAEL000661,AAEL000951,AAEL000970,AAEL000980,AAEL001101,AAEL001126,AAEL001148,AAEL001352,AAEL001421,AAEL001587,AAEL001734,AAEL001796,AAEL001843,4EBP,AAEL001946,AAEL002049,AAEL002175,AAEL002308,AAEL002345,AAEL002390,AAEL002397,AAEL002455,AAEL002456,AAEL002474,AAEL002499,AAEL002721,AAEL002771-PA,AAEL002866,AAEL002879,AAEL002903,AAEL…	0.00071	0.0094	Regulation of cellular macromolecule biosynthetic process
484	Process	GO:0023014	14	43	7159	7159.AAEL000217-PA,7159.AAEL002308-PA,7159.AAEL005643-PA,7159.AAEL006539-PA,7159.AAEL006886-PA,7159.AAEL008306-PA,7159.AAEL008634-PA,7159.AAEL010835-PA,7159.AAEL013858-PA,7159.AAEL013939-PA,7159.AAEL015271-PA,7159.AAEL017338-PA,7159.AAEL018130-PA,7159.AAEL018251-PA	AAEL000217,AAEL002308,AAEL005643,AAEL006539,AAEL006886,AAEL008306-PA,AAEL008634,AAEL010835,AAEL013858-PA,AAEL013939,AAEL015271,AAEL017338-PA,AAEL007035,AAEL012999	0.00073	0.0096	Signal transduction by protein phosphorylation
485	Process	GO:0006511	54	311	7159	7159.AAEL000590-PA,7159.AAEL000758-PA,7159.AAEL001698-PA,7159.AAEL002345-PA,7159.AAEL002407-PB,7159.AAEL003009-PA,7159.AAEL003103-PA,7159.AAEL003371-PA,7159.AAEL003466-PA,7159.AAEL004064-PA,7159.AAEL004480-PA,7159.AAEL004697-PA,7159.AAEL004952-PA,7159.AAEL005040-PA,7159.AAEL005261-PA,7159.AAEL005874-PA,7159.AAEL006032-PA,7159.AAEL006056-PA,7159.AAEL006511-PA,7159.AAEL006550-PA,7159.AAEL006552-PA,…	DNR1,AAEL000758,AAEL001698,AAEL002345,AAEL002407,AAEL003009,AAEL003103,AAEL003371,AAEL003466,AAEL004064,AAEL004480,AAEL004697,AAEL004952,AAEL005040,AAEL005261,AAEL005874,AAEL006032,AAEL006056,Ub52,AAEL006550,AAEL006552,AAEL006728,AAEL006797-PA,AAEL006910,AAEL006973,AAEL007160,AAEL006291,AAEL007442,AAEL007694,AAEL008262,AAEL008374,AAEL008425,AAEL008514,AAEL009160,AAEL009533,AAEL009755,AAEL009756,A…	0.00075	0.0097	Ubiquitin-dependent protein catabolic process
486	Process	GO:0048546	17	60	7159	7159.AAEL000661-PA,7159.AAEL000984-PA,7159.AAEL001411-PB,7159.AAEL003415-PA,7159.AAEL004283-PA,7159.AAEL004319-PA,7159.AAEL005704-PA,7159.AAEL008634-PA,7159.AAEL008961-PA,7159.AAEL009093-PA,7159.AAEL009326-PA,7159.AAEL010256-PA,7159.AAEL012471-PA,7159.AAEL012553-PA,7159.AAEL012827-PA,7159.AAEL013139-PD,7159.AAEL013840-PA	AAEL000661,AAEL000984,AAEL001411,AAEL003415,AAEL004283,AAEL004319,AAEL005704,AAEL008634,AAEL008961,AAEL009093,AAEL009326,AAEL010256,DOME,HOP,AAEL012827,AAEL013139,AAEL013840	0.00078	0.0101	Digestive tract morphogenesis
487	Process	GO:1901565	91	597	7159	7159.AAEL000444-PA,7159.AAEL000590-PA,7159.AAEL000758-PA,7159.AAEL001698-PA,7159.AAEL002345-PA,7159.AAEL002358-PA,7159.AAEL002399-PA,7159.AAEL002407-PB,7159.AAEL002683-PA,7159.AAEL002833-PA,7159.AAEL002910-PA,7159.AAEL002972-PA,7159.AAEL003009-PA,7159.AAEL003012-PA,7159.AAEL003103-PA,7159.AAEL003125-PA,7159.AAEL003343-PA,7159.AAEL003371-PA,7159.AAEL003466-PA,7159.AAEL003678-PA,7159.AAEL003888-PA,…	AAEL000444,DNR1,AAEL000758,AAEL001698,AAEL002345,AAEL002358,mAAT,AAEL002407,AAEL002683,AAEL002833,AAEL002910,AAEL002972,AAEL003009,AAEL003012,AAEL003103,AAEL003125,AAEL003343,AAEL003371,AAEL003466,AAEL003678,AAEL003888,AAEL004064,AAEL004480,AAEL004697,AAEL004897,AAEL004952,AAEL005040,AAEL005261,AAEL005460,AAEL005676,AAEL005874,AAEL006032,AAEL006056,Ub52,AAEL006550,AAEL006552,AAEL006589,AAEL006728…	0.00078	0.0101	Organonitrogen compound catabolic process
488	Process	GO:1903507	66	402	7159	7159.AAEL000128-PA,7159.AAEL000181-PA,7159.AAEL000395-PA,7159.AAEL000661-PA,7159.AAEL000970-PA,7159.AAEL001126-PB,7159.AAEL001421-PA,7159.AAEL001946-PA,7159.AAEL002049-PC,7159.AAEL002394-PA,7159.AAEL002721-PA,7159.AAEL003415-PA,7159.AAEL003505-PA,7159.AAEL003540-PA,7159.AAEL004097-PA,7159.AAEL004283-PA,7159.AAEL004586-PB,7159.AAEL004715-PA,7159.AAEL005247-PA,7159.AAEL005400-PA,7159.AAEL005518-PA,…	AAEL000128-PA,AAEL000181,USP,AAEL000661,AAEL000970,AAEL001126,AAEL001421,AAEL001946,AAEL002049,AAEL002394,AAEL002721,AAEL003415,AAEL003505,AAEL003540,AAEL004097,AAEL004283,AAEL004586,AAEL004715,AAEL005247,AAEL005400,AAEL005518,AAEL005832,AAEL006043,AAEL006158,AAEL006447,AAEL006609,AAEL006794,AAEL006899,AAEL007040,AAEL007252,AAEL007360,E75,PIWI4,AAEL008027,AAEL008542,AAEL008617,AAEL008961,AAEL0091…	0.00078	0.0101	Negative regulation of nucleic acid-templated transcription
489	Process	GO:0010769	25	109	7159	7159.AAEL000187-PA,7159.AAEL000984-PA,7159.AAEL002175-PA,7159.AAEL002346-PB,7159.AAEL003047-PA,7159.AAEL003063-PA,7159.AAEL003109-PA,7159.AAEL004586-PB,7159.AAEL006069-PA,7159.AAEL006522-PA,7159.AAEL006801-PA,7159.AAEL007484-PA,7159.AAEL007804-PA,7159.AAEL008234-PA,7159.AAEL008374-PA,7159.AAEL009326-PA,7159.AAEL010012-PA,7159.AAEL010021-PA,7159.AAEL010469-PA,7159.AAEL011083-PA,7159.AAEL012632-PA,…	AAEL000187-PA,AAEL000984,AAEL002175,AAEL002346,AAEL003047,AAEL003063,AAEL003109,AAEL004586,AAEL006069,AAEL006522,AAEL006801,AAEL007484,AAEL007804,AAEL008234,AAEL008374,AAEL009326,AAEL010012,AAEL010021,AAEL010469,AAEL011083,AAEL012632,AAEL013139,AAEL013826,AAEL000728,AAEL018288-PA	0.00081	0.0104	Regulation of cell morphogenesis involved in differentiation
490	Process	GO:0034331	9	19	7159	7159.AAEL000405-PA,7159.AAEL001914-PA,7159.AAEL004227-PC,7159.AAEL005845-PA,7159.AAEL007288-PB,7159.AAEL009093-PA,7159.AAEL013139-PD,7159.AAEL014303-PA,7159.AAEL018342-PA	AAEL000405,AAEL001914,AAEL004227,AAEL005845,AAEL007288,AAEL009093,AAEL013139,AAEL014303-PA,AAEL005461	0.00082	0.0105	Cell junction maintenance
491	Process	GO:0045880	15	49	7159	7159.AAEL000433-PA,7159.AAEL000993-PA,7159.AAEL001869-PA,7159.AAEL003731-PA,7159.AAEL004351-PC,7159.AAEL006460-PA,7159.AAEL007293-PA,7159.AAEL009377-PA,7159.AAEL010256-PA,7159.AAEL012219-PA,7159.AAEL013068-PA,7159.AAEL015064-PB,7159.AAEL015099-PF,7159.AAEL017391-PA,7159.AAEL018219-PA	AAEL000433,AAEL000993,AAEL001869,AAEL003731,AAEL004351,AAEL006460,AAEL007293,AAEL009377,AAEL010256,AAEL012219,AAEL013068,AAEL015064,AAEL015099,AAEL017391-PA,AAEL018219-PA	0.00081	0.0105	Positive regulation of smoothened signaling pathway
492	Process	GO:0050795	21	84	7159	7159.AAEL002049-PC,7159.AAEL002903-PA,7159.AAEL004269-PA,7159.AAEL004688-PA,7159.AAEL005510-PA,7159.AAEL005704-PA,7159.AAEL005834-PA,7159.AAEL006886-PA,7159.AAEL007187-PA,7159.AAEL007293-PA,7159.AAEL008056-PA,7159.AAEL008500-PA,7159.AAEL009024-PA,7159.AAEL009326-PA,7159.AAEL009515-PA,7159.AAEL012410-PA,7159.AAEL012751-PA,7159.AAEL013139-PD,7159.AAEL013596-PA,7159.AAEL017515-PA,7159.AAEL900057-PA	AAEL002049,AAEL002903,AAEL004269,AAEL004688,AAEL005510,AAEL005704,GPRDOP2,AAEL006886,AAEL006291,AAEL007293,AAEL008056,AAEL008500,GPRCAL3,AAEL009326,AAEL009515-PA,AGO1a_a,AAEL012751,AAEL013139,AAEL013596,AAEL017515-PA,AAEL003370	0.00081	0.0105	Regulation of behavior
493	Process	GO:0090263	15	49	7159	7159.AAEL000433-PA,7159.AAEL000993-PA,7159.AAEL003731-PA,7159.AAEL004351-PC,7159.AAEL005400-PA,7159.AAEL008244-PA,7159.AAEL009074-PA,7159.AAEL009430-PA,7159.AAEL010543-PA,7159.AAEL012171-PA,7159.AAEL012219-PA,7159.AAEL012914-PA,7159.AAEL013068-PA,7159.AAEL013203-PA,7159.AAEL017391-PA	AAEL000433,AAEL000993,AAEL003731,AAEL004351,AAEL005400,AAEL008244-PA,IAP1,AAEL009430-PA,AAEL010543,AAEL012171,AAEL012219,AAEL012914,AAEL013068,AAEL013203,AAEL017391-PA	0.00081	0.0105	Positive regulation of canonical Wnt signaling pathway
494	Process	GO:1904396	27	122	7159	7159.AAEL000217-PA,7159.AAEL000498-PA,7159.AAEL002903-PA,7159.AAEL003109-PA,7159.AAEL003914-PA,7159.AAEL004165-PA,7159.AAEL004592-PA,7159.AAEL005845-PA,7159.AAEL005945-PA,7159.AAEL007794-PA,7159.AAEL007920-PA,7159.AAEL008356-PA,7159.AAEL008371-PA,7159.AAEL008641-PA,7159.AAEL008823-PA,7159.AAEL009173-PA,7159.AAEL009326-PA,7159.AAEL009458-PA,7159.AAEL010170-PA,7159.AAEL010294-PA,7159.AAEL012125-PA,…	AAEL000217,AAEL000498,AAEL002903,AAEL003109,AAEL003914,AAEL004165,AAEL004592,AAEL005845,GPRDOP4,AAEL007794,AAEL007920,AAEL008356,AAEL008371,AAEL008641,AAEL008823,AAEL009173,AAEL009326,AAEL009458,AAEL010170,AAEL010294,AAEL012125,AAEL012500,AAEL013823,AAEL014422,AAEL018317-PA,AAEL000624,AAEL003370	0.00081	0.0105	Regulation of neuromuscular junction development
495	Process	GO:0007309	24	103	7159	7159.AAEL002178-PA,7159.AAEL002761-PC,7159.AAEL003162-PA,7159.AAEL003371-PA,7159.AAEL004319-PA,7159.AAEL004936-PA,7159.AAEL005515-PF,7159.AAEL005947-PB,7159.AAEL006885-PA,7159.AAEL007132-PA,7159.AAEL007293-PA,7159.AAEL007658-PA,7159.AAEL008101-PA,7159.AAEL008257-PA,7159.AAEL008542-PA,7159.AAEL009189-PA,7159.AAEL009326-PA,7159.AAEL011116-PB,7159.AAEL013074-PA,7159.AAEL013434-PB,7159.AAEL013565-PA,…	AAEL002178,AAEL002761,AAEL003162-PA,AAEL003371,AAEL004319,AAEL004936,AAEL005515,AAEL005947,14-3-3zeta,AAEL007132,AAEL007293,AAEL007658,AAEL008101,AAEL008257,AAEL008542,AAEL009189,AAEL009326,AAEL011116,AAEL013074,AAEL013434,AAEL013565,AAEL013723,AAEL012271,AAEL007362	0.00084	0.0107	Oocyte axis specification
496	Process	GO:0033674	26	116	7159	7159.AAEL000217-PA,7159.AAEL000324-PA,7159.AAEL002646-PA,7159.AAEL002903-PA,7159.AAEL003530-PA,7159.AAEL004319-PA,7159.AAEL004592-PA,7159.AAEL004839-PA,7159.AAEL004854-PA,7159.AAEL006539-PA,7159.AAEL006886-PA,7159.AAEL008306-PA,7159.AAEL008543-PA,7159.AAEL009723-PA,7159.AAEL010543-PA,7159.AAEL010835-PA,7159.AAEL011277-PA,7159.AAEL013139-PD,7159.AAEL013858-PA,7159.AAEL015064-PB,7159.AAEL017300-PA,…	AAEL000217,AAEL000324,AAEL002646,AAEL002903,AAEL003530,AAEL004319,AAEL004592,AAEL004839,AAEL004854,AAEL006539,AAEL006886,AAEL008306-PA,Cdc42,AAEL009723,AAEL010543,AAEL010835,AAEL011277,AAEL013139,AAEL013858-PA,AAEL015064,AAEL017300-PA,AAEL017338-PA,AAEL007035,AAEL012999,AAEL018341-PA,AAEL000610	0.00086	0.0109	Positive regulation of kinase activity
497	Process	GO:0043069	26	116	7159	7159.AAEL000336-PA,7159.AAEL000634-PA,7159.AAEL001779-PA,7159.AAEL001946-PA,7159.AAEL002995-PA,7159.AAEL003371-PA,7159.AAEL004319-PA,7159.AAEL004715-PA,7159.AAEL006539-PA,7159.AAEL006973-PA,7159.AAEL007563-PA,7159.AAEL008192-PB,7159.AAEL008823-PA,7159.AAEL009074-PA,7159.AAEL009080-PB,7159.AAEL009380-PA,7159.AAEL009723-PA,7159.AAEL011718-PA,7159.AAEL012138-PB,7159.AAEL012143-PA,7159.AAEL012312-PA,…	AAEL000336,AAEL000634,AAEL001779,AAEL001946,AAEL002995,AAEL003371,AAEL004319,AAEL004715,AAEL006539,AAEL006973,DUOX,AAEL008192-PB,AAEL008823,IAP1,AAEL009080,AAEL009380,AAEL009723,AAEL011718,AAEL012138,CASPS7,AAEL012312,IAP6,AAEL013858-PA,AAEL013963,AAEL014022,AAEL017263-PA	0.00086	0.0109	Negative regulation of programmed cell death
498	Process	GO:0040036	7	11	7159	7159.AAEL000433-PA,7159.AAEL000993-PA,7159.AAEL001832-PA,7159.AAEL004592-PA,7159.AAEL012083-PA,7159.AAEL014510-PA,7159.AAEL018219-PA	AAEL000433,AAEL000993,AAEL001832,AAEL004592,AAEL012083,AAEL014510,AAEL018219-PA	0.00087	0.011	Regulation of fibroblast growth factor receptor signaling pathway
499	Process	GO:0010883	13	39	7159	7159.AAEL001204-PA,7159.AAEL001940-PA,7159.AAEL002903-PA,7159.AAEL004546-PA,7159.AAEL005951-PB,7159.AAEL007065-PA,7159.AAEL008823-PA,7159.AAEL009442-PA,7159.AAEL010991-PA,7159.AAEL013225-PA,7159.AAEL013596-PA,7159.AAEL013823-PA,7159.AAEL017224-PA	AAEL001204,AAEL001940,AAEL002903,AAEL004546,AAEL005951,AAEL007065,AAEL008823,AAEL009442,AAEL010991,AAEL013225,AAEL013596,AAEL013823,AAEL017224-PA	0.00093	0.0118	Regulation of lipid storage
500	Process	GO:0019941	55	322	7159	7159.AAEL000590-PA,7159.AAEL000758-PA,7159.AAEL001698-PA,7159.AAEL002345-PA,7159.AAEL002407-PB,7159.AAEL003009-PA,7159.AAEL003103-PA,7159.AAEL003371-PA,7159.AAEL003466-PA,7159.AAEL003888-PA,7159.AAEL004064-PA,7159.AAEL004480-PA,7159.AAEL004697-PA,7159.AAEL004952-PA,7159.AAEL005040-PA,7159.AAEL005261-PA,7159.AAEL005874-PA,7159.AAEL006032-PA,7159.AAEL006056-PA,7159.AAEL006511-PA,7159.AAEL006550-PA,…	DNR1,AAEL000758,AAEL001698,AAEL002345,AAEL002407,AAEL003009,AAEL003103,AAEL003371,AAEL003466,AAEL003888,AAEL004064,AAEL004480,AAEL004697,AAEL004952,AAEL005040,AAEL005261,AAEL005874,AAEL006032,AAEL006056,Ub52,AAEL006550,AAEL006552,AAEL006728,AAEL006797-PA,AAEL006910,AAEL006973,AAEL007160,AAEL006291,AAEL007442,AAEL007694,AAEL008262,AAEL008374,AAEL008425,AAEL008514,AAEL009160,AAEL009533,AAEL009755,A…	0.00094	0.0118	Modification-dependent protein catabolic process
501	Process	GO:0006875	24	104	7159	7159.AAEL000485-PB,7159.AAEL000649-PA,7159.AAEL002039-PA,7159.AAEL002299-PA,7159.AAEL002518-PA,7159.AAEL003378-PA,7159.AAEL003518-PA,7159.AAEL003837-PA,7159.AAEL004211-PA,7159.AAEL004814-PA,7159.AAEL004825-PA,7159.AAEL005014-PA,7159.AAEL005834-PA,7159.AAEL006582-PC,7159.AAEL008902-PA,7159.AAEL009380-PA,7159.AAEL010145-PC,7159.AAEL010783-PA,7159.AAEL010905-PA,7159.AAEL011680-PA,7159.AAEL012062-PB,…	AAEL000485,AAEL000649,AAEL002039,AAEL002299,AAEL002518,GPRNNA1,AAEL003518,AAEL003837,AAEL004211,AAEL004814,AAEL004825,AAEL005014,GPRDOP2,AAEL006582,AAEL008902,AAEL009380,AAEL010145-PC,AAEL010783,AAEL010905,GPRNNA9_1,AAEL012062,AAEL013309,AAEL014762,AAEL018317-PA	0.00094	0.0119	Cellular metal ion homeostasis
502	Process	GO:0043410	19	73	7159	7159.AAEL002646-PA,7159.AAEL004125-PA,7159.AAEL004319-PA,7159.AAEL004592-PA,7159.AAEL006523-PA,7159.AAEL006886-PA,7159.AAEL008306-PA,7159.AAEL009377-PA,7159.AAEL010835-PA,7159.AAEL012475-PA,7159.AAEL012671-PA,7159.AAEL013203-PA,7159.AAEL013840-PA,7159.AAEL013858-PA,7159.AAEL015064-PB,7159.AAEL017338-PA,7159.AAEL018130-PA,7159.AAEL018215-PA,7159.AAEL018251-PA	AAEL002646,AAEL004125,AAEL004319,AAEL004592,AAEL006523,AAEL006886,AAEL008306-PA,AAEL009377,AAEL010835,AAEL012475,AAEL012671,AAEL013203,AAEL013840,AAEL013858-PA,AAEL015064,AAEL017338-PA,AAEL007035,AAEL011258,AAEL012999	0.00094	0.0119	Positive regulation of MAPK cascade
503	Process	GO:0097305	25	111	7159	7159.AAEL000217-PA,7159.AAEL000395-PA,7159.AAEL000759-PA,7159.AAEL000845-PA,7159.AAEL000970-PA,7159.AAEL002390-PA,7159.AAEL003914-PA,7159.AAEL004319-PA,7159.AAEL004472-PA,7159.AAEL005704-PA,7159.AAEL006038-PA,7159.AAEL007293-PA,7159.AAEL007397-PC,7159.AAEL008244-PA,7159.AAEL009154-PA,7159.AAEL009173-PA,7159.AAEL011191-PA,7159.AAEL011240-PA,7159.AAEL012026-PC,7159.AAEL013653-PA,7159.AAEL013939-PA,…	AAEL000217,USP,AAEL000759,AAEL000845-PA,AAEL000970,AAEL002390,AAEL003914,AAEL004319,AAEL004472,AAEL005704,AAEL006038,AAEL007293,E75,AAEL008244-PA,AAEL009154,AAEL009173,AAEL011191,AAEL011240,AAEL012026,AAEL013653,AAEL013939,AAEL015314,AAEL017012-PC,AAEL017338-PA,AAEL012999	0.001	0.0126	Response to alcohol
504	Process	GO:0045860	22	92	7159	7159.AAEL000217-PA,7159.AAEL002646-PA,7159.AAEL002903-PA,7159.AAEL003530-PA,7159.AAEL004592-PA,7159.AAEL004839-PA,7159.AAEL004854-PA,7159.AAEL006539-PA,7159.AAEL006886-PA,7159.AAEL008306-PA,7159.AAEL008543-PA,7159.AAEL009723-PA,7159.AAEL010543-PA,7159.AAEL010835-PA,7159.AAEL011277-PA,7159.AAEL013139-PD,7159.AAEL013858-PA,7159.AAEL015064-PB,7159.AAEL017338-PA,7159.AAEL018130-PA,7159.AAEL018251-PA,…	AAEL000217,AAEL002646,AAEL002903,AAEL003530,AAEL004592,AAEL004839,AAEL004854,AAEL006539,AAEL006886,AAEL008306-PA,Cdc42,AAEL009723,AAEL010543,AAEL010835,AAEL011277,AAEL013139,AAEL013858-PA,AAEL015064,AAEL017338-PA,AAEL007035,AAEL012999,AAEL000610	0.001	0.0128	Positive regulation of protein kinase activity
505	Process	GO:0007304	21	86	7159	7159.AAEL000181-PA,7159.AAEL002407-PB,7159.AAEL002721-PA,7159.AAEL003162-PA,7159.AAEL003371-PA,7159.AAEL003466-PA,7159.AAEL004319-PA,7159.AAEL005704-PA,7159.AAEL005827-PA,7159.AAEL007288-PB,7159.AAEL008421-PA,7159.AAEL008431-PA,7159.AAEL008542-PA,7159.AAEL008634-PA,7159.AAEL012472-PA,7159.AAEL013275-PB,7159.AAEL013858-PA,7159.AAEL013939-PA,7159.AAEL014286-PB,7159.AAEL015064-PB,7159.AAEL018251-PA	AAEL000181,AAEL002407,AAEL002721,AAEL003162-PA,AAEL003371,AAEL003466,AAEL004319,AAEL005704,AAEL005827,AAEL007288,AAEL008421,AAEL008431,AAEL008542,AAEL008634,AAEL012472,AAEL013275,AAEL013858-PA,AAEL013939,AAEL801126,AAEL015064,AAEL012999	0.001	0.0131	Chorion-containing eggshell formation
506	Process	GO:0045926	24	105	7159	7159.AAEL000217-PA,7159.AAEL002175-PA,7159.AAEL002487-PA,7159.AAEL002548-PA,7159.AAEL002835-PA,7159.AAEL003063-PA,7159.AAEL003373-PA,7159.AAEL004592-PA,7159.AAEL006589-PA,7159.AAEL006797-PA,7159.AAEL007360-PA,7159.AAEL007804-PA,7159.AAEL007920-PA,7159.AAEL008371-PA,7159.AAEL008495-PA,7159.AAEL008641-PA,7159.AAEL008823-PA,7159.AAEL009093-PA,7159.AAEL009326-PA,7159.AAEL010312-PA,7159.AAEL010411-PA,…	AAEL000217,AAEL002175,AAEL002487,Hamartin,AAEL002835,AAEL003063,AAEL003373,AAEL004592,AAEL006589,AAEL006797-PA,AAEL007360,AAEL007804,AAEL007920,AAEL008371,AAEL008495-PA,AAEL008641,AAEL008823,AAEL009093,AAEL009326,AAEL010312,AAEL010411,AAEL012500,AAEL013826,AAEL017224-PA	0.0011	0.0131	Negative regulation of growth
507	Process	GO:1901701	32	158	7159	7159.AAEL000395-PA,7159.AAEL001864-PA,7159.AAEL001915-PA,7159.AAEL002308-PA,7159.AAEL002317-PA,7159.AAEL002487-PA,7159.AAEL002903-PA,7159.AAEL003919-PA,7159.AAEL004125-PA,7159.AAEL005069-PA,7159.AAEL005175-PA,7159.AAEL005271-PA,7159.AAEL005681-PA,7159.AAEL005834-PA,7159.AAEL007293-PA,7159.AAEL008634-PA,7159.AAEL008696-PA,7159.AAEL008823-PA,7159.AAEL009377-PA,7159.AAEL010170-PA,7159.AAEL010343-PA,…	USP,4EBP,AAEL001915,AAEL002308,InR,AAEL002487,AAEL002903,AAEL003919,AAEL004125,AAEL005069,AAEL005175,AAEL005271,GPRHIS,GPRDOP2,AAEL007293,AAEL008634,AAEL008696,AAEL008823,AAEL009377,AAEL010170,AAEL010343,AAEL011240,HNF4,AAEL011328,AAEL012369,AAEL013596,AAEL013939,AAEL015314,AAEL017012-PC,AAEL000728,AAEL012999,AAEL003085	0.001	0.0131	Cellular response to oxygen-containing compound
508	Process	GO:0007306	18	68	7159	7159.AAEL000181-PA,7159.AAEL002407-PB,7159.AAEL002721-PA,7159.AAEL003371-PA,7159.AAEL003466-PA,7159.AAEL004319-PA,7159.AAEL005704-PA,7159.AAEL005827-PA,7159.AAEL007288-PB,7159.AAEL008431-PA,7159.AAEL008542-PA,7159.AAEL008634-PA,7159.AAEL012472-PA,7159.AAEL013858-PA,7159.AAEL013939-PA,7159.AAEL014286-PB,7159.AAEL015064-PB,7159.AAEL018251-PA	AAEL000181,AAEL002407,AAEL002721,AAEL003371,AAEL003466,AAEL004319,AAEL005704,AAEL005827,AAEL007288,AAEL008431,AAEL008542,AAEL008634,AAEL012472,AAEL013858-PA,AAEL013939,AAEL801126,AAEL015064,AAEL012999	0.0011	0.0133	Eggshell chorion assembly
509	Process	GO:0046530	35	179	7159	7159.AAEL000405-PA,7159.AAEL001832-PA,7159.AAEL002721-PA,7159.AAEL004319-PA,7159.AAEL004623-PA,7159.AAEL005634-PA,7159.AAEL005643-PA,7159.AAEL005704-PA,7159.AAEL006522-PA,7159.AAEL006539-PA,7159.AAEL007658-PA,7159.AAEL007920-PA,7159.AAEL008234-PA,7159.AAEL008495-PA,7159.AAEL008542-PA,7159.AAEL008696-PA,7159.AAEL008940-PA,7159.AAEL009080-PB,7159.AAEL009093-PA,7159.AAEL009377-PA,7159.AAEL010488-PA,…	AAEL000405,AAEL001832,AAEL002721,AAEL004319,AAEL004623,AAEL005634,AAEL005643,AAEL005704,AAEL006522,AAEL006539,AAEL007658,AAEL007920,AAEL008234,AAEL008495-PA,AAEL008542,AAEL008696,AAEL008940,AAEL009080,AAEL009093,AAEL009377,AAEL010488,AAEL011643,AAEL012125,HOP,AAEL013068,AAEL013074,AAEL013826,AAEL013858-PA,AAEL013939,AAEL014422,AAEL014749,AAEL017224-PA,AAEL017280-PA,AAEL017391-PA,AAEL011258	0.0011	0.0133	Photoreceptor cell differentiation
510	Process	GO:0000027	9	20	7159	7159.AAEL002534-PA,7159.AAEL004063-PA,7159.AAEL008188-PA,7159.AAEL008329-PA,7159.AAEL010821-PA,7159.AAEL012681-PA,7159.AAEL012944-PB,7159.AAEL014562-PA,7159.AAEL017516-PB	AAEL002534,AAEL004063,AAEL008188,AAEL008329,AAEL010821,AAEL012681,AAEL012944,AAEL014562,AAEL017516-PB	0.0011	0.0134	Ribosomal large subunit assembly
511	Process	GO:0042176	23	99	7159	7159.AAEL001623-PA,7159.AAEL001950-PA,7159.AAEL002358-PA,7159.AAEL002407-PB,7159.AAEL003371-PA,7159.AAEL003466-PA,7159.AAEL004480-PA,7159.AAEL005391-PA,7159.AAEL006539-PA,7159.AAEL006728-PA,7159.AAEL007293-PA,7159.AAEL007694-PA,7159.AAEL008107-PA,7159.AAEL008374-PA,7159.AAEL008495-PA,7159.AAEL009093-PA,7159.AAEL010256-PA,7159.AAEL010854-PA,7159.AAEL011102-PA,7159.AAEL013203-PA,7159.AAEL013525-PA,…	AAEL001623,AAEL001950,AAEL002358,AAEL002407,AAEL003371,AAEL003466,AAEL004480,AAEL005391,AAEL006539,AAEL006728,AAEL007293,AAEL007694,AAEL008107-PA,AAEL008374,AAEL008495-PA,AAEL009093,AAEL010256,AAEL010854-PA,AAEL011102,AAEL013203,AAEL013525,AAEL017357-PA,AAEL007688	0.0011	0.0136	Regulation of protein catabolic process
512	Process	GO:0060627	30	145	7159	7159.AAEL000217-PA,7159.AAEL000747-PA,7159.AAEL001476-PA,7159.AAEL002646-PA,7159.AAEL003210-PE,7159.AAEL003914-PA,7159.AAEL004227-PC,7159.AAEL004351-PC,7159.AAEL004936-PA,7159.AAEL005069-PA,7159.AAEL005391-PA,7159.AAEL006205-PB,7159.AAEL006948-PA,7159.AAEL007065-PA,7159.AAEL007484-PA,7159.AAEL008374-PA,7159.AAEL008421-PA,7159.AAEL009377-PA,7159.AAEL009380-PA,7159.AAEL009423-PA,7159.AAEL009869-PA,…	AAEL000217,AAEL000747,AAEL001476,AAEL002646,AAEL003210,AAEL003914,AAEL004227,AAEL004351,AAEL004936,AAEL005069,AAEL005391,AAEL006205,AAEL006948,AAEL007065,AAEL007484,AAEL008374,AAEL008421,AAEL009377,AAEL009380,SCRBQ2,AAEL009869,AAEL010012,AAEL010065,AAEL010170,AAEL010256,AAEL010509,AAEL011359,AAEL011982,AAEL012092,AAEL003370	0.0011	0.0136	Regulation of vesicle-mediated transport
513	Process	GO:0007417	51	295	7159	7159.AAEL000217-PA,7159.AAEL000395-PA,7159.AAEL000758-PA,7159.AAEL001929-PA,7159.AAEL003415-PA,7159.AAEL003861-PA,7159.AAEL004165-PA,7159.AAEL004592-PA,7159.AAEL004715-PA,7159.AAEL004839-PA,7159.AAEL005247-PA,7159.AAEL005580-PA,7159.AAEL005666-PA,7159.AAEL006589-PA,7159.AAEL007132-PA,7159.AAEL007221-PA,7159.AAEL007360-PA,7159.AAEL007804-PA,7159.AAEL007897-PA,7159.AAEL008067-PB,7159.AAEL008356-PA,…	AAEL000217,USP,AAEL000758,SPZ5,AAEL003415,AAEL003861,AAEL004165,AAEL004592,AAEL004715,AAEL004839,AAEL005247,AAEL005580,AAEL005666,AAEL006589,AAEL007132,AAEL007221-PA,AAEL007360,AAEL007804,SPZ4,AAEL008067,AAEL008356,SPZ3A,AAEL008634,AAEL008641,AAEL008696,AAEL009173,AAEL009326,AAEL009371,AAEL009588,AAEL009823,AAEL009936,AAEL009959,AAEL010145-PC,AAEL010343,AAEL010411,AAEL010905,AAEL011106,AAEL011168…	0.0011	0.0137	Central nervous system development
514	Process	GO:0048469	32	159	7159	7159.AAEL000395-PA,7159.AAEL000758-PA,7159.AAEL001698-PA,7159.AAEL002178-PA,7159.AAEL002761-PC,7159.AAEL003162-PA,7159.AAEL003371-PA,7159.AAEL004319-PA,7159.AAEL004688-PA,7159.AAEL004936-PA,7159.AAEL005515-PF,7159.AAEL005947-PB,7159.AAEL006885-PA,7159.AAEL007132-PA,7159.AAEL007293-PA,7159.AAEL007658-PA,7159.AAEL008101-PA,7159.AAEL008257-PA,7159.AAEL008542-PA,7159.AAEL009189-PA,7159.AAEL009326-PA,…	USP,AAEL000758,AAEL001698,AAEL002178,AAEL002761,AAEL003162-PA,AAEL003371,AAEL004319,AAEL004688,AAEL004936,AAEL005515,AAEL005947,14-3-3zeta,AAEL007132,AAEL007293,AAEL007658,AAEL008101,AAEL008257,AAEL008542,AAEL009189,AAEL009326,AAEL011116,CASPS7,AAEL012219,AAEL013074,AAEL013434,AAEL013565,AAEL013723,AAEL012271,AAEL014949,AAEL007362,AAEL018317-PA	0.0011	0.014	Cell maturation
515	Process	GO:0071417	22	93	7159	7159.AAEL001864-PA,7159.AAEL001915-PA,7159.AAEL002308-PA,7159.AAEL002317-PA,7159.AAEL002487-PA,7159.AAEL002548-PA,7159.AAEL002903-PA,7159.AAEL003919-PA,7159.AAEL004125-PA,7159.AAEL005069-PA,7159.AAEL005175-PA,7159.AAEL005681-PA,7159.AAEL005834-PA,7159.AAEL008823-PA,7159.AAEL009377-PA,7159.AAEL010170-PA,7159.AAEL010343-PA,7159.AAEL011323-PA,7159.AAEL013596-PA,7159.AAEL013939-PA,7159.AAEL018120-PA,…	4EBP,AAEL001915,AAEL002308,InR,AAEL002487,Hamartin,AAEL002903,AAEL003919,AAEL004125,AAEL005069,AAEL005175,GPRHIS,GPRDOP2,AAEL008823,AAEL009377,AAEL010170,AAEL010343,HNF4,AAEL013596,AAEL013939,AAEL000728,AAEL003085	0.0011	0.014	Cellular response to organonitrogen compound
516	Process	GO:0051347	28	132	7159	7159.AAEL000217-PA,7159.AAEL000324-PA,7159.AAEL002646-PA,7159.AAEL002903-PA,7159.AAEL003530-PA,7159.AAEL004319-PA,7159.AAEL004480-PA,7159.AAEL004592-PA,7159.AAEL004839-PA,7159.AAEL004854-PA,7159.AAEL006539-PA,7159.AAEL006886-PA,7159.AAEL008306-PA,7159.AAEL008543-PA,7159.AAEL009723-PA,7159.AAEL010543-PA,7159.AAEL010835-PA,7159.AAEL011277-PA,7159.AAEL013139-PD,7159.AAEL013844-PA,7159.AAEL013858-PA,…	AAEL000217,AAEL000324,AAEL002646,AAEL002903,AAEL003530,AAEL004319,AAEL004480,AAEL004592,AAEL004839,AAEL004854,AAEL006539,AAEL006886,AAEL008306-PA,Cdc42,AAEL009723,AAEL010543,AAEL010835,AAEL011277,AAEL013139,AAEL013844,AAEL013858-PA,AAEL015064,AAEL017300-PA,AAEL017338-PA,AAEL007035,AAEL012999,AAEL018341-PA,AAEL000610	0.0012	0.0141	Positive regulation of transferase activity
517	Process	GO:1901888	28	132	7159	7159.AAEL000217-PA,7159.AAEL002903-PA,7159.AAEL003109-PA,7159.AAEL003914-PA,7159.AAEL004165-PA,7159.AAEL004592-PA,7159.AAEL005845-PA,7159.AAEL005945-PA,7159.AAEL007290-PA,7159.AAEL007920-PA,7159.AAEL008356-PA,7159.AAEL008371-PA,7159.AAEL008374-PA,7159.AAEL008641-PA,7159.AAEL008823-PA,7159.AAEL009173-PA,7159.AAEL009326-PA,7159.AAEL009458-PA,7159.AAEL010170-PA,7159.AAEL010294-PA,7159.AAEL012125-PA,…	AAEL000217,AAEL002903,AAEL003109,AAEL003914,AAEL004165,AAEL004592,AAEL005845,GPRDOP4,AAEL007290,AAEL007920,AAEL008356,AAEL008371,AAEL008374,AAEL008641,AAEL008823,AAEL009173,AAEL009326,AAEL009458,AAEL010170,AAEL010294,AAEL012125,AAEL012500,AAEL013823,AAEL014422,AAEL017224-PA,AAEL018317-PA,AAEL000624,AAEL003370	0.0012	0.0141	Regulation of cell junction assembly
518	Process	GO:0000381	21	87	7159	7159.AAEL001216-PA,7159.AAEL001245-PA,7159.AAEL001352-PA,7159.AAEL002272-PA,7159.AAEL003955-PA,7159.AAEL004167-PA,7159.AAEL005046-PA,7159.AAEL005515-PF,7159.AAEL006473-PA,7159.AAEL007042-PC,7159.AAEL010340-PA,7159.AAEL010467-PB,7159.AAEL011340-PB,7159.AAEL012171-PA,7159.AAEL012621-PA,7159.AAEL012987-PA,7159.AAEL013982-PA,7159.AAEL014959-PA,7159.AAEL017030-PA,7159.AAEL017526-PA,7159.AAEL018056-PA	AAEL001216,AAEL001245,AAEL001352,AAEL002272,AAEL003955,AAEL004167,AAEL005046,AAEL005515,AAEL006473,AAEL007042,AAEL010340,AAEL010467,AAEL011340,AAEL012171,AAEL012621,AAEL012987,AAEL013982,AAEL014959,AAEL017030-PA,AAEL017526-PA,AAEL012484	0.0012	0.0144	Regulation of alternative mRNA splicing, via spliceosome
519	Process	GO:0060548	29	139	7159	7159.AAEL000336-PA,7159.AAEL000634-PA,7159.AAEL001779-PA,7159.AAEL001946-PA,7159.AAEL002995-PA,7159.AAEL003371-PA,7159.AAEL004319-PA,7159.AAEL004715-PA,7159.AAEL006539-PA,7159.AAEL006973-PA,7159.AAEL007563-PA,7159.AAEL008192-PB,7159.AAEL008823-PA,7159.AAEL009074-PA,7159.AAEL009080-PB,7159.AAEL009380-PA,7159.AAEL009723-PA,7159.AAEL010318-PB,7159.AAEL011718-PA,7159.AAEL012138-PB,7159.AAEL012143-PA,…	AAEL000336,AAEL000634,AAEL001779,AAEL001946,AAEL002995,AAEL003371,AAEL004319,AAEL004715,AAEL006539,AAEL006973,DUOX,AAEL008192-PB,AAEL008823,IAP1,AAEL009080,AAEL009380,AAEL009723,AAEL010318,AAEL011718,AAEL012138,CASPS7,AAEL012312,IAP6,AAEL013840,AAEL013858-PA,AAEL013963,AAEL014022,AAEL017263-PA,AAEL017300-PA	0.0012	0.0144	Negative regulation of cell death
520	Process	GO:0015672	53	311	7159	7159.AAEL000291-PA,7159.AAEL000485-PB,7159.AAEL001198-PA,7159.AAEL001503-PA,7159.AAEL002051-PA,7159.AAEL002411-PB,7159.AAEL002464-PA,7159.AAEL002518-PA,7159.AAEL002555-PA,7159.AAEL002827-PA,7159.AAEL003518-PA,7159.AAEL003618-PA,7159.AAEL003619-PA,7159.AAEL003624-PA,7159.AAEL003743-PA,7159.AAEL004046-PA,7159.AAEL004814-PA,7159.AAEL004825-PA,7159.AAEL005798-PA,7159.AAEL006139-PA,7159.AAEL006180-PA,…	AAEL000291,AAEL000485,AAEL001198,AAEL001503,AAEL002051,AAEL002411,AAEL002464,AAEL002518,AAEL002555,AAEL002827,AAEL003518,AAEL003618,AAEL003619,AAEL003624,AAEL003743,AAEL004046,AAEL004814,AAEL004825,VATB,AAEL006139,AAEL006180,AAEL006516,AAEL006582,AAEL007002,AAEL007136,AAEL007770,AAEL007777,AAEL008056,VhaA,AAEL009808,AAEL009888,AAEL010145-PC,AAEL010219,AAEL010738,AAEL010754,AAEL010783,AAEL010819,A…	0.0012	0.0145	Monovalent inorganic cation transport
521	Process	GO:0033500	16	57	7159	7159.AAEL000758-PA,7159.AAEL002903-PA,7159.AAEL003678-PA,7159.AAEL003919-PA,7159.AAEL004125-PA,7159.AAEL005271-PA,7159.AAEL006895-PA,7159.AAEL007271-PA,7159.AAEL008696-PA,7159.AAEL009387-PB,7159.AAEL009515-PA,7159.AAEL011323-PA,7159.AAEL011325-PA,7159.AAEL011328-PA,7159.AAEL011967-PA,7159.AAEL014717-PA	AAEL000758,AAEL002903,AAEL003678,AAEL003919,AAEL004125,AAEL005271,AAEL006895,AAEL007271,AAEL008696,AAEL009387-PB,AAEL009515-PA,HNF4,AAEL011325,AAEL011328,AAEL011967,AAEL014717	0.0012	0.0145	Carbohydrate homeostasis
522	Process	GO:0000470	11	30	7159	7159.AAEL001037-PA,7159.AAEL004997-PA,7159.AAEL005629-PA,7159.AAEL005722-PA,7159.AAEL005744-PA,7159.AAEL009662-PA,7159.AAEL009859-PA,7159.AAEL011282-PA,7159.AAEL012585-PA,7159.AAEL013221-PC,7159.AAEL013533-PA	AAEL001037,AAEL004997,AAEL005629,AAEL005722,AAEL005744,AAEL009662,AAEL009859,AAEL011282,AAEL012585,AAEL013221,AAEL013533	0.0012	0.0147	Maturation of LSU-rRNA
523	Process	GO:0010632	17	63	7159	7159.AAEL001411-PB,7159.AAEL002903-PA,7159.AAEL003371-PA,7159.AAEL004319-PA,7159.AAEL004431-PA,7159.AAEL008257-PA,7159.AAEL008634-PA,7159.AAEL008823-PA,7159.AAEL008921-PB,7159.AAEL009074-PA,7159.AAEL009723-PA,7159.AAEL010067-PA,7159.AAEL010411-PA,7159.AAEL010488-PA,7159.AAEL012421-PA,7159.AAEL013840-PA,7159.AAEL017300-PA	AAEL001411,AAEL002903,AAEL003371,AAEL004319,AAEL004431,AAEL008257,AAEL008634,AAEL008823,AAEL008921,IAP1,AAEL009723,AAEL010067,AAEL010411,AAEL010488,AAEL012421,AAEL013840,AAEL017300-PA	0.0012	0.0148	Regulation of epithelial cell migration
524	Process	GO:0019932	23	100	7159	7159.AAEL002518-PA,7159.AAEL003322-PA,7159.AAEL003518-PA,7159.AAEL003837-PA,7159.AAEL004777-PA,7159.AAEL004825-PA,7159.AAEL005681-PA,7159.AAEL005834-PA,7159.AAEL005945-PA,7159.AAEL006572-PB,7159.AAEL006844-PA,7159.AAEL007293-PA,7159.AAEL008371-PA,7159.AAEL008421-PA,7159.AAEL008641-PA,7159.AAEL009024-PA,7159.AAEL009380-PA,7159.AAEL009630-PA,7159.AAEL011168-PA,7159.AAEL012114-PA,7159.AAEL012513-PA,…	AAEL002518,AAEL003322,AAEL003518,AAEL003837,GPRGRK,AAEL004825,GPRHIS,GPRDOP2,GPRDOP4,AAEL006572,GPRTYR,AAEL007293,AAEL008371,AAEL008421,AAEL008641,GPRCAL3,AAEL009380,AAEL009630,AAEL011168,AAEL009336,AAEL012513,AAEL013026,AAEL018317-PA	0.0012	0.0149	Second-messenger-mediated signaling
525	Process	GO:0001505	25	113	7159	7159.AAEL000090-PA,7159.AAEL000485-PB,7159.AAEL000511-PA,7159.AAEL000558-PA,7159.AAEL001569-PA,7159.AAEL003416-PA,7159.AAEL003914-PA,7159.AAEL004559-PA,7159.AAEL004690-PA,7159.AAEL004694-PA,7159.AAEL004936-PA,7159.AAEL006881-PA,7159.AAEL006948-PA,7159.AAEL007065-PA,7159.AAEL007518-PA,7159.AAEL008056-PA,7159.AAEL009169-PA,7159.AAEL009327-PA,7159.AAEL009377-PA,7159.AAEL009458-PA,7159.AAEL011281-PA,…	AAEL000090,AAEL000485,AAEL000511,AAEL000558-PA,AAEL001569,AAEL003416,AAEL003914,AAEL004559,AAEL004690,AAEL004694,AAEL004936,AAEL006881,AAEL006948,AAEL007065,AAEL007518,AAEL008056,AAEL009169,AAEL009327,AAEL009377,AAEL009458,AAEL011281,AAEL011359,AAEL012904,AAEL017391-PA,AAEL018317-PA	0.0013	0.015	Regulation of neurotransmitter levels
526	Process	GO:0007283	37	195	7159	7159.AAEL000293-PA,7159.AAEL000970-PA,7159.AAEL001940-PA,7159.AAEL003415-PA,7159.AAEL003853-PA,7159.AAEL004141-PA,7159.AAEL004227-PC,7159.AAEL004351-PC,7159.AAEL004440-PA,7159.AAEL004472-PA,7159.AAEL006158-PA,7159.AAEL007042-PC,7159.AAEL007187-PA,7159.AAEL007288-PB,7159.AAEL008107-PA,7159.AAEL008257-PA,7159.AAEL009074-PA,7159.AAEL009294-PA,7159.AAEL009326-PA,7159.AAEL009959-PA,7159.AAEL010318-PB,…	AAEL000293,AAEL000970,AAEL001940,AAEL003415,AAEL003853,AAEL004141,AAEL004227,AAEL004351,AAEL004440,AAEL004472,AAEL006158,AAEL007042,AAEL006291,AAEL007288,AAEL008107-PA,AAEL008257,IAP1,AAEL009294,AAEL009326,AAEL009959,AAEL010318,AAEL010835,AAEL011051,AAEL011105,AAEL011340,CASPS7,AAEL012409,IAP6,AAEL012539,AAEL013546,AAEL013723,AAEL013858-PA,AAEL014151,AAEL014949,AAEL017460-PA,AAEL001004,AAEL005852	0.0013	0.0151	Spermatogenesis
527	Process	GO:0034976	22	94	7159	7159.AAEL000444-PA,7159.AAEL000641-PA,7159.AAEL001005-PA,7159.AAEL001432-PA,7159.AAEL001509-PC,7159.AAEL001914-PA,7159.AAEL003646-PA,7159.AAEL004697-PA,7159.AAEL005558-PA,7159.AAEL005874-PA,7159.AAEL006550-PA,7159.AAEL006589-PA,7159.AAEL006910-PA,7159.AAEL007442-PA,7159.AAEL008425-PA,7159.AAEL011527-PA,7159.AAEL012671-PA,7159.AAEL012684-PA,7159.AAEL012827-PA,7159.AAEL014732-PA,7159.AAEL015100-PA,…	AAEL000444,AAEL000641,AAEL001005,AAEL001432,AAEL001509,AAEL001914,AAEL003646,AAEL004697,AAEL005558,AAEL005874,AAEL006550,AAEL006589,AAEL006910,AAEL007442,AAEL008425,AAEL011527,AAEL012671,AAEL012684,AAEL012827,AAEL014732,AAEL015100,AAEL017349-PA	0.0013	0.0154	Response to endoplasmic reticulum stress
528	Process	GO:0043066	24	107	7159	7159.AAEL000336-PA,7159.AAEL000634-PA,7159.AAEL001779-PA,7159.AAEL001946-PA,7159.AAEL002995-PA,7159.AAEL003371-PA,7159.AAEL004319-PA,7159.AAEL004715-PA,7159.AAEL006539-PA,7159.AAEL007563-PA,7159.AAEL008192-PB,7159.AAEL008823-PA,7159.AAEL009074-PA,7159.AAEL009080-PB,7159.AAEL009723-PA,7159.AAEL011718-PA,7159.AAEL012138-PB,7159.AAEL012143-PA,7159.AAEL012312-PA,7159.AAEL012446-PA,7159.AAEL013858-PA,…	AAEL000336,AAEL000634,AAEL001779,AAEL001946,AAEL002995,AAEL003371,AAEL004319,AAEL004715,AAEL006539,DUOX,AAEL008192-PB,AAEL008823,IAP1,AAEL009080,AAEL009723,AAEL011718,AAEL012138,CASPS7,AAEL012312,IAP6,AAEL013858-PA,AAEL013963,AAEL014022,AAEL017263-PA	0.0013	0.0157	Negative regulation of apoptotic process
529	Process	GO:0043297	15	52	7159	7159.AAEL000589-PA,7159.AAEL001403-PA,7159.AAEL003283-PA,7159.AAEL006460-PA,7159.AAEL007658-PA,7159.AAEL008641-PA,7159.AAEL009093-PA,7159.AAEL009295-PA,7159.AAEL009936-PA,7159.AAEL010145-PC,7159.AAEL010558-PA,7159.AAEL010956-PA,7159.AAEL011168-PA,7159.AAEL012421-PA,7159.AAEL018139-PA	AAEL000589,AAEL001403,AAEL003283,AAEL006460,AAEL007658,AAEL008641,AAEL009093,AAEL009295,AAEL009936,AAEL010145-PC,AAEL010558,AAEL010956,AAEL011168,AAEL012421,AAEL007362	0.0013	0.016	Apical junction assembly
530	Process	GO:0060560	21	88	7159	7159.AAEL000269-PA,7159.AAEL000633-PA,7159.AAEL000661-PA,7159.AAEL000671-PA,7159.AAEL003425-PA,7159.AAEL005666-PA,7159.AAEL007293-PA,7159.AAEL007658-PA,7159.AAEL008234-PA,7159.AAEL008634-PA,7159.AAEL008921-PB,7159.AAEL009371-PA,7159.AAEL009806-PA,7159.AAEL010835-PA,7159.AAEL012125-PA,7159.AAEL012421-PA,7159.AAEL012519-PA,7159.AAEL013139-PD,7159.AAEL013525-PA,7159.AAEL015271-PA,7159.AAEL018251-PA	AAEL000269,TOLL8,AAEL000661,TOLL6,AAEL003425,AAEL005666,AAEL007293,AAEL007658,AAEL008234,AAEL008634,AAEL008921,AAEL009371,AAEL009806,AAEL010835,AAEL012125,AAEL012421,AAEL012519,AAEL013139,AAEL013525,AAEL015271,AAEL012999	0.0013	0.016	Developmental growth involved in morphogenesis
531	Process	GO:0001754	33	168	7159	7159.AAEL000405-PA,7159.AAEL001832-PA,7159.AAEL002721-PA,7159.AAEL004319-PA,7159.AAEL004623-PA,7159.AAEL005634-PA,7159.AAEL005643-PA,7159.AAEL005704-PA,7159.AAEL006522-PA,7159.AAEL006539-PA,7159.AAEL007920-PA,7159.AAEL008234-PA,7159.AAEL008495-PA,7159.AAEL008542-PA,7159.AAEL008696-PA,7159.AAEL008940-PA,7159.AAEL009080-PB,7159.AAEL009093-PA,7159.AAEL009377-PA,7159.AAEL010488-PA,7159.AAEL011643-PA,…	AAEL000405,AAEL001832,AAEL002721,AAEL004319,AAEL004623,AAEL005634,AAEL005643,AAEL005704,AAEL006522,AAEL006539,AAEL007920,AAEL008234,AAEL008495-PA,AAEL008542,AAEL008696,AAEL008940,AAEL009080,AAEL009093,AAEL009377,AAEL010488,AAEL011643,AAEL012125,HOP,AAEL013068,AAEL013074,AAEL013826,AAEL013858-PA,AAEL013939,AAEL014422,AAEL014749,AAEL017224-PA,AAEL017391-PA,AAEL011258	0.0014	0.0163	Eye photoreceptor cell differentiation
532	Process	GO:0050808	34	175	7159	7159.AAEL000187-PA,7159.AAEL000405-PA,7159.AAEL000433-PA,7159.AAEL000498-PA,7159.AAEL002399-PA,7159.AAEL002411-PB,7159.AAEL002903-PA,7159.AAEL003109-PA,7159.AAEL003416-PA,7159.AAEL004165-PA,7159.AAEL004209-PA,7159.AAEL005206-PA,7159.AAEL005526-PA,7159.AAEL005845-PA,7159.AAEL006205-PB,7159.AAEL006460-PA,7159.AAEL007518-PA,7159.AAEL007658-PA,7159.AAEL007794-PA,7159.AAEL008356-PA,7159.AAEL008374-PA,…	AAEL000187-PA,AAEL000405,AAEL000433,AAEL000498,mAAT,AAEL002411,AAEL002903,AAEL003109,AAEL003416,AAEL004165,AAEL004209,AAEL005206-PA,AAEL005526,AAEL005845,AAEL006205,AAEL006460,AAEL007518,AAEL007658,AAEL007794,AAEL008356,AAEL008374,AAEL009173,AAEL009249-PA,AAEL009326,AAEL009327,AAEL013458,AAEL013823,AAEL014303-PA,AAEL014334,AAEL015064,AAEL017391-PA,AAEL017515-PA,AAEL000728,AAEL005461	0.0014	0.0163	Synapse organization
533	Process	GO:0008582	25	114	7159	7159.AAEL000217-PA,7159.AAEL002903-PA,7159.AAEL003109-PA,7159.AAEL003914-PA,7159.AAEL004165-PA,7159.AAEL004592-PA,7159.AAEL005845-PA,7159.AAEL005945-PA,7159.AAEL007920-PA,7159.AAEL008356-PA,7159.AAEL008371-PA,7159.AAEL008641-PA,7159.AAEL008823-PA,7159.AAEL009173-PA,7159.AAEL009326-PA,7159.AAEL009458-PA,7159.AAEL010170-PA,7159.AAEL010294-PA,7159.AAEL012125-PA,7159.AAEL012500-PA,7159.AAEL013823-PA,…	AAEL000217,AAEL002903,AAEL003109,AAEL003914,AAEL004165,AAEL004592,AAEL005845,GPRDOP4,AAEL007920,AAEL008356,AAEL008371,AAEL008641,AAEL008823,AAEL009173,AAEL009326,AAEL009458,AAEL010170,AAEL010294,AAEL012125,AAEL012500,AAEL013823,AAEL014422,AAEL018317-PA,AAEL000624,AAEL003370	0.0014	0.0164	Regulation of synaptic growth at neuromuscular junction
534	Process	GO:0046627	9	21	7159	7159.AAEL001919-PB,7159.AAEL002548-PA,7159.AAEL003371-PA,7159.AAEL006792-PA,7159.AAEL009326-PA,7159.AAEL012588-PA,7159.AAEL013068-PA,7159.AAEL013539-PA,7159.AAEL017224-PA	AAEL001919,Hamartin,AAEL003371,AAEL006792,AAEL009326,AAEL012588,AAEL013068,AAEL013539,AAEL017224-PA	0.0014	0.0168	Negative regulation of insulin receptor signaling pathway
535	Process	GO:0030258	24	108	7159	7159.AAEL000370-PA,7159.AAEL000564-PB,7159.AAEL000840-PA,7159.AAEL001448-PA,7159.AAEL002903-PA,7159.AAEL002913-PA,7159.AAEL004285-PA,7159.AAEL004379-PA,7159.AAEL006949-PA,7159.AAEL006990-PA,7159.AAEL008510-PA,7159.AAEL009294-PA,7159.AAEL009748-PA,7159.AAEL010047-PA,7159.AAEL011051-PA,7159.AAEL011216-PA,7159.AAEL011323-PA,7159.AAEL012439-PA,7159.AAEL013596-PA,7159.AAEL013847-PA,7159.AAEL014596-PA,…	AAEL000370,AAEL000564,AAEL000840-PA,AAEL001448,AAEL002903,AAEL002913,AAEL004285,AAEL004379,AAEL006949-PA,AAEL006990,AAEL008510-PA,AAEL009294,AAEL009748,AAEL010047,AAEL011051,AAEL011216,HNF4,AAEL012439,AAEL013596,AAEL013847,AAEL014596,AAEL014717,AAEL015603,AAEL017224-PA	0.0015	0.0173	Lipid modification
536	Process	GO:0008286	11	31	7159	7159.AAEL001864-PA,7159.AAEL001915-PA,7159.AAEL002317-PA,7159.AAEL002903-PA,7159.AAEL004125-PA,7159.AAEL008823-PA,7159.AAEL010343-PA,7159.AAEL013596-PA,7159.AAEL013939-PA,7159.AAEL018120-PA,7159.AAEL018290-PA	4EBP,AAEL001915,InR,AAEL002903,AAEL004125,AAEL008823,AAEL010343,AAEL013596,AAEL013939,AAEL000728,AAEL003085	0.0015	0.0177	Insulin receptor signaling pathway
537	Process	GO:0070828	11	31	7159	7159.AAEL001421-PA,7159.AAEL003415-PA,7159.AAEL003540-PA,7159.AAEL006158-PA,7159.AAEL006794-PA,7159.AAEL008542-PA,7159.AAEL009326-PA,7159.AAEL010502-PA,7159.AAEL010826-PA,7159.AAEL011323-PA,7159.AAEL012987-PA	AAEL001421,AAEL003415,AAEL003540,AAEL006158,AAEL006794,AAEL008542,AAEL009326,AAEL010502,AAEL010826,HNF4,AAEL012987	0.0015	0.0177	Heterochromatin organization
538	Process	GO:0048568	20	83	7159	7159.AAEL001476-PA,7159.AAEL002308-PA,7159.AAEL002903-PA,7159.AAEL005634-PA,7159.AAEL005643-PA,7159.AAEL005666-PA,7159.AAEL006786-PC,7159.AAEL007902-PA,7159.AAEL008634-PA,7159.AAEL008832-PA,7159.AAEL009311-PA,7159.AAEL009377-PA,7159.AAEL009991-PA,7159.AAEL010012-PA,7159.AAEL010222-PA,7159.AAEL012421-PA,7159.AAEL013139-PD,7159.AAEL013808-PA,7159.AAEL013840-PA,7159.AAEL015271-PA	AAEL001476,AAEL002308,AAEL002903,AAEL005634,AAEL005643,AAEL005666,AAEL006786,AAEL007902,AAEL008634,AAEL008832,AAEL009311,AAEL009377,AAEL009991,AAEL010012,AAEL010222,AAEL012421,AAEL013139,AAEL013808,AAEL013840,AAEL015271	0.0016	0.0182	Embryonic organ development
539	Process	GO:0007405	15	53	7159	7159.AAEL000558-PA,7159.AAEL001476-PA,7159.AAEL004227-PC,7159.AAEL004719-PA,7159.AAEL006460-PA,7159.AAEL007132-PA,7159.AAEL007573-PA,7159.AAEL007658-PA,7159.AAEL011106-PA,7159.AAEL011168-PA,7159.AAEL013068-PA,7159.AAEL013139-PD,7159.AAEL013334-PA,7159.AAEL013997-PA,7159.AAEL018139-PA	AAEL000558-PA,AAEL001476,AAEL004227,AAEL004719,AAEL006460,AAEL007132,AAEL007573,AAEL007658,AAEL011106,AAEL011168,AAEL013068,AAEL013139,AAEL013334,AAEL013997,AAEL007362	0.0016	0.0183	Neuroblast proliferation
[truncated: 123 more rows]
