# Supplementary material for: Transcriptional response of spermathecal secretory cells to mating and receipt of seminal fluid proteins in Aedes aegypti
Source: iScience. 2026 Jun 5;29(6):116301. doi: 10.1016/j.isci.2026.116301 (PMC13264323; doi:10.1016/j.isci.2026.116301)
Supplement: Data S4. Differential expression of genes in the SSCs in saline vs. MAG-injected treatments [file mmc5.xlsx]

## Sheet: Sheet 1
Gene	pvalue	coef	FDR
LOC5568166	2.93685e-28	0.329685	3.72304e-24
LOC5565405	1.17378e-20	0.16462	7.44003e-17
LOC5577521	8.32462e-19	-0.22897	3.51771e-15
LOC5569675	1.78284e-16	-0.304558	5.65028e-13
LOC110675470	2.08121e-15	-0.184388	5.2767e-12
LOC110679374	1.25154e-13	0.184234	2.6443e-10
CFI06-mgp12	4.72278e-13	0.248115	8.55295e-10
LOC5572566	2.55631e-12	-0.17066	4.0508e-09
LOC5571006	7.91911e-12	0.260782	1.11545e-08
CFI06-mgp02	1.16489e-11	0.151447	1.47674e-08
LOC5576734	1.30557e-11	-0.363493	1.50461e-08
LOC5572202	1.43301e-11	0.252995	1.51385e-08
LOC5574783	3.0233e-11	0.183056	2.94818e-08
LOC5566873	7.28359e-11	-0.129138	6.59529e-08
LOC5564956	1.7605e-10	-0.284256	1.48786e-07
LOC5567364	2.00334e-10	0.30278	1.58727e-07
LOC5575394	7.46718e-10	0.177512	5.56832e-07
CFI06-mgp05	1.15787e-09	0.15113	8.15463e-07
LOC5573673	1.28099e-09	-0.0986273	8.5469e-07
LOC5569028	1.58307e-09	0.2846	1.00343e-06
LOC5565484	2.41633e-09	-0.0413085	1.39236e-06
LOC5578974	2.36182e-09	-0.260533	1.39236e-06
LOC5566047	6.98084e-09	0.212335	3.84766e-06
LOC5563777	7.62244e-09	0.172153	4.02624e-06
LOC110675612	8.24718e-09	0.0956133	4.18198e-06
LOC5580296	9.643e-09	0.310415	4.70171e-06
LOC110674216	1.12356e-08	0.244102	5.27534e-06
LOC5573328	5.09451e-08	0.0845696	2.30654e-05
LOC5574667	5.81862e-08	0.166959	2.54354e-05
LOC5566358	6.06072e-08	0.153413	2.56106e-05
LOC5564297	6.30653e-08	0.110625	2.57896e-05
LOC110678415	6.88689e-08	0.199162	2.72828e-05
LOC5569287	1.08477e-07	0.188872	4.16715e-05
LOC5565109	1.2877e-07	-0.212327	4.80124e-05
LOC5568749	1.54689e-07	#NUM!	5.60284e-05
LOC5570366	1.98845e-07	0.112114	7.00212e-05
LOC5568940	2.19083e-07	0.131683	7.50626e-05
LOC5573211	2.97392e-07	0.225927	9.92114e-05
LOC5569575	4.93087e-07	0.0886097	0.000160279
LOC110679507	5.43576e-07	0.129301	0.000172273
LOC5571571	5.67125e-07	0.100397	0.000175352
LOC5573532	6.60378e-07	0.134855	0.000194689
LOC5579810	6.49369e-07	0.12299	0.000194689
LOC5572256	6.82843e-07	0.15161	0.000196736
LOC110674246	9.41767e-07	-0.221307	0.000265306
LOC5576159	1.00891e-06	0.187945	0.000278043
LOC5572987	1.05729e-06	0.196212	0.000285176
LOC5565773	1.09662e-06	0.0576107	0.000289621
LOC5566087	1.38162e-06	0.135572	0.000357446
LOC5576468	1.4698e-06	0.0910866	0.000372653
LOC5578266	1.50582e-06	0.0942434	0.0003743
LOC5573858	1.94871e-06	0.175459	0.000475073
LOC5572848	1.99144e-06	0.103373	0.000476329
LOC5564218	2.08466e-06	0.0959313	0.000489393
LOC5574731	2.1838e-06	0.121546	0.000503347
LOC5565190	2.28136e-06	0.137372	0.000516443
LOC5571818	2.46347e-06	0.134566	0.000547885
LOC5579871	2.55023e-06	0.136316	0.000557402
LOC5580178	2.90687e-06	-0.0529146	0.000624584
LOC5575537	3.38871e-06	-0.170525	0.000715979
LOC5572898	3.71217e-06	0.0300479	0.000771463
LOC110676490	4.68556e-06	0.206979	0.000958046
LOC5565612	5.54317e-06	0.134707	0.00111541
LOC5570142	6.67543e-06	-0.0921467	0.00132226
LOC5578831	6.81852e-06	0.228967	0.00132982
LOC5564259	7.02899e-06	-0.0614204	0.0013501
LOC5580019	7.95283e-06	0.104222	0.00150475
LOC5578269	9.05439e-06	0.0956174	0.00168798
LOC5567307	9.29439e-06	#NUM!	0.00170761
LOC5569564	9.70813e-06	0.159882	0.00175814
CFI06-mgp09	9.86805e-06	0.114691	0.00176193
LOC5574526	1.17812e-05	0.122638	0.00207431
LOC5578108	1.2321e-05	#NUM!	0.00213963
LOC5565327	1.32343e-05	-0.204823	0.00226718
LOC5571458	1.38993e-05	-0.151269	0.00234936
CFI06-mgp06	1.59175e-05	0.0884097	0.00261534
LOC110676950	1.59605e-05	0.113114	0.00261534
LOC110680425	1.60919e-05	-0.0209644	0.00261534
LOC110679583	1.65301e-05	0.0612658	0.00262097
LOC5580239	1.654e-05	0.156836	0.00262097
LOC5574780	1.7495e-05	-0.0331365	0.00272564
LOC5578225	1.76306e-05	-0.13025	0.00272564
LOC5578927	2.04751e-05	0.0904411	0.00312727
LOC5577316	2.31671e-05	0.0700498	0.0034963
LOC5576502	2.77672e-05	0.0758534	0.00414124
LOC5565161	2.8641e-05	0.140789	0.00422188
LOC5571110	3.03892e-05	-0.0968966	0.00437776
LOC5574304	3.00852e-05	-0.0649673	0.00437776
LOC23687536	3.23399e-05	-0.213837	0.00460139
LOC5563646	3.26675e-05	0.138806	0.00460139
LOC5566143	3.34086e-05	0.101015	0.00465408
LOC5569504	3.49781e-05	0.147035	0.00481975
LOC5569133	3.64339e-05	-0.0540075	0.00496637
LOC5579847	3.91561e-05	-0.174501	0.00528066
LOC110676403	3.98134e-05	-0.0275747	0.00531278
LOC5576729	4.43558e-05	0.0282062	0.00585727
LOC5576390	4.52854e-05	-0.20648	0.00591838
LOC5572054	4.60344e-05	-0.195537	0.0059503
LOC5580175	4.64683e-05	-0.039457	0.0059503
LOC5578270	4.78754e-05	-0.181905	0.00606917
LOC5565427	5.37713e-05	0.155624	0.0067491
LOC5564679	5.54459e-05	#NUM!	0.00689105
LOC5568239	5.66449e-05	0.0429457	0.00697173
LOC5569466	5.81235e-05	0.0230953	0.00708491
LOC5564524	6.22169e-05	0.0660991	0.00751165
LOC110677859	6.32332e-05	-0.237094	0.00756233
LOC5572793	6.66684e-05	0.171534	0.00789865
LOC5568360	6.93542e-05	0.0790796	0.00814076
LOC5564736	7.01597e-05	-0.207659	0.00815977
LOC5570578	7.08541e-05	-0.182511	0.00816437
LOC5573818	7.14874e-05	-0.129486	0.00816437
LOC5579359	8.31085e-05	0.0734952	0.00940684
LOC5566142	8.49395e-05	0.0584283	0.00952901
LOC5567585	8.84165e-05	-0.047202	0.00983207
LOC5574668	8.99321e-05	0.0971535	0.00991364
LOC5573851	9.94642e-05	0.0379496	0.0108699
LOC110681191	0.000109707	-0.0727184	0.0118868
LOC5575995	0.000116299	0.107078	0.0124942
LOC5570428	0.000121707	-0.00211915	0.0129654
LOC110681196	0.000125496	0.108708	0.0132576
LOC5571740	0.00013077	-0.153687	0.0137006
LOC5571783	0.000137195	0.0567844	0.0142559
LOC5566265	0.000144678	-0.0484596	0.0146727
LOC5566549	0.000142478	0.10413	0.0146727
LOC5569443	0.000143837	-0.132804	0.0146727
LOC5566471	0.000149151	0.0482496	0.0150063
LOC5572651	0.000156532	0.0905039	0.0156249
LOC5574802	0.000162892	-0.167681	0.0160077
LOC5575759	0.000162375	0.0512276	0.0160077
LOC5564699	0.000175133	-0.074107	0.0170782
LOC5579898	0.000179268	-0.17627	0.0173479
CFI06-mgp08	0.000185902	0.0883186	0.0177194
LOC23687941	0.000184646	0.0722008	0.0177194
LOC5574376	0.000188261	0.0913223	0.0178104
LOC5569257	0.000196176	-0.0114644	0.0184217
LOC5564094	0.000208127	-0.138429	0.0194002
LOC5573655	0.000238179	0.0980226	0.0220393
LOC110680505	0.000253384	-0.110619	0.0227171
LOC23687839	0.000254463	0.0977127	0.0227171
LOC5568690	0.00025183	0.0544151	0.0227171
LOC5569186	0.000254195	0.105691	0.0227171
LOC5570461	0.000249618	0.112536	0.0227171
LOC110679365	0.000260011	0.070915	0.02289
LOC5570985	0.000259115	-0.155668	0.02289
LOC5569750	0.000262106	0.0375037	0.0229153
LOC110674815	0.000265935	0.0297001	0.0229337
LOC5571304	0.000264912	0.0959867	0.0229337
LOC5571620	0.000276176	-0.125669	0.023656
LOC5566863	0.000282413	0.0525701	0.0240104
LOC5575787	0.000284102	-0.186899	0.0240104
LOC5578132	0.000286453	0.0325836	0.0240488
LOC5575905	0.00029175	0.0960043	0.0241733
LOC5578368	0.000291464	-0.085948	0.0241733
LOC5574181	0.000306225	0.0552285	0.0252079
LOC5576344	0.000312637	-0.164478	0.0255697
LOC5567249	0.00031476	-0.165021	0.0255783
LOC5578452	0.000316838	0.0606817	0.0255831
LOC5576345	0.000321141	0.0607598	0.0257665
LOC23687995	0.000325048	-0.0203009	0.0259159
LOC5579301	0.000340355	0.0856053	0.0269667
LOC5577003	0.000344063	0.213436	0.0270912
LOC5575091	0.000348195	-0.179847	0.0272474
LOC5566793	0.000350414	0.0649777	0.0272528
LOC5577768	0.000361194	-0.0678182	0.0279199
LOC5576244	0.000372526	0.158987	0.0286213
LOC5579418	0.000397752	#NUM!	0.0303753
LOC5576740	0.00040999	-0.161276	0.0309371
LOC5578150	0.000409301	0.0550409	0.0309371
LOC5578230	0.000422331	0.0632199	0.0316798
LOC5569682	0.000443021	-0.0931069	0.0330364
LOC5574515	0.000451803	0.0727848	0.0334942
LOC5564865	0.000461648	0.0524551	0.0336566
LOC5565765	0.000461958	-0.00465859	0.0336566
LOC5576726	0.000461848	-0.0280943	0.0336566
LOC5564415	0.00046848	-0.00860987	0.0337439
LOC5575615	0.000467301	-0.207295	0.0337439
LOC5575917	0.000495197	-0.0644307	0.0354668
LOC5573875	0.000507642	-0.0585028	0.0361538
LOC5566106	0.000520817	0.0407607	0.0368379
LOC5573096	0.00052306	0.0885607	0.0368379
LOC5565675	0.000528667	-0.0169886	0.0370271
LOC5571683	0.000533449	0.0527041	0.0371568
LOC5565962	0.000542591	0.114534	0.0373827
LOC5573115	0.000539697	0.0679042	0.0373827
LOC5564361	0.000550575	0.065332	0.0377278
LOC5568952	0.000583615	#NUM!	0.0397768
LOC5568504	0.000613484	-0.126675	0.0411489
LOC5569501	0.000607682	-0.110118	0.0411489
LOC5580053	0.000611531	-0.00868851	0.0411489
LOC5564047	0.00061839	0.0483817	0.0412596
LOC5564403	0.000623349	0.0826525	0.0413727
LOC5565509	0.00065025	-0.0246418	0.0429335
LOC110675610	0.000669378	0.058082	0.0439674
LOC5570561	0.000674301	0.134681	0.0440625
LOC5573750	0.000711853	-0.154626	0.0462163
LOC5573800	0.000714553	-0.0701153	0.0462163
LOC5574582	0.000741778	0.0101072	0.0476771
LOC5578262	0.000744661	0.0235852	0.0476771
LOC5565279	0.00076387	0.024628	0.0486612
LOC5564989	0.000786537	0.170379	0.0498546
LOC5575181	0.000792209	0.0716211	0.0499643
LOC23687755	0.000833006	-0.0375647	0.0522773
LOC5568380	0.000851087	-0.0470847	0.0531489
LOC110675586	0.000856955	#NUM!	0.053253
LOC5571428	0.000866377	0.0519685	0.0535759
LOC5564303	0.000885864	-0.0720297	0.054023
LOC5568825	0.000883479	-0.0228856	0.054023
LOC5575947	0.000886391	-0.0521256	0.054023
LOC5574089	0.000914252	0.0852079	0.0554544
LOC5566598	0.00093396	#NUM!	0.0561128
LOC5580214	0.000931717	0.0852042	0.0561128
LOC5573215	0.000947103	0.0563548	0.0566341
LOC5573293	0.000957404	-0.00839088	0.0569813
LOC5565680	0.000963261	-0.0429939	0.0570619
LOC5577461	0.000997303	0.112071	0.0588037
LOC5564812	0.00102881	-0.0245568	0.0603806
LOC5567454	0.00103848	0.126551	0.0606675
LOC110676129	0.0011325	-0.0275816	0.0638088
LOC5565553	0.00110524	0.140339	0.0638088
LOC5566513	0.00116698	-0.0409319	0.0638088
LOC5566521	0.00116952	0.0626088	0.0638088
LOC5569500	0.00112999	0.0638818	0.0638088
LOC5570837	0.00117279	-0.0768799	0.0638088
LOC5571120	0.00112395	-0.133643	0.0638088
LOC5572517	0.00113804	0.0228277	0.0638088
LOC5575753	0.00115346	0.0455244	0.0638088
LOC5575850	0.00115006	0.0723299	0.0638088
LOC5576139	0.00116391	0.0834485	0.0638088
LOC5577289	0.0011342	0.0782751	0.0638088
LOC5577899	0.00114317	-0.114605	0.0638088
LOC5578593	0.00113161	-0.0452643	0.0638088
LOC5579118	0.00112247	0.0680448	0.0638088
LOC5580263	0.00111239	-0.126486	0.0638088
LOC5566981	0.00118127	-0.0604836	0.0639953
LOC5568453	0.001238	-0.0195016	0.0667835
LOC5578758	0.00129796	-0.0333454	0.0697213
LOC5563673	0.0013106	0.107281	0.0701033
LOC5565805	0.00134096	0.0840302	0.0714257
LOC5564978	0.00135317	-0.100416	0.0717745
LOC5564226	0.00137446	-0.042331	0.0726
LOC110676505	0.00141238	0.0631494	0.0731705
LOC5567534	0.00141556	0.142818	0.0731705
LOC5572753	0.00140529	0.10593	0.0731705
LOC5574648	0.0013935	0.0587543	0.0731705
LOC5579251	0.00141989	-0.0430271	0.0731705
LOC5579865	0.00140378	-0.135632	0.0731705
LOC5572161	0.00145041	0.0364779	0.0744406
LOC5569069	0.00147853	0.0361069	0.075578
LOC5577062	0.00153713	-0.106287	0.0779448
LOC5580231	0.00153602	0.0792198	0.0779448
LOC5567292	0.00155189	-0.0923999	0.0783798
LOC5565904	0.00156807	0.118423	0.0785707
LOC5576746	0.00156316	-0.0779674	0.0785707
LOC5566278	0.00159637	-0.00974368	0.079674
LOC5572968	0.00163688	0.129866	0.0813752
LOC5565095	0.00164682	0.065989	0.0815497
LOC5564562	0.00167627	-0.0629023	0.0824221
LOC5566824	0.00167744	0.169124	0.0824221
LOC5579525	0.00168645	0.0836488	0.0825449
LOC5570462	0.00171919	0.116045	0.0838239
LOC5565718	0.00173346	0.0396572	0.0839318
LOC5571053	0.00173465	#NUM!	0.0839318
LOC5571874	0.00175589	0.0541731	0.0846368
LOC5567639	0.00176762	0.0369484	0.0848793
LOC5568717	0.00178121	0.0658137	0.0852093
LOC5576017	0.00180122	#NUM!	0.0858422
LOC5571786	0.00185621	-0.019067	0.0878027
LOC5578647	0.00185338	-0.0146106	0.0878027
LOC5571839	0.00186778	-0.0306331	0.0880216
LOC5572931	0.00191187	0.101324	0.0897658
LOC110675225	0.00197385	#NUM!	0.0923339
LOC5573090	0.00198833	-0.0633327	0.0926695
LOC110676954	0.00199934	#NUM!	0.0928411
LOC110676984	0.00201334	0.0920204	0.0931499
LOC5568900	0.00203181	0.0382237	0.0936629
LOC5564878	0.00204212	0.0547077	0.0937971
LOC110678562	0.00205191	#NUM!	0.0939061
LOC110678035	0.00207657	#NUM!	0.0944503
LOC5572713	0.0020787	-0.18482	0.0944503
LOC5567715	0.00211652	0.0260021	0.095146
LOC5572757	0.00210254	0.0281104	0.095146
LOC5573309	0.00211465	0.0354139	0.095146
LOC5564298	0.00213442	-0.14838	0.0956116
LOC110677754	0.00219138	#NUM!	0.0977468
LOC5564365	0.00220522	#NUM!	0.0977468
LOC5578138	0.00220007	-0.0598744	0.0977468
LOC5571009	0.00222827	#NUM!	0.0984243
LOC5564179	0.00229443	-0.0124173	0.100995
LOC5567775	0.00230711	0.0213198	0.101201
LOC5568448	0.00233542	#NUM!	0.101762
LOC5573151	0.00233594	#NUM!	0.101762
LOC5579851	0.00236685	0.0745233	0.102755
LOC5563793	0.00241269	0.0969886	0.104033
LOC5570793	0.002405	-0.0573611	0.104033
LOC110676550	0.00247445	0.0325028	0.106007
LOC110677990	0.00248759	-0.012944	0.106007
LOC5570219	0.00249368	0.0682065	0.106007
LOC5572454	0.00248595	-0.128894	0.106007
LOC5577714	0.00250029	#NUM!	0.106007
LOC110678741	0.00252128	0.0462475	0.106039
LOC5567406	0.00251648	-0.00857314	0.106039
LOC5571509	0.00252613	#NUM!	0.106039
LOC5572817	0.00257176	0.00737258	0.107598
LOC5579075	0.00263849	-0.0562635	0.110027
LOC5571415	0.00267821	0.0957152	0.111317
LOC5570090	0.00273538	0.0927558	0.113073
LOC5578753	0.0027383	0.00527035	0.113073
LOC5569520	0.0027727	0.0538516	0.114122
LOC110679080	0.00280292	-0.118838	0.114622
LOC5572553	0.00281198	0.0344293	0.114622
LOC5573065	0.00280315	0.165846	0.114622
LOC5568107	0.00283734	0.0161459	0.115285
LOC5568816	0.00284863	-0.0356824	0.115374
LOC5570568	0.00287184	0.0803429	0.115576
LOC5572367	0.00286922	0.0477133	0.115576
CFI06-mgp11	0.00292277	0.0859215	0.117253
LOC5567067	0.00293707	-0.0231832	0.117308
LOC5576549	0.00294265	-0.126879	0.117308
LOC5575776	0.00295313	0.0780702	0.117357
LOC5569098	0.00306391	-0.0836118	0.121379
LOC110677104	0.00310195	0.0152871	0.122122
LOC5564509	0.0030934	0.0266784	0.122122
LOC110674827	0.00312801	-0.0434442	0.122737
LOC5570899	0.00314061	-0.0334975	0.122737
LOC5575103	0.00314662	0.0265654	0.122737
LOC5569380	0.00322849	0.0349885	0.125545
LOC5570598	0.00329501	-0.00295262	0.127739
LOC5572228	0.00336652	0.0524511	0.130114
LOC5566099	0.00340089	-0.0375815	0.131043
LOC5568675	0.00343198	0.0593492	0.131747
LOC5574390	0.00343995	0.0457743	0.131747
LOC5566986	0.00348474	0.103805	0.13306
LOC5578562	0.00355671	-0.0430538	0.135401
LOC5575715	0.00358429	0.031881	0.135636
LOC5579878	0.00358059	0.0244776	0.135636
LOC5564255	0.00362817	-0.128084	0.136888
LOC5578554	0.00366242	-0.0181039	0.13777
LOC5576841	0.00367617	0.0614936	0.137878
LOC5567836	0.00372068	-0.0641012	0.139089
LOC5574790	0.00374125	-0.00268311	0.139089
LOC5577980	0.00374138	0.0730463	0.139089
LOC110678964	0.00375373	#NUM!	0.139141
LOC5564085	0.00389079	0.0345244	0.1436
LOC5578696	0.0038967	0.0992619	0.1436
LOC5564596	0.00396198	-0.155358	0.145583
LOC5567380	0.00407246	-0.0973036	0.14878
LOC5572836	0.00406218	0.0542263	0.14878
LOC5570327	0.00410833	0.00528325	0.149659
LOC5576154	0.00416581	-0.0809684	0.150886
LOC5579058	0.00416088	0.0404102	0.150886
LOC5565492	0.00430344	0.0178586	0.155426
LOC110674848	0.00434658	0.0103361	0.156539
LOC5569376	0.00436661	0.0381051	0.156814
LOC5569073	0.00442793	0.0349301	0.157677
LOC5574464	0.00442017	0.0971479	0.157677
LOC5575377	0.00442784	0.0460399	0.157677
LOC110677718	0.00445635	-0.0106458	0.157802
LOC5567181	0.00445587	0.0105864	0.157802
LOC5569546	0.00453611	-0.0160349	0.160179
LOC110674144	0.004582	#NUM!	0.161295
LOC110674832	0.00459316	#NUM!	0.161295
LOC5568939	0.00460814	0.00498052	0.161374
LOC5570031	0.00462971	0.0348093	0.161683
LOC110678847	0.0046802	-0.0235051	0.162106
LOC5578801	0.00465467	-0.0666418	0.162106
LOC5579882	0.00467234	-0.0519911	0.162106
LOC5569581	0.00470461	0.0353108	0.162508
LOC5578233	0.00472927	0.0546314	0.162916
LOC110676837	0.00480306	#NUM!	0.163861
LOC110679495	0.0047755	#NUM!	0.163861
LOC23687899	0.00481542	-0.0500753	0.163861
LOC5568265	0.00481087	#NUM!	0.163861
LOC5569008	0.00483428	-0.036179	0.163861
LOC5573297	0.00482189	-0.0528518	0.163861
LOC5568471	0.00486541	0.0503819	0.164125
LOC5579856	0.00486795	-0.0449411	0.164125
LOC5563950	0.00494534	#NUM!	0.166292
LOC5578857	0.00496282	0.0454425	0.166438
LOC110677204	0.00500355	#NUM!	0.166921
LOC5565732	0.00499259	#NUM!	0.166921
LOC5568929	0.0050287	-0.153818	0.167139
LOC5570311	0.00503646	0.0458058	0.167139
LOC5573499	0.00510876	-0.0319946	0.169096
LOC110679595	0.00521756	#NUM!	0.170058
LOC5566042	0.00520024	0.0102718	0.170058
LOC5568118	0.00522193	0.0606828	0.170058
LOC5569280	0.00515177	-0.0187923	0.170058
LOC5575090	0.00521775	0.0615801	0.170058
LOC5578884	0.00519426	-0.00956789	0.170058
LOC5579338	0.00523174	0.0634701	0.170058
LOC5575406	0.00529427	-0.0703325	0.171651
LOC5573515	0.00531943	0.0404743	0.172026
LOC23687616	0.00536547	0.0210255	0.173074
LOC5567092	0.00540714	-0.0113835	0.173958
LOC5573283	0.00542034	-0.0176727	0.173958
LOC5567637	0.00546514	0.0269567	0.174954
LOC5579876	0.00550805	-0.0408618	0.175883
LOC5566202	0.00559876	0.0600922	0.177345
LOC5572466	0.00558494	0.0168651	0.177345
LOC5575234	0.00560979	#NUM!	0.177345
LOC5579855	0.00559923	-0.0926991	0.177345
LOC110678911	0.00569825	#NUM!	0.179693
LOC5572011	0.00574706	0.0505537	0.180783
LOC5578486	0.00577574	-0.0524996	0.180936
LOC5579172	0.00578048	0.0244876	0.180936
CFI06-mgr02	0.00590901	0.0419369	0.182259
LOC5567655	0.00585357	0.0291186	0.182259
LOC5571014	0.00590841	0.0618166	0.182259
LOC5574742	0.00584013	0.0261196	0.182259
LOC5575191	0.00590341	-0.0253862	0.182259
LOC5578888	0.00589493	-0.0312847	0.182259
LOC5571213	0.00595414	-0.0158577	0.18235
LOC5574462	0.00592842	-0.0513219	0.18235
LOC5578284	0.0059551	-0.0503719	0.18235
LOC5567157	0.00600098	0.0250871	0.183312
LOC5573855	0.0060689	-0.0521518	0.184941
LOC5574316	0.00608989	-0.0415436	0.185136
LOC5570325	0.00610943	0.0724275	0.185285
LOC5572947	0.00620333	0.0668621	0.187684
LOC5573942	0.00622126	0.0668648	0.187763
LOC5579502	0.00623555	-0.137019	0.187763
LOC5568726	0.00627575	0.00923068	0.188525
LOC5572198	0.00633659	-0.00955062	0.189903
LOC5571582	0.0063767	0.100918	0.190654
LOC5579028	0.0063983	-0.0738067	0.19085
LOC5577322	0.00643392	0.0407979	0.191462
LOC5571682	0.00645716	-0.041482	0.191703
LOC110677631	0.00648169	#NUM!	0.191982
LOC5567515	0.00653511	0.0605572	0.193113
CFI06-mgp03	0.0065638	-0.046294	0.19351
LOC5572265	0.00658994	-0.066915	0.19383
LOC110674008	0.00665228	0.0538205	0.195211
LOC5567068	0.00666797	-0.0635196	0.195219
LOC5577804	0.00668857	0.0395804	0.195371
LOC5569422	0.0067419	-0.109263	0.196476
LOC5575341	0.00680393	0.0720936	0.197829
LOC110677082	0.00686225	0.0181396	0.197915
LOC5563894	0.00685417	0.0127281	0.197915
LOC5568355	0.00683277	0.0180787	0.197915
LOC5570620	0.00689449	-0.0220378	0.197915
LOC5571159	0.00688152	0.176817	0.197915
LOC5576162	0.00690057	-0.0192377	0.197915
LOC5576313	0.00692099	-0.0576039	0.198053
LOC5569135	0.00696353	-0.103013	0.198821
LOC110676329	0.0070609	0.00590618	0.200896
LOC5571423	0.00706789	-0.028977	0.200896
LOC5565032	0.00715465	0.0242677	0.202907
LOC5566203	0.00721845	0.00965294	0.203074
LOC5571844	0.0072012	#NUM!	0.203074
LOC5573872	0.00719377	0.0711774	0.203074
LOC5579143	0.00722461	-0.0201592	0.203074
LOC5570432	0.00726414	0.0778292	0.203284
LOC5574362	0.00726377	-0.0588307	0.203284
LOC5568052	0.0072972	-0.0323034	0.203759
LOC5567283	0.00736359	-0.167625	0.204711
LOC5567332	0.00734842	0.0465727	0.204711
LOC5568784	0.00740662	0.0335528	0.205457
LOC110676548	0.00768542	0.0233798	0.210883
LOC5566589	0.00764531	-0.15202	0.210883
LOC5569932	0.00767933	-0.0139846	0.210883
LOC5574590	0.00763642	0.025479	0.210883
LOC5574652	0.00767473	0.014453	0.210883
LOC110676326	0.00774587	#NUM!	0.210987
LOC110676562	0.00777241	#NUM!	0.210987
LOC110678682	0.00775784	-0.0050229	0.210987
LOC5565111	0.00775195	-0.0102925	0.210987
LOC5565736	0.00771835	-0.0570511	0.210987
LOC5574448	0.00779732	-0.10053	0.211211
LOC5579853	0.0078153	-0.0185953	0.211246
LOC5580166	0.00789637	0.015172	0.212984
LOC110677233	0.00793529	#NUM!	0.213347
LOC5571410	0.00794352	#NUM!	0.213347
LOC5569188	0.00798688	0.0614566	0.214058
LOC5578432	0.00802379	0.042151	0.214594
LOC110677949	0.00806609	-0.0310771	0.215271
LOC5568213	0.00816289	-0.147618	0.216886
LOC5572149	0.00817794	0.0420407	0.216886
LOC5574432	0.00816231	0.0125492	0.216886
LOC5565408	0.00819987	0.0300862	0.217007
LOC5567895	0.00821672	#NUM!	0.217007
LOC5574374	0.00823812	0.0728119	0.21712
LOC5568155	0.00828151	0.0270668	0.217811
LOC5572983	0.00830832	0.0509535	0.218063
LOC23687495	0.00834345	0.0303629	0.218533
LOC5565500	0.00837796	0.0380909	0.218534
LOC5567281	0.00837022	-0.146135	0.218534
LOC5570214	0.00842013	-0.0338068	0.219183
LOC5577794	0.00849865	-0.075049	0.220773
LOC5569893	0.0085643	0.0214315	0.221671
LOC5571592	0.00856818	-0.0560911	0.221671
LOC5572373	0.00863964	-0.0261981	0.223065
LOC5566803	0.00867188	0.0471084	0.223442
LOC5564257	0.00870051	0.005228	0.223725
LOC5569577	0.0087747	0.027147	0.225176
LOC110678108	0.00886999	0.013351	0.227161
LOC23687880	0.00894918	0.0160476	0.228312
LOC5578789	0.00895092	0.00870736	0.228312
LOC5576118	0.00898481	0.0466038	0.228716
LOC5578216	0.00904541	-0.0313946	0.229797
LOC5579951	0.00909189	0.0483287	0.230516
LOC5564570	0.0091179	-0.0114233	0.23065
LOC5578458	0.00913357	-0.0955162	0.23065
LOC5564074	0.00916458	0.0239097	0.230924
LOC5576948	0.00918086	-0.066769	0.230924
LOC110677958	0.00936298	#NUM!	0.233195
LOC110679364	0.00932325	#NUM!	0.233195
LOC5569523	0.00935366	#NUM!	0.233195
LOC5574096	0.00933396	-0.0372974	0.233195
LOC5575111	0.0093631	-0.0270425	0.233195
LOC5572351	0.00947241	-0.0643791	0.235036
LOC5580190	0.00947412	0.0483324	0.235036
LOC5570734	0.00955488	0.0131995	0.236576
LOC110678144	0.00963692	#NUM!	0.238143
LOC5563662	0.00966158	-0.014063	0.238288
LOC5575827	0.00974117	#NUM!	0.239524
LOC5577449	0.00974949	0.0480173	0.239524
LOC110674825	0.0097802	#NUM!	0.239637
LOC5573267	0.0097919	-0.0284455	0.239637
LOC5569817	0.00989106	#NUM!	0.241213
LOC5570872	0.00989435	0.08424	0.241213
LOC110680657	0.00991806	#NUM!	0.241327
LOC5563951	0.00995592	-0.0491097	0.241784
LOC110679859	0.0100724	#NUM!	0.243063
LOC23687524	0.0100532	#NUM!	0.243063
LOC5564467	0.0101044	0.00777889	0.243063
LOC5574609	0.0100946	-0.0423474	0.243063
LOC5577649	0.0100617	0.0611925	0.243063
LOC5569681	0.0101523	-0.00921721	0.243156
LOC5576134	0.0101659	0.0532322	0.243156
LOC5578675	0.0101411	-0.0964251	0.243156
LOC5566687	0.0102197	0.0653814	0.243524
LOC5573716	0.010218	#NUM!	0.243524
LOC5575238	0.0102404	0.0327056	0.243561
LOC5580329	0.0103023	0.0697184	0.244574
LOC5570885	0.0103267	-0.0262195	0.244695
LOC110675611	0.0103748	0.0143815	0.245036
LOC110677013	0.0103798	0.0259888	0.245036
LOC5565722	0.0104473	0.0152434	0.246083
LOC5574561	0.0104629	-0.0310897	0.246083
LOC5569439	0.0105536	-0.0243553	0.247713
LOC5574583	0.0105909	0.045378	0.247713
LOC5578894	0.0105878	0.0286087	0.247713
LOC5566566	0.010704	0.072834	0.249897
LOC5564161	0.0107414	0.0246026	0.250024
LOC5572885	0.0107686	0.128089	0.250024
LOC5576866	0.0107496	-0.138404	0.250024
LOC5575783	0.0108033	-0.0275907	0.250371
LOC5566349	0.0108449	0.0355922	0.250762
LOC5569604	0.0108597	0.0443937	0.250762
LOC5567660	0.0109478	0.00832419	0.252337
LOC5567819	0.0109998	0.0401366	0.252368
LOC5569005	0.0110155	0.018531	0.252368
LOC5572370	0.0110487	-0.0519046	0.252368
LOC5573699	0.0110335	0.00911979	0.252368
LOC5578367	0.010994	#NUM!	0.252368
LOC5578787	0.0110761	#NUM!	0.25254
LOC23687567	0.0111596	0.0350828	0.25394
LOC5563804	0.0111976	-0.014186	0.25394
LOC5578484	0.011185	0.0520323	0.25394
LOC23687599	0.0113082	#NUM!	0.255989
LOC5571876	0.0114151	-0.015602	0.257948
LOC5574604	0.0114974	-0.0620272	0.259346
LOC5571651	0.0115253	-0.0544497	0.259513
LOC5566583	0.0117286	-0.133072	0.263171
LOC5570976	0.0117292	0.0730686	0.263171
LOC5566023	0.0118333	-0.0517131	0.264569
LOC5567207	0.0118323	-0.0231934	0.264569
LOC5570058	0.011901	0.0562145	0.265614
LOC5565532	0.0119665	0.0512163	0.266593
LOC5570719	0.0120034	0.0312993	0.266593
LOC5571316	0.012008	-0.0329103	0.266593
LOC5566189	0.0121619	-0.157431	0.2686
LOC5574550	0.0121507	0.0544638	0.2686
LOC5578382	0.0121416	0.0445751	0.2686
LOC5578692	0.0122731	-0.0126258	0.270583
LOC5579494	0.0123126	0.029791	0.270983
LOC5572559	0.0123682	-0.0720855	0.271266
LOC5576879	0.0123575	-0.0183778	0.271266
LOC5577652	0.0123896	-0.0317269	0.271266
LOC5567867	0.0124401	-0.0301845	0.271901
LOC5564931	0.0125802	-0.03914	0.274193
LOC5567173	0.0125882	-0.0623755	0.274193
LOC5563910	0.0126148	0.0201965	0.274302
LOC5573469	0.0126581	-0.109011	0.274773
LOC5578580	0.0127101	0.0114625	0.275307
LOC5579397	0.0127262	-0.151355	0.275307
LOC5579528	0.0128061	-0.0253793	0.276564
LOC5573103	0.012839	-0.0173519	0.276803
LOC5580104	0.0129586	-0.0435996	0.278908
LOC5564681	0.0130749	-0.03819	0.279405
LOC5567782	0.0130919	-0.0100054	0.279405
LOC5574993	0.0130318	0.0665101	0.279405
LOC5577813	0.0130545	0.0157437	0.279405
LOC5580156	0.0130251	0.0496411	0.279405
LOC5566514	0.0131409	-0.164982	0.279508
LOC5569370	0.0131399	-0.0689463	0.279508
LOC5569553	0.0132235	-0.0177954	0.280022
LOC5569793	0.0132313	0.019081	0.280022
LOC5575778	0.0132244	-0.0775969	0.280022
LOC5573606	0.013299	0.0745405	0.280985
LOC5567324	0.013375	-0.0228547	0.282122
LOC5577338	0.0134002	0.0110559	0.282183
LOC5568403	0.0134673	0.0365322	0.283125
LOC5572785	0.0135889	0.0697701	0.285208
LOC5568128	0.0137167	-0.0765237	0.286361
LOC5570014	0.0136783	0.0300635	0.286361
LOC5572725	0.0137206	0.0800184	0.286361
LOC5575682	0.0137341	-0.0218671	0.286361
LOC5573338	0.0138836	-0.121572	0.289002
LOC5576960	0.0139564	-0.0908713	0.289761
LOC5577342	0.0139657	-0.0219302	0.289761
LOC5568981	0.0141125	-0.0722481	0.290937
LOC5571074	0.0141142	-0.00294022	0.290937
LOC5577565	0.0141079	-0.0278702	0.290937
LOC5577668	0.0140586	#NUM!	0.290937
LOC5573776	0.0141708	0.0140324	0.291629
LOC5567153	0.0142834	-0.000664872	0.293088
LOC5571946	0.0142879	-0.0201503	0.293088
LOC5564567	0.0143424	#NUM!	0.29373
LOC5572063	0.0143905	0.0196801	0.29424
LOC110680374	0.0144249	-0.0104154	0.294443
LOC5566756	0.0144469	-0.0216332	0.294443
LOC110675665	0.0146335	#NUM!	0.294459
LOC5563823	0.0145039	0.0295298	0.294459
LOC5566563	0.0146134	0.0219751	0.294459
LOC5568016	0.0146166	0.0103742	0.294459
LOC5568072	0.0146223	-0.0248768	0.294459
LOC5569212	0.0146136	-0.0310599	0.294459
LOC5570127	0.0146058	0.0605788	0.294459
LOC5574048	0.0145005	-0.0318935	0.294459
LOC110674786	0.0147665	0.0163544	0.296663
LOC5568484	0.01484	-0.105902	0.297668
LOC5569860	0.015002	#NUM!	0.299496
LOC5576881	0.0149783	-0.0348801	0.299496
LOC5577540	0.0149921	-0.0128213	0.299496
LOC5577888	0.0150625	-0.00585853	0.300231
LOC5566107	0.0151889	-0.00478623	0.302007
LOC5573939	0.0151992	0.0541728	0.302007
LOC5564594	0.015357	0.00145524	0.303315
LOC5575386	0.0153502	-0.0318042	0.303315
LOC5575651	0.0153607	-0.00964074	0.303315
LOC5575738	0.0153049	-0.0133498	0.303315
LOC5572440	0.0154347	-0.00364032	0.304302
LOC5565353	0.0154787	0.034505	0.304694
LOC5573892	0.0156126	-0.0426517	0.30651
LOC5579111	0.0156193	0.0488851	0.30651
LOC5577190	0.0156577	-0.0198169	0.30679
LOC110676176	0.0157232	0.070773	0.307596
LOC5570038	0.0158449	-0.0414132	0.3095
LOC5569804	0.0160013	-0.0957111	0.312074
LOC5564895	0.0161781	0.0556485	0.312636
LOC5568630	0.0161263	#NUM!	0.312636
LOC5575872	0.0161178	-0.0304071	0.312636
LOC5576158	0.0161766	0.0648183	0.312636
LOC5576568	0.016103	#NUM!	0.312636
LOC5577908	0.0161292	-0.0437702	0.312636
LOC5564815	0.0162806	-0.032404	0.313661
LOC5567502	0.0162735	-0.0242646	0.313661
LOC5570147	0.016314	0.0175129	0.313827
LOC5568978	0.0164319	-0.0201959	0.315617
LOC5567692	0.0164785	-0.0196283	0.316033
LOC5565155	0.0165319	0.0454105	0.316579
LOC5577094	0.0165752	0.039264	0.316775
LOC5578682	0.0165921	0.0449635	0.316775
LOC5565083	0.016721	-0.0241137	0.317082
LOC5566298	0.01673	0.0308315	0.317082
LOC5570415	0.0167333	-0.0109109	0.317082
LOC5574666	0.0167232	-0.0321817	0.317082
LOC5574976	0.0166756	0.0283987	0.317082
LOC5566551	0.0171472	0.03069	0.324441
LOC110674351	0.017233	#NUM!	0.324732
LOC5564933	0.017283	-0.0439028	0.324732
LOC5565045	0.0172562	0.0109721	0.324732
LOC5565730	0.0173502	0.0714852	0.324732
LOC5569452	0.0172146	-0.0219623	0.324732
LOC5576070	0.0173675	0.0304987	0.324732
LOC5578126	0.0173626	0.0469092	0.324732
LOC5578523	0.0173389	0.154581	0.324732
LOC110677945	0.0174628	-0.0141933	0.325553
LOC5575005	0.0174538	-0.0218818	0.325553
LOC5566733	0.0175533	0.0124753	0.325704
LOC5568132	0.0175704	0.0336137	0.325704
LOC5569521	0.0175289	0.0388867	0.325704
LOC5576737	0.0175737	0.0309606	0.325704
LOC110678281	0.0177151	#NUM!	0.327264
LOC110679824	0.0177611	#NUM!	0.327264
LOC5568396	0.0177478	-0.107964	0.327264
LOC5571215	0.0177019	-0.0428759	0.327264
LOC110676415	0.0179243	-0.0144043	0.327889
LOC5568884	0.017879	-0.0131909	0.327889
LOC5570880	0.0179235	0.0175959	0.327889
LOC5573766	0.0178707	-0.0548216	0.327889
LOC5574747	0.0179242	-0.0920621	0.327889
LOC5573805	0.0181453	0.0129965	0.331453
LOC5565437	0.0182407	-0.0406981	0.332022
LOC5566025	0.0182276	-0.0363595	0.332022
LOC5572856	0.0182551	#NUM!	0.332022
LOC5571484	0.0182935	0.0254541	0.332244
LOC5575569	0.018345	-0.151065	0.332704
LOC5573425	0.0183793	-0.0928805	0.332849
LOC5568863	0.0184069	-0.0258466	0.332851
LOC5570575	0.0184579	0.0192504	0.332851
LOC5576735	0.0184581	-0.0228344	0.332851
LOC23687735	0.0185096	0.0590301	0.333261
LOC5570887	0.0185697	-0.124118	0.333261
LOC5572093	0.0185861	0.021465	0.333261
LOC5580042	0.0185806	-0.0289929	0.333261
LOC5576213	0.0186626	0.0205812	0.33416
LOC23687451	0.0187744	-0.0573363	0.335689
LOC110681113	0.0188862	0.0154543	0.336737
LOC5570937	0.0188776	-0.108608	0.336737
LOC5568996	0.0189892	0.0292516	0.337275
LOC5569219	0.0190168	0.0272118	0.337275
LOC5575945	0.0190036	0.00736033	0.337275
LOC5577947	0.0190228	-0.0566041	0.337275
LOC110675147	0.0191932	#NUM!	0.338826
LOC110676471	0.0192154	#NUM!	0.338826
LOC5568169	0.0191678	#NUM!	0.338826
LOC5569234	0.0192344	0.0561773	0.338826
LOC5570083	0.0192439	0.00950464	0.338826
LOC5578454	0.0193441	-0.0308709	0.340119
LOC5569550	0.0194959	0.0320061	0.342313
LOC5573819	0.0195345	#NUM!	0.342516
LOC110679075	0.0196435	#NUM!	0.342531
LOC110681024	0.0195922	#NUM!	0.342531
LOC5566573	0.019632	-0.147471	0.342531
LOC5568002	0.019598	-0.0226155	0.342531
LOC5574378	0.019713	0.186158	0.343271
LOC5575822	0.0198138	0.0230057	0.344554
LOC5573523	0.0198424	0.0469723	0.344578
LOC5577412	0.0198799	-0.116379	0.344757
LOC5565997	0.0200116	-0.0134602	0.345975
LOC5570741	0.020008	-0.102509	0.345975
LOC5571132	0.0200409	-0.0160488	0.345975
LOC5571202	0.0200866	0.0363376	0.345975
LOC5572905	0.0200661	-0.0690227	0.345975
LOC5567848	0.0201406	0.0754654	0.346436
LOC5579108	0.0202576	0.0127761	0.347976
LOC5573069	0.0202879	0.0551833	0.348024
LOC5573581	0.0203205	0.0170541	0.348112
LOC110677724	0.0207527	0.027463	0.355037
LOC23687956	0.020924	-0.0252678	0.357004
LOC5572090	0.0209088	0.00760369	0.357004
LOC5569585	0.0210259	-0.116134	0.357746
LOC5578090	0.0210331	0.0544827	0.357746
LOC5579206	0.0210522	0.00491111	0.357746
LOC5569050	0.0211863	0.0397311	0.35912
LOC5579174	0.0211897	0.00509048	0.35912
LOC5565105	0.0213901	-0.042631	0.360751
LOC5566156	0.0214282	-0.0493697	0.360751
LOC5570456	0.021395	-0.048921	0.360751
LOC5572208	0.0213147	0.057104	0.360751
LOC5574043	0.0214221	0.0324264	0.360751
LOC5574602	0.0214743	-0.00408512	0.361047
LOC110676877	0.0216569	#NUM!	0.3624
LOC110678770	0.021655	#NUM!	0.3624
LOC5568698	0.0217253	#NUM!	0.3624
LOC5569638	0.0217263	#NUM!	0.3624
LOC5575180	0.0216585	#NUM!	0.3624
LOC5575809	0.021699	0.10812	0.3624
LOC5569864	0.0217722	0.0145091	0.36269
LOC110678397	0.0218233	#NUM!	0.363063
LOC110676151	0.0218763	#NUM!	0.363318
LOC5569650	0.0218959	#NUM!	0.363318
LOC5568160	0.0220015	-0.00925313	0.364116
LOC5575777	0.0219883	0.0389497	0.364116
LOC110676019	0.0220871	0.0426095	0.364214
LOC110678734	0.0222085	0.0934579	0.364214
LOC110679022	0.0222027	0.00164106	0.364214
LOC5565883	0.0222058	-0.134669	0.364214
LOC5571135	0.0221518	#NUM!	0.364214
LOC5575751	0.0220807	0.0121382	0.364214
LOC5576678	0.0221999	0.00917719	0.364214
LOC110675798	0.0223143	#NUM!	0.365475
LOC110674474	0.0224574	#NUM!	0.367345
LOC23687884	0.0225791	0.00492752	0.367439
LOC5572693	0.0225206	0.0384264	0.367439
LOC5572919	0.0225452	-0.00708433	0.367439
LOC5575250	0.0225575	-0.0366234	0.367439
LOC110676596	0.0226702	#NUM!	0.367978
LOC5579016	0.0226487	#NUM!	0.367978
LOC5572890	0.0227042	0.024864	0.368058
LOC110674212	0.0232201	#NUM!	0.368749
LOC110675113	0.022818	#NUM!	0.368749
LOC110677650	0.0229789	0.00691113	0.368749
LOC5566377	0.0232402	0.0287482	0.368749
LOC5567603	0.0230624	0.0294856	0.368749
LOC5567680	0.0230982	0.0115243	0.368749
LOC5567930	0.0232242	-0.142031	0.368749
LOC5568354	0.0232413	#NUM!	0.368749
LOC5568444	0.0229881	0.0433964	0.368749
LOC5572587	0.0231963	-0.029804	0.368749
LOC5574939	0.0228272	#NUM!	0.368749
LOC5575073	0.0228412	#NUM!	0.368749
LOC5575304	0.0230535	0.0698294	0.368749
LOC5577905	0.0230603	-0.135289	0.368749
LOC5578119	0.0231734	-0.0139424	0.368749
LOC5579504	0.0229169	#NUM!	0.368749
LOC5579875	0.0228769	0.0137053	0.368749
LOC110675150	0.0238697	0.025395	0.369467
LOC110676043	0.0237633	#NUM!	0.369467
LOC110676416	0.0235567	-0.00591626	0.369467
LOC110676501	0.0236446	#NUM!	0.369467
LOC110677188	0.0239278	#NUM!	0.369467
LOC110678100	0.0236713	-0.029304	0.369467
LOC5563960	0.0237918	0.0382555	0.369467
LOC5564249	0.0235638	-0.0110858	0.369467
LOC5564591	0.0239031	#NUM!	0.369467
LOC5564768	0.0238417	0.0414739	0.369467
LOC5566910	0.0235698	-0.0199727	0.369467
LOC5567299	0.0235299	-0.0330684	0.369467
LOC5567344	0.0237854	0.0480438	0.369467
LOC5567643	0.0237148	-0.0108865	0.369467
LOC5568122	0.0235008	-0.0521995	0.369467
LOC5574317	0.0237476	-0.105974	0.369467
LOC5575109	0.0236225	0.0128304	0.369467
LOC5575665	0.0234858	-0.0140006	0.369467
LOC5577325	0.023806	-0.0237449	0.369467
LOC5577547	0.023344	#NUM!	0.369467
LOC5578788	0.0234158	#NUM!	0.369467
LOC5579950	0.0238844	-0.00644129	0.369467
LOC110675377	0.024078	#NUM!	0.369645
LOC110676106	0.0241995	#NUM!	0.369645
LOC110679578	0.0240906	#NUM!	0.369645
LOC5569144	0.0240685	0.0247983	0.369645
LOC5575899	0.0240097	0.0139449	0.369645
LOC5576237	0.0241553	-0.0728345	0.369645
LOC5577077	0.0240449	0.0268264	0.369645
LOC5579140	0.0241774	-0.105248	0.369645
LOC5580030	0.0242018	-0.0453471	0.369645
LOC110678368	0.0242969	#NUM!	0.370135
LOC110679848	0.0243214	-0.00898389	0.370135
LOC5568868	0.0242825	-0.0482941	0.370135
LOC110676820	0.0243957	#NUM!	0.370293
LOC5565700	0.0244194	-0.131515	0.370293
LOC5570954	0.0243967	-0.0110388	0.370293
LOC5577524	0.0244549	-0.0630898	0.370388
LOC5577896	0.0245435	-0.0540063	0.371286
LOC5571133	0.0245864	-0.0621483	0.371492
LOC5567605	0.024654	0.0047274	0.37207
LOC110677056	0.0247478	#NUM!	0.373042
LOC5566857	0.0248226	#NUM!	0.373725
LOC5569149	0.0249133	-0.0097484	0.374645
LOC110679410	0.025097	0.0190049	0.375625
LOC5568977	0.0250784	0.0151353	0.375625
LOC5573660	0.0250663	-0.0594844	0.375625
LOC5574683	0.0250852	0.0489497	0.375625
LOC5567647	0.0251734	-0.0603348	0.376324
LOC110680199	0.0252504	0.00722094	0.37703
LOC23687425	0.0252979	0.000931791	0.377236
LOC5574679	0.0253237	-0.0133421	0.377236
LOC5563690	0.0254203	0.0313131	0.377788
LOC5578022	0.0253938	-0.048973	0.377788
LOC5576294	0.0254729	0.0396054	0.377903
LOC5579057	0.0254876	0.0126439	0.377903
LOC110676324	0.0259417	#NUM!	0.377959
LOC110679702	0.0258992	-0.0099265	0.377959
LOC23687500	0.0259684	0.0243921	0.377959
LOC5566875	0.0256898	0.0923965	0.377959
LOC5567242	0.0257317	0.0235185	0.377959
LOC5568649	0.0256543	0.0287564	0.377959
LOC5568664	0.0257151	-0.0233256	0.377959
LOC5569526	0.0257792	0.0487698	0.377959
LOC5570786	0.0258108	0.0235647	0.377959
LOC5572140	0.0258147	#NUM!	0.377959
LOC5572438	0.0259147	-0.0269637	0.377959
LOC5572681	0.0255875	-0.0256601	0.377959
LOC5573995	0.0259161	0.0327667	0.377959
LOC5574912	0.0259187	0.0357436	0.377959
LOC5575145	0.0259241	-0.0110915	0.377959
LOC5578188	0.0255476	0.0154762	0.377959
LOC110679170	0.0260783	-0.0239489	0.378969
LOC5564393	0.0261276	-0.0123762	0.378969
LOC5567400	0.0261167	0.0172074	0.378969
LOC5574781	0.0262024	0.0304959	0.37962
LOC5576046	0.026287	0.0339549	0.380412
LOC5573188	0.0263176	-0.0142376	0.380419
LOC110680784	0.0263621	#NUM!	0.380628
LOC5563717	0.0264968	0.0159223	0.381803
LOC5569951	0.0265037	#NUM!	0.381803
LOC5571951	0.0265432	#NUM!	0.381939
LOC5563972	0.0267398	0.0261577	0.383017
LOC5571745	0.0267119	0.0269618	0.383017
LOC5576136	0.0267504	-0.0488475	0.383017
LOC5577220	0.0267033	-0.0131927	0.383017
LOC5579219	0.0267692	0.0134877	0.383017
LOC5570802	0.0269096	-0.00880074	0.384591
LOC5578826	0.0270292	0.0497705	0.385866
LOC5566385	0.0270618	-0.0673426	0.385897
LOC5577693	0.0271975	-0.0428954	0.387396
LOC23687683	0.0273423	-0.00871061	0.389021
LOC5563590	0.0274124	-0.0363782	0.389582
LOC5572977	0.0274909	-0.0938243	0.38994
LOC5576559	0.0274991	0.0791588	0.38994
LOC110674127	0.0275856	0.0232563	0.390293
LOC5566351	0.0275793	0.0250432	0.390293
LOC5565442	0.027648	0.00158019	0.39033
LOC5566168	0.0276863	-0.122086	0.39033
LOC5568536	0.0276973	-0.0114556	0.39033
LOC5572221	0.0277114	-0.0363273	0.39033
LOC110674164	0.0279748	0.0252942	0.390385
LOC110677676	0.0279093	-0.020502	0.390385
LOC5563994	0.0278799	-0.00701573	0.390385
LOC5569043	0.0277542	-0.0532252	0.390385
LOC5569260	0.0279635	-0.112507	0.390385
LOC5573763	0.0279924	0.0537324	0.390385
LOC5574371	0.0278103	-0.0355262	0.390385
LOC5575216	0.0278294	-0.0304629	0.390385
LOC5578851	0.0278691	0.0335267	0.390385
LOC5566907	0.0280267	-0.107054	0.390433
LOC5566555	0.0281818	-0.113196	0.392163
LOC5566539	0.0282141	-0.0599183	0.392183
LOC110676862	0.0283275	-0.0218007	0.392897
LOC23687431	0.0283107	0.0604557	0.392897
LOC110674058	0.0283794	0.0327532	0.393106
LOC5568301	0.0284046	-0.0339706	0.393106
LOC5564357	0.0285225	-0.0495758	0.394308
LOC5578996	0.0286035	0.00050756	0.394997
LOC5579095	0.02878	-0.0191161	0.397001
LOC5564265	0.0288723	-0.0584478	0.397409
LOC5575431	0.0288677	0.00646561	0.397409
LOC23687632	0.0289907	0.0683975	0.398606
LOC5574290	0.0290397	0.0449367	0.398847
LOC5570040	0.029077	-0.0149625	0.398927
LOC5571540	0.0293404	#NUM!	0.401072
LOC5572626	0.0293598	-0.00915064	0.401072
LOC5575382	0.0292838	-0.032126	0.401072
LOC5578940	0.0293089	-0.0118966	0.401072
LOC5569173	0.029544	-0.0221187	0.403153
LOC110675328	0.0297884	#NUM!	0.406051
LOC5564863	0.0299048	-0.0583728	0.406647
LOC5567091	0.0299085	0.0198924	0.406647
LOC5567765	0.0299359	-0.0423492	0.406647
LOC5575428	0.0299604	0.00191877	0.406647
LOC5578728	0.0300189	0.0260438	0.407004
LOC5566485	0.0301518	0.0139725	0.407119
LOC5569251	0.0301558	0.0190664	0.407119
LOC5573701	0.0301428	-0.0106634	0.407119
LOC5574197	0.0300622	0.020406	0.407119
LOC5570046	0.0302338	0.0451444	0.407738
LOC110674198	0.0303365	#NUM!	0.408688
LOC5568559	0.0303747	-0.0188162	0.408769
LOC5574709	0.0304213	-0.00816009	0.408962
LOC110677911	0.0304691	#NUM!	0.40917
LOC110681311	0.0307936	#NUM!	0.411415
LOC5568773	0.0308104	-0.025116	0.411415
LOC5575881	0.0307022	0.00710751	0.411415
LOC5577010	0.0307497	-0.100298	0.411415
LOC5577045	0.030831	-0.006483	0.411415
LOC5578809	0.0307234	-0.0774042	0.411415
LOC5572081	0.0309136	0.00689343	0.412084
LOC5574598	0.0309819	-0.0357338	0.41256
LOC5571581	0.0311536	-0.0395679	0.414412
LOC5564860	0.0313539	0.0365887	0.416203
LOC5573296	0.0313254	-0.0182635	0.416203
LOC110674236	0.0314929	0.0276584	0.416805
LOC5563616	0.0314979	-0.0425058	0.416805
LOC5574961	0.0314529	0.00994411	0.416805
LOC5564917	0.0316849	-0.0148094	0.418841
LOC5573468	0.0317179	-0.0184441	0.418841
LOC5567109	0.0318364	0.0322779	0.419096
LOC5578717	0.0318148	-0.0330888	0.419096
LOC5579217	0.0318319	#NUM!	0.419096
LOC110674621	0.0320287	#NUM!	0.420754
LOC5570395	0.0320133	-0.0199152	0.420754
LOC5566007	0.032361	-0.0179694	0.423904
LOC5566648	0.0323688	0.0198809	0.423904
LOC5579456	0.0323085	-0.0630647	0.423904
LOC5571437	0.0324687	0.0356776	0.424773
LOC5567582	0.0325359	0.0289392	0.425213
LOC110675422	0.0326702	0.0275297	0.425216
LOC5568544	0.0326141	0.0194702	0.425216
LOC5573308	0.0326539	-0.0086119	0.425216
LOC5576054	0.0326452	-0.0262785	0.425216
LOC110679229	0.0327412	#NUM!	0.425266
LOC5565260	0.0327095	-0.0129995	0.425266
LOC5569925	0.0328768	-0.0183747	0.425285
LOC5575968	0.0328614	-0.00760238	0.425285
LOC5579902	0.0328374	-0.0113244	0.425285
LOC5580128	0.0328608	0.0488562	0.425285
LOC5569849	0.0329672	-0.0240082	0.42602
LOC5571259	0.0330881	0.0278113	0.427147
LOC5569538	0.0331526	-0.00118773	0.427544
LOC110678180	0.033255	#NUM!	0.427994
LOC5564573	0.0332547	-0.0537843	0.427994
LOC110678151	0.0333513	-0.0137503	0.428364
LOC5570108	0.0333369	0.0553055	0.428364
LOC110676561	0.0334013	#NUM!	0.428571
LOC5580228	0.033442	0.0227789	0.42866
LOC5567598	0.0335005	-0.00740823	0.428976
LOC5578151	0.0335353	0.0175437	0.428988
LOC5568968	0.0336252	-0.0769772	0.429705
LOC5566481	0.0337376	0.0365224	0.430689
LOC5569835	0.0338042	0.00854594	0.430689
LOC5570204	0.0337892	-0.063357	0.430689
LOC5576059	0.0338981	0.0292078	0.431452
LOC5574425	0.0339916	0.0401946	0.4321
LOC5577355	0.0340172	-0.0176008	0.4321
LOC110674034	0.0341453	0.0222088	0.433293
LOC110679273	0.0342821	#NUM!	0.43436
LOC5564400	0.0342979	0.0134127	0.43436
LOC5577563	0.034352	-0.0965202	0.434611
LOC5571331	0.0348495	-0.0247067	0.440193
LOC5572845	0.0348626	0.0144925	0.440193
LOC5568022	0.0349357	-0.0474825	0.440676
LOC5567272	0.035055	0.0140372	0.441742
LOC5574917	0.0351418	-0.0369196	0.442396
LOC5579032	0.0352306	0.00826042	0.443073
LOC5563757	0.035311	-0.0144977	0.443645
LOC110675582	0.0354019	0.002465	0.444298
LOC110677759	0.0356279	#NUM!	0.444298
LOC110678488	0.0357681	#NUM!	0.444298
LOC110680211	0.035717	#NUM!	0.444298
LOC5568029	0.0357836	#NUM!	0.444298
LOC5568141	0.0357715	0.0309654	0.444298
LOC5569787	0.0357364	0.0341015	0.444298
LOC5569887	0.0355373	0.00950185	0.444298
LOC5571961	0.0356995	0.0216844	0.444298
LOC5572048	0.0357385	-0.0662092	0.444298
LOC5576484	0.0354817	#NUM!	0.444298
LOC5579519	0.0357176	0.00455958	0.444298
LOC5574768	0.0358607	#NUM!	0.444821
LOC110675894	0.036098	-0.00454499	0.447326
LOC5575980	0.0362879	0.0230636	0.44924
LOC110674803	0.0365734	#NUM!	0.449563
LOC110676152	0.0366766	0.0331596	0.449563
LOC110676195	0.0365631	#NUM!	0.449563
LOC110677002	0.0364807	#NUM!	0.449563
LOC110679861	0.0367156	#NUM!	0.449563
LOC5564893	0.036588	#NUM!	0.449563
LOC5566222	0.0365451	0.108388	0.449563
LOC5566232	0.0366812	-0.0293763	0.449563
LOC5568743	0.0365638	0.0273504	0.449563
LOC5568881	0.03652	-0.0280654	0.449563
LOC5569088	0.0367847	0.0656269	0.449563
LOC5576642	0.0366891	-0.018678	0.449563
LOC5577301	0.0368105	0.0135993	0.449563
LOC5577758	0.0367443	-0.0368071	0.449563
LOC5565460	0.0369529	0.0143949	0.449659
LOC5567416	0.0369632	#NUM!	0.449659
LOC5569813	0.036996	-0.0187411	0.449659
LOC5576477	0.0370311	0.0037931	0.449659
LOC5578164	0.0369428	0.0522068	0.449659
LOC5579176	0.0369603	0.0188934	0.449659
LOC110679551	0.0371359	#NUM!	0.4505
LOC23687802	0.0371812	-0.037928	0.450617
LOC5572957	0.0374489	#NUM!	0.453429
LOC5569985	0.0375962	-0.00822042	0.454344
LOC5579101	0.0375786	-0.0124344	0.454344
LOC5577023	0.0376336	0.0383818	0.454363
LOC110680440	0.0378097	#NUM!	0.454593
LOC5566932	0.0377807	-0.0263566	0.454593
LOC5568595	0.0377283	-0.0475292	0.454593
LOC5574619	0.0378319	0.0427801	0.454593
LOC5579825	0.037769	0.0111516	0.454593
LOC5564080	0.0379009	-0.0237802	0.45499
LOC5563715	0.0379673	-0.0692054	0.455356
LOC110674078	0.0382756	-0.0265251	0.455896
LOC110678874	0.0384439	#NUM!	0.455896
LOC5565097	0.0382215	0.0020364	0.455896
LOC5565389	0.0381919	0.00559625	0.455896
LOC5566237	0.0383321	0.0450616	0.455896
LOC5567388	0.0384238	#NUM!	0.455896
LOC5575249	0.0384085	-0.0271903	0.455896
LOC5576491	0.0381731	-0.013137	0.455896
LOC5579104	0.0383196	0.017201	0.455896
LOC5579242	0.0382987	0.0136758	0.455896
LOC5579800	0.0382284	-0.116467	0.455896
LOC5579921	0.0383732	0.045386	0.455896
LOC110678616	0.0384901	#NUM!	0.456018
LOC5575242	0.0385595	0.0213963	0.456414
LOC5566316	0.0386264	0.076563	0.456778
LOC110676367	0.0387871	#NUM!	0.458251
LOC5572301	0.0388311	#NUM!	0.458345
LOC5564542	0.0389015	-0.0502624	0.458748
LOC5571052	0.0389767	0.0397866	0.459207
LOC110680878	0.0390786	#NUM!	0.459233
LOC5569437	0.0390875	#NUM!	0.459233
LOC5571596	0.0390446	-0.0445408	0.459233
LOC110674589	0.0391925	#NUM!	0.459707
LOC110674768	0.0395174	#NUM!	0.459707
LOC110680748	0.0396356	#NUM!	0.459707
LOC23687936	0.0393893	0.0885758	0.459707
LOC5564332	0.039235	-0.0120866	0.459707
LOC5568159	0.0395441	#NUM!	0.459707
LOC5568606	0.0395779	-0.015702	0.459707
LOC5569998	0.0395532	#NUM!	0.459707
LOC5570015	0.0394822	0.0195824	0.459707
LOC5570328	0.0394401	-0.0428254	0.459707
LOC5571650	0.039577	#NUM!	0.459707
LOC5576348	0.0396181	0.0460127	0.459707
LOC5578999	0.0396286	#NUM!	0.459707
LOC5579098	0.0394984	#NUM!	0.459707
LOC5566273	0.0397265	-0.0157398	0.460341
LOC5576326	0.0398092	0.0353386	0.460878
LOC5563631	0.0398553	-0.00973955	0.460991
LOC5568795	0.0399707	-0.00892355	0.461904
LOC5575469	0.0400213	0.0130306	0.462068
LOC5564118	0.0402135	0.0371838	0.463406
LOC5568309	0.0402469	-0.106131	0.463406
LOC5576689	0.0401943	-0.0217025	0.463406
LOC5573631	0.0402964	-0.00804954	0.463554
LOC5566684	0.0405463	0.019593	0.464768
LOC5567874	0.0405234	-0.0059483	0.464768
LOC5568207	0.0405617	-0.0213248	0.464768
LOC5568842	0.0405851	-0.0293748	0.464768
LOC5573936	0.0404385	0.0654185	0.464768
LOC5573994	0.0407044	-0.000850105	0.465293
LOC5580046	0.0406681	-0.0671483	0.465293
LOC23687518	0.0410201	0.024047	0.467217
LOC5565834	0.0410173	0.030507	0.467217
LOC5568344	0.0409605	-0.0933553	0.467217
LOC5572100	0.0410182	0.0198551	0.467217
LOC110679669	0.0412206	0.0137867	0.467818
LOC5567262	0.0412082	0.0176484	0.467818
LOC5568017	0.0411834	0.0130855	0.467818
LOC5577818	0.0411973	-0.0115967	0.467818
LOC5565658	0.0412757	0.0161351	0.468025
LOC5566229	0.0414195	0.0361862	0.469058
LOC5573132	0.0414408	0.0230763	0.469058
LOC5563620	0.0417001	0.048573	0.470733
LOC5567497	0.0416778	-0.0449515	0.470733
LOC5573036	0.0416753	-0.0266172	0.470733
LOC5566497	0.0417926	0.0350799	0.471357
LOC110674266	0.0418498	-0.019037	0.471582
LOC5568139	0.0419525	0.0364988	0.47232
LOC5571223	0.0420169	0.0156748	0.472625
LOC5563591	0.0420863	0.00611945	0.472986
LOC5579809	0.0421444	0.0220414	0.473219
LOC5570852	0.0423928	-0.0144027	0.474448
LOC5576914	0.0424036	0.0147697	0.474448
LOC5576943	0.0424001	-0.107687	0.474448
LOC5579065	0.0423593	0.0128966	0.474448
LOC5568540	0.0426327	0.0874443	0.476592
LOC5579115	0.0428814	0.0169447	0.47895
LOC5566637	0.0429256	-0.0197141	0.479021
LOC110678796	0.0430909	-0.00839552	0.479599
LOC5565761	0.0430893	-0.0266713	0.479599
LOC5569428	0.0430678	-0.0197324	0.479599
LOC5569569	0.0432499	0.0115052	0.480947
LOC5576693	0.0434025	-0.0389743	0.48222
LOC5569532	0.0435902	-0.0208071	0.483882
LOC5569113	0.0437668	0.0155665	0.484993
LOC5570275	0.0437406	-0.0553954	0.484993
LOC5570636	0.0439079	-0.0333668	0.486132
LOC5572295	0.0439678	-0.0362932	0.486369
LOC5569544	0.0441058	-0.0348513	0.487471
LOC5568296	0.0444134	0.0302817	0.489165
LOC5568481	0.0443015	0.0446589	0.489165
LOC5570056	0.0443916	0.0247973	0.489165
LOC5575867	0.0443637	-0.0183132	0.489165
LOC5570335	0.0447936	0.0241286	0.492069
LOC5573292	0.0447687	-0.0205557	0.492069
LOC5573295	0.0447304	-0.0145263	0.492069
LOC5570984	0.0448968	-0.0384455	0.492777
LOC5568469	0.045147	0.0188926	0.494113
LOC5571379	0.0451137	-0.00117074	0.494113
LOC5575971	0.0451237	0.0107226	0.494113
LOC5577892	0.0451745	0.044418	0.494113
LOC110675710	0.045215	0.00882795	0.49413
LOC5572190	0.0453305	0.0416059	0.494966
LOC110679869	0.0454466	#NUM!	0.495498
LOC5565774	0.0454575	0.0100349	0.495498
LOC5564260	0.0455936	-0.124343	0.496555
LOC5568472	0.0458079	-0.0140778	0.498033
LOC5570515	0.0457828	-0.0290149	0.498033
LOC5574645	0.0460543	-0.0462578	0.500283
LOC5565265	0.0461811	0.0102007	0.501231
LOC5572230	0.0462732	0.0168488	0.501801
LOC110676962	0.0463785	-0.0033733	0.502513
LOC110679431	0.0464675	-0.0955447	0.502833
LOC5563975	0.046527	0.0163536	0.502833
LOC5574475	0.0465059	-0.0315232	0.502833
LOC5563724	0.046797	-0.0297664	0.50532
LOC5577626	0.0468755	0.0371788	0.505736
LOC5571097	0.0469804	0.0129711	0.506437
LOC5571753	0.0470666	0.0180402	0.506936
LOC5576283	0.047152	-0.0540538	0.507424
LOC5576646	0.0471988	-0.130555	0.507497
LOC5569218	0.0473032	0.0272841	0.507759
LOC5577718	0.047265	-0.0921654	0.507759
LOC23687505	0.0476223	0.032537	0.509511
LOC5564534	0.0475207	0.0132148	0.509511
LOC5577920	0.0475687	-0.0216076	0.509511
LOC5579167	0.0476273	0.0178388	0.509511
LOC5572799	0.0477078	0.0233214	0.509943
LOC5566251	0.0477602	-0.0143408	0.510073
LOC5565331	0.0479081	0.00975796	0.511221
LOC5564884	0.048011	-0.0667795	0.511459
LOC5571380	0.0479873	-0.0277187	0.511459
LOC5571454	0.0482371	-0.000552637	0.513436
LOC5565246	0.048451	0.0944887	0.514848
LOC5572540	0.048414	-0.0185446	0.514848
LOC5570735	0.0485444	0.0160805	0.515409
LOC110673981	0.0486968	-0.0172538	0.516162
LOC5578806	0.0486946	0.0297032	0.516162
LOC5567589	0.0488529	0.0106746	0.517383
LOC5576427	0.049014	0.0121795	0.518657
LOC5570908	0.0492213	-0.0151719	0.519312
LOC5572843	0.0492808	0.0208153	0.519312
LOC5573556	0.0492646	-0.00514156	0.519312
LOC5576873	0.0491724	0.00715351	0.519312
LOC5579964	0.049206	0.0472997	0.519312
LOC110675641	0.049597	-0.0166437	0.521703
LOC5574050	0.0495835	0.0331445	0.521703
LOC5575848	0.0496311	0.0349397	0.521703
LOC5570139	0.0497522	0.0381942	0.522543
LOC5564791	0.0499871	0.011262	0.524141
LOC5577891	0.0499806	0.0166727	0.524141
LOC110675191	0.0511493	#NUM!	0.5271
LOC110675392	0.0519828	#NUM!	0.5271
LOC110675429	0.0511514	#NUM!	0.5271
LOC110675501	0.0515956	#NUM!	0.5271
LOC110675700	0.0517211	#NUM!	0.5271
LOC110675977	0.0523784	-0.0346201	0.5271
LOC110676692	0.0523718	0.0207827	0.5271
LOC110677041	0.0510297	#NUM!	0.5271
LOC110677941	0.0524578	#NUM!	0.5271
LOC110678381	0.0506325	-0.0272629	0.5271
LOC110678385	0.0521656	#NUM!	0.5271
LOC110680346	0.0510421	#NUM!	0.5271
LOC110680884	0.0514009	#NUM!	0.5271
LOC5563703	0.0512733	#NUM!	0.5271
LOC5564326	0.051599	0.0606377	0.5271
LOC5564407	0.0523504	-0.0234912	0.5271
LOC5564506	0.0506304	0.0133264	0.5271
LOC5565754	0.0507477	-0.0269912	0.5271
LOC5565862	0.0504565	-0.00460068	0.5271
LOC5565927	0.0512286	0.0573517	0.5271
LOC5566876	0.0513538	#NUM!	0.5271
LOC5566979	0.0512915	0.00842509	0.5271
LOC5567190	0.0503751	-0.061751	0.5271
LOC5567209	0.0523753	#NUM!	0.5271
LOC5567315	0.0509046	-0.0110154	0.5271
LOC5567491	0.0515632	0.0396296	0.5271
LOC5568314	0.0513371	0.0246496	0.5271
LOC5568681	0.0510725	#NUM!	0.5271
LOC5568914	0.051416	-0.00150042	0.5271
LOC5569211	0.0524015	#NUM!	0.5271
LOC5569816	0.051158	#NUM!	0.5271
LOC5571041	0.052347	-0.0153559	0.5271
LOC5571773	0.0519164	0.0095991	0.5271
LOC5571857	0.051592	0.016999	0.5271
LOC5571962	0.0524287	-0.0086818	0.5271
LOC5572008	0.0504452	0.0295402	0.5271
LOC5572473	0.051858	0.0207351	0.5271
LOC5574190	0.0521787	0.0511562	0.5271
LOC5574351	0.0515737	#NUM!	0.5271
LOC5574628	0.0522176	0.00292581	0.5271
LOC5574657	0.052473	#NUM!	0.5271
LOC5575621	0.0509874	-0.07703	0.5271
LOC5575633	0.0521258	0.00426224	0.5271
LOC5576739	0.0522792	0.01146	0.5271
LOC5578149	0.0521214	0.0171271	0.5271
LOC5578313	0.051517	0.0608163	0.5271
LOC5578489	0.0504646	0.0114951	0.5271
LOC5579188	0.0523523	-0.0193213	0.5271
LOC5579340	0.0522555	#NUM!	0.5271
LOC5579530	0.0519031	-0.0154637	0.5271
LOC5579667	0.052455	#NUM!	0.5271
LOC5579918	0.0522227	#NUM!	0.5271
LOC5580247	0.0511273	#NUM!	0.5271
LOC5578372	0.052576	-0.0280489	0.527717
LOC5565590	0.0527281	0.00638149	0.528024
LOC5573915	0.052689	#NUM!	0.528024
LOC5573959	0.0527316	-0.0497518	0.528024
LOC5569686	0.0528118	#NUM!	0.528159
LOC5574463	0.0528284	0.0326697	0.528159
LOC110681185	0.0530353	#NUM!	0.52855
LOC5565596	0.0530942	0.0346401	0.52855
LOC5565797	0.0529929	#NUM!	0.52855
LOC5572137	0.0531177	-0.0127513	0.52855
LOC5572358	0.0529695	0.0892933	0.52855
LOC5574206	0.0529301	#NUM!	0.52855
LOC110677101	0.0534013	#NUM!	0.528881
LOC5564744	0.053324	0.00306167	0.528881
LOC5565828	0.053291	-0.118738	0.528881
LOC5568302	0.0533694	0.000642611	0.528881
LOC5574507	0.0532016	-0.0120685	0.528881
LOC5575680	0.0532864	-0.0321764	0.528881
LOC110677139	0.053559	0.00980073	0.529796
LOC5572659	0.0535773	0.00426207	0.529796
LOC110675593	0.0537338	#NUM!	0.530055
LOC110676430	0.0537706	#NUM!	0.530055
LOC5568098	0.0536791	0.0150277	0.530055
LOC5575616	0.0537094	#NUM!	0.530055
LOC110681579	0.0538698	#NUM!	0.53023
LOC5568284	0.0538721	0.0199603	0.53023
LOC110675364	0.0540716	-0.00747432	0.530409
LOC110679639	0.0541244	#NUM!	0.530409
LOC110680311	0.0540727	#NUM!	0.530409
LOC5564563	0.0541417	-0.0582058	0.530409
LOC5564725	0.0541831	0.0443934	0.530409
LOC5567152	0.053996	0.0113519	0.530409
LOC5569496	0.05395	-0.117515	0.530409
LOC110674080	0.0547722	#NUM!	0.531854
LOC110675630	0.0545095	#NUM!	0.531854
LOC110676979	0.0548567	#NUM!	0.531854
LOC110679082	0.0549561	#NUM!	0.531854
LOC110679208	0.0548003	#NUM!	0.531854
LOC110679376	0.0547443	#NUM!	0.531854
LOC110679719	0.0548144	#NUM!	0.531854
LOC5564190	0.055002	-0.0131142	0.531854
LOC5565987	0.0549394	-0.0370981	0.531854
LOC5569014	0.0549803	-0.0152172	0.531854
LOC5570709	0.0544487	0.0109285	0.531854
LOC5571536	0.0544428	-0.00946893	0.531854
LOC5571898	0.0548072	0.0417319	0.531854
LOC5573319	0.0546891	-0.0214938	0.531854
LOC5577364	0.0548432	-0.00535077	0.531854
LOC5578276	0.0545548	0.0296996	0.531854
LOC110675633	0.055798	-0.0355917	0.532495
LOC110675842	0.0559026	0.0133137	0.532495
LOC110677176	0.0557731	-0.00409739	0.532495
LOC110677683	0.0551335	-0.00443558	0.532495
LOC110678390	0.0559084	#NUM!	0.532495
LOC110678810	0.055862	-0.0256248	0.532495
LOC110680363	0.0555425	#NUM!	0.532495
LOC110681194	0.0555275	#NUM!	0.532495
LOC5564185	0.0556178	-0.0405659	0.532495
LOC5567876	0.0555595	0.0140089	0.532495
LOC5568470	0.0558621	#NUM!	0.532495
LOC5572685	0.0552162	#NUM!	0.532495
LOC5572895	0.055161	#NUM!	0.532495
LOC5574496	0.0554008	-0.0200282	0.532495
LOC5574710	0.0557854	#NUM!	0.532495
LOC5576950	0.0557576	0.0297506	0.532495
LOC5577291	0.0554303	0.0123585	0.532495
LOC5577368	0.0558169	-0.00443016	0.532495
LOC5578843	0.0558725	0.00423286	0.532495
LOC5579966	0.0556026	0.0380056	0.532495
LOC110676882	0.0561264	#NUM!	0.53417
LOC110680671	0.0562627	-0.0139019	0.534264
LOC5577501	0.0561847	-0.0565999	0.534264
LOC5580024	0.0562366	#NUM!	0.534264
LOC5564645	0.0563278	-0.0689578	0.534482
LOC110678034	0.0564272	#NUM!	0.534897
LOC5568712	0.0564981	0.0904947	0.534897
LOC5576631	0.0564909	0.0261978	0.534897
LOC110677905	0.0566849	#NUM!	0.534975
LOC5566252	0.0566469	-0.0626894	0.534975
LOC5570814	0.0567174	#NUM!	0.534975
LOC5572038	0.0566262	-0.0137096	0.534975
LOC5573369	0.0566849	#NUM!	0.534975
LOC23687515	0.0568772	-0.0198322	0.536083
LOC5572652	0.056966	-0.0109074	0.536521
LOC110677217	0.0570871	0.0074693	0.536864
LOC5568297	0.0570784	#NUM!	0.536864
LOC5565940	0.0571605	-0.0136595	0.537156
LOC5570995	0.0572774	-0.0123126	0.537728
LOC5571305	0.0573062	0.0837881	0.537728
LOC110676464	0.0574317	#NUM!	0.538507
LOC110675322	0.0579744	#NUM!	0.539529
LOC110676767	0.0580089	#NUM!	0.539529
LOC110677919	0.0579019	0.00537551	0.539529
LOC110678553	0.0578925	-0.00874026	0.539529
LOC110678941	0.0577277	#NUM!	0.539529
LOC110680932	0.0579998	#NUM!	0.539529
LOC110681170	0.0577758	0.0201198	0.539529
LOC23687844	0.057656	-0.0224498	0.539529
LOC5568005	0.0576159	-0.0124839	0.539529
LOC5569408	0.0578621	0.0242375	0.539529
LOC5570674	0.0580089	#NUM!	0.539529
LOC5573974	0.0581168	0.0536578	0.539741
LOC5574259	0.058078	#NUM!	0.539741
LOC5580325	0.0582034	0.0143049	0.54015
LOC5566766	0.0582645	0.0345534	0.540322
LOC110675914	0.0583738	0.0124279	0.540939
LOC5575687	0.0584561	0.00318925	0.541306
LOC5574677	0.0585223	0.0236349	0.541524
LOC110674475	0.0587434	#NUM!	0.542932
LOC5575914	0.0587602	0.0561053	0.542932
LOC5578343	0.0588235	0.0272973	0.543121
LOC5566444	0.058948	-0.0182427	0.543479
LOC5576686	0.0589358	-0.00725696	0.543479
LOC5565146	0.0591322	-0.0119104	0.544782
LOC110675647	0.0591942	#NUM!	0.544956
LOC23687720	0.0592525	-0.0846122	0.545097
LOC5563670	0.0595867	#NUM!	0.545955
LOC5564157	0.0594846	0.0315041	0.545955
LOC5570752	0.0596254	0.0150514	0.545955
LOC5570945	0.0596903	0.0565482	0.545955
LOC5571294	0.0596101	-0.0424851	0.545955
LOC5571981	0.0595067	-0.019577	0.545955
LOC5574617	0.0596592	-0.0266699	0.545955
LOC5576410	0.0595669	-0.0101055	0.545955
LOC110677888	0.0597505	#NUM!	0.546112
LOC5577380	0.0598419	0.0304509	0.546553
LOC5564792	0.0599168	0.0236429	0.546843
LOC110675240	0.0600435	#NUM!	0.547211
LOC5572548	0.060022	0.013939	0.547211
LOC5566900	0.0603156	0.0806308	0.549297
LOC110677687	0.0606915	#NUM!	0.549394
LOC110678376	0.0615246	-0.0104824	0.549394
LOC110678990	0.0615177	0.024582	0.549394
LOC110679470	0.0608291	-0.00874809	0.549394
LOC110680277	0.0616343	0.0192003	0.549394
LOC5564364	0.060522	0.0175995	0.549394
LOC5564775	0.0611617	0.0128602	0.549394
LOC5566158	0.0613414	0.00530174	0.549394
LOC5566279	0.0611217	-0.0535103	0.549394
LOC5566341	0.0605697	0.0568692	0.549394
LOC5567090	0.0616208	-0.0285746	0.549394
LOC5567362	0.0614632	0.0116781	0.549394
LOC5567823	0.0614458	-0.00713577	0.549394
LOC5568221	0.0609909	#NUM!	0.549394
LOC5568538	0.060611	0.00758619	0.549394
LOC5568862	0.0616149	-0.0185194	0.549394
LOC5568954	0.0612552	0.0223961	0.549394
LOC5569051	0.0610518	-0.0180924	0.549394
LOC5569430	0.0616698	-0.0390079	0.549394
LOC5570050	0.0604077	0.00603486	0.549394
LOC5571023	0.0612367	#NUM!	0.549394
LOC5573010	0.0605791	-0.019098	0.549394
LOC5574921	0.0612938	-0.0283513	0.549394
LOC5575183	0.061485	-0.0442258	0.549394
LOC5576767	0.0614546	0.00668549	0.549394
LOC5576834	0.0609367	0.0395923	0.549394
LOC5577460	0.0608972	0.0161321	0.549394
LOC5577671	0.0608424	-0.0203951	0.549394
LOC5578830	0.060794	0.0458259	0.549394
LOC5579841	0.0610097	#NUM!	0.549394
LOC5580170	0.0613328	-0.030992	0.549394
LOC110676397	0.0618042	#NUM!	0.549689
LOC5572662	0.0618764	-0.0788395	0.549689
LOC5574080	0.0618232	0.0223828	0.549689
LOC5575094	0.0618417	0.0112469	0.549689
LOC5579886	0.0619568	#NUM!	0.550019
LOC110675608	0.0623091	#NUM!	0.551601
LOC110676081	0.0622825	#NUM!	0.551601
LOC5569684	0.0622616	0.0308215	0.551601
LOC5570368	0.0622008	0.00379519	0.551601
LOC5571868	0.0625905	#NUM!	0.553448
LOC5577193	0.0626051	0.0192402	0.553448
LOC5577667	0.0627156	-0.036699	0.554038
LOC5572804	0.0628398	-0.0296355	0.554749
LOC110677837	0.0631061	#NUM!	0.554923
LOC110678882	0.0630288	#NUM!	0.554923
LOC5567844	0.0630821	-0.0320728	0.554923
LOC5568054	0.0631221	0.0254782	0.554923
LOC5576560	0.0630697	-0.0144533	0.554923
LOC5580311	0.0630513	-0.111302	0.554923
LOC110680265	0.0634058	#NUM!	0.557031
LOC5577996	0.063456	0.0148217	0.557085
LOC5568068	0.0635206	-0.0193657	0.557267
LOC110680375	0.0640913	0.00620024	0.559049
LOC110680935	0.064167	#NUM!	0.559049
LOC5563882	0.0642183	0.0158343	0.559049
LOC5566092	0.0641684	0.0249682	0.559049
LOC5567465	0.0641925	0.0147649	0.559049
LOC5567743	0.0645111	-0.0936502	0.559049
LOC5568807	0.0645175	0.0203334	0.559049
LOC5570349	0.0644496	-0.0339887	0.559049
LOC5572570	0.064352	0.0190726	0.559049
LOC5572738	0.0641098	-0.010079	0.559049
LOC5573320	0.0644075	0.00607464	0.559049
LOC5575117	0.0641199	0.0136677	0.559049
LOC5575499	0.0639335	#NUM!	0.559049
LOC5576066	0.0639652	0.0167084	0.559049
LOC5576966	0.0641338	-0.00595364	0.559049
LOC5577990	0.0644415	0.0106018	0.559049
LOC5578213	0.0642823	-0.0154375	0.559049
LOC5580187	0.0641146	0.00823643	0.559049
LOC110676301	0.064609	#NUM!	0.55946
LOC5578352	0.0646845	#NUM!	0.55973
LOC5576383	0.0647381	0.00903975	0.559813
LOC5576852	0.0648586	0.00324876	0.560472
LOC110675575	0.0655202	#NUM!	0.561975
LOC110675931	0.0653206	#NUM!	0.561975
LOC110677916	0.0650981	-0.0198302	0.561975
LOC110679459	0.0651305	#NUM!	0.561975
LOC5564126	0.0654799	-0.0490852	0.561975
LOC5572907	0.0652492	0.0118425	0.561975
LOC5573007	0.0655088	-0.0149909	0.561975
LOC5573963	0.0655125	0.0273551	0.561975
LOC5575136	0.0652628	0.0247025	0.561975
LOC5576175	0.0654862	-0.0229021	0.561975
LOC5577783	0.0654203	#NUM!	0.561975
LOC5574293	0.0656611	-0.0404962	0.562803
LOC5578921	0.0658058	0.00592847	0.563663
LOC5568201	0.0658532	0.0159474	0.563687
LOC5575936	0.0659946	0.002857	0.564517
LOC5566801	0.0662035	#NUM!	0.564779
LOC5568427	0.0662005	0.0138728	0.564779
LOC5575868	0.0660821	0.0158132	0.564779
LOC5578293	0.0661437	-0.0316868	0.564779
LOC110677767	0.0663084	#NUM!	0.565093
LOC5566239	0.0663295	-0.070993	0.565093
LOC5565148	0.0666217	0.0223261	0.567202
LOC110678885	0.0667641	-0.0108949	0.567901
LOC5569608	0.0667934	-0.0169112	0.567901
LOC110676583	0.0668663	#NUM!	0.568139
LOC110678013	0.0670396	0.00446961	0.56923
LOC110677793	0.0672101	#NUM!	0.569915
LOC110679670	0.0671899	#NUM!	0.569915
LOC5568890	0.0672821	-0.0841237	0.570144
LOC5580009	0.0674104	-0.0185009	0.57085
LOC110677181	0.0678048	0.025482	0.571026
LOC110679701	0.0679645	#NUM!	0.571026
LOC110680221	0.0678188	#NUM!	0.571026
LOC23687506	0.0676424	0.00572425	0.571026
LOC5564751	0.0678594	#NUM!	0.571026
LOC5567004	0.067875	-0.0236667	0.571026
LOC5567561	0.0675953	#NUM!	0.571026
LOC5567685	0.0676837	-0.00464574	0.571026
LOC5573675	0.0675331	0.00546744	0.571026
LOC5575335	0.0676834	0.0587741	0.571026
LOC5577988	0.0679718	-0.0914068	0.571026
LOC5578010	0.0678962	-0.0166731	0.571026
LOC110681564	0.0681443	#NUM!	0.57134
LOC5565978	0.0681369	0.0183905	0.57134
LOC5568513	0.0681274	0.0131459	0.57134
LOC23687777	0.0682319	0.0254761	0.571696
LOC5573885	0.0686388	0.00122524	0.574725
LOC5565426	0.0687768	#NUM!	0.574742
LOC5571377	0.0687431	-0.00584482	0.574742
LOC5573081	0.0687268	0.00502719	0.574742
LOC5570114	0.0688587	#NUM!	0.575047
LOC110676648	0.0690426	#NUM!	0.575345
LOC5567544	0.0690655	0.0122094	0.575345
LOC5567850	0.0690837	#NUM!	0.575345
LOC5572503	0.0689648	0.0142593	0.575345
LOC5579119	0.0691213	#NUM!	0.575345
LOC5573174	0.0692871	-0.0109511	0.576347
LOC110680319	0.069514	#NUM!	0.57672
LOC110681252	0.0694525	#NUM!	0.57672
LOC5574818	0.0694114	#NUM!	0.57672
LOC5576177	0.0694735	0.0190956	0.57672
LOC110675479	0.0695672	#NUM!	0.576784
LOC5568493	0.0697654	-0.0382704	0.577672
LOC5578161	0.0697243	#NUM!	0.577672
LOC110674585	0.070299	#NUM!	0.578061
LOC110677152	0.0704052	0.0366226	0.578061
LOC110677247	0.0703075	-0.0140647	0.578061
LOC110678045	0.0700381	#NUM!	0.578061
LOC110678375	0.0703215	0.00399611	0.578061
LOC5566392	0.0702737	0.017752	0.578061
LOC5567113	0.0703645	0.00954732	0.578061
LOC5569214	0.0703539	-0.0284578	0.578061
LOC5570957	0.0703108	0.0550645	0.578061
LOC5570958	0.0699367	0.0257051	0.578061
LOC5575208	0.070093	-0.11876	0.578061
LOC5579030	0.0702769	0.0284112	0.578061
LOC5579033	0.0702683	-0.0297671	0.578061
LOC5575831	0.0707433	0.0164142	0.580461
LOC5570867	0.0707946	-0.0157046	0.580506
LOC5569683	0.070879	-0.0082294	0.580823
LOC110674038	0.0710541	0.0820233	0.581882
LOC5568171	0.07114	0.0120951	0.582209
LOC5578955	0.0712157	-2.81578e-05	0.582452
LOC5565132	0.071356	0.00765135	0.582564
LOC5567345	0.0714131	#NUM!	0.582564
LOC5568551	0.0712865	-0.0246988	0.582564
LOC5569576	0.0713926	0.0585418	0.582564
LOC5571763	0.0715569	0.0339147	0.583362
LOC5574115	0.0716705	-0.0547377	0.583912
LOC5573973	0.0717896	-0.0166711	0.584507
LOC110676879	0.0719766	#NUM!	0.584527
LOC110681571	0.0719739	-0.0396285	0.584527
LOC5569059	0.0719368	-0.007627	0.584527
LOC5572920	0.0719744	0.00503147	0.584527
LOC110675137	0.0720695	#NUM!	0.584533
LOC5567339	0.0720646	0.0577259	0.584533
LOC5576668	0.0721317	-0.0159469	0.584663
LOC5568764	0.072187	0.00307523	0.584738
LOC5574387	0.072246	-0.0102489	0.584842
LOC5567305	0.0723249	0.0181631	0.584846
LOC5570230	0.0723388	-0.0123611	0.584846
LOC110675398	0.072685	#NUM!	0.585782
LOC5565228	0.0727542	0.021586	0.585782
LOC5565520	0.0728396	-0.0210118	0.585782
LOC5566702	0.0729103	#NUM!	0.585782
LOC5568305	0.0729167	-0.02131	0.585782
LOC5572903	0.0728537	-0.0319169	0.585782
LOC5573950	0.0727962	-0.0136034	0.585782
LOC5574865	0.0725455	#NUM!	0.585782
LOC5577537	0.0726546	0.0110016	0.585782
LOC5578929	0.0728455	0.0179504	0.585782
LOC5576337	0.0729701	0.0581548	0.585841
LOC110680229	0.0733912	0.00372632	0.587732
LOC110680553	0.0733686	-0.0101161	0.587732
LOC5570333	0.0732588	6.49692e-05	0.587732
LOC5573651	0.0733726	-0.00841452	0.587732
LOC5571583	0.07368	-0.0225363	0.589673
LOC110674409	0.0738455	#NUM!	0.590212
LOC110677741	0.0740867	#NUM!	0.590212
LOC110678431	0.0738697	#NUM!	0.590212
LOC5568589	0.0739422	#NUM!	0.590212
LOC5568605	0.0741198	-0.00853974	0.590212
LOC5568636	0.0739005	-0.0222392	0.590212
LOC5569511	0.0741164	-0.012949	0.590212
LOC5569512	0.0741161	0.0790886	0.590212
LOC5568003	0.0741743	-0.00251988	0.590275
LOC110674025	0.0742683	-0.0151427	0.590282
LOC5571572	0.0742486	0.0361024	0.590282
LOC110676630	0.0743494	#NUM!	0.590427
LOC5571306	0.0744159	0.0167155	0.590427
LOC5573742	0.0744263	0.014754	0.590427
LOC110676965	0.074609	#NUM!	0.590656
LOC5564683	0.0746416	0.0104579	0.590656
LOC5569015	0.0746115	0.0557449	0.590656
LOC5570254	0.0745244	-0.0319691	0.590656
LOC5569470	0.0749143	-0.0437058	0.591047
LOC5570651	0.0748869	-0.00681013	0.591047
LOC5573000	0.0749241	0.0164328	0.591047
LOC5576629	0.0748768	-0.038232	0.591047
LOC5580331	0.0748212	0.0216324	0.591047
LOC5563985	0.0750505	0.0300643	0.591263
LOC5567245	0.0750276	-0.00789895	0.591263
LOC5573381	0.0750914	0.0433014	0.591263
LOC5572180	0.0751643	#NUM!	0.59147
LOC5567467	0.0753046	-0.0208501	0.592206
LOC110674754	0.0759861	#NUM!	0.592333
LOC110676647	0.0759429	#NUM!	0.592333
LOC110679492	0.0757345	0.0607759	0.592333
LOC110679658	0.0759429	#NUM!	0.592333
LOC110681198	0.0760077	#NUM!	0.592333
LOC5571425	0.0756796	0.0156478	0.592333
LOC5573012	0.0758308	0.0173403	0.592333
LOC5573236	0.0757636	-0.0375974	0.592333
LOC5573863	0.0757374	0.0147682	0.592333
LOC5575688	0.0756141	#NUM!	0.592333
LOC5576800	0.0754133	#NUM!	0.592333
LOC5579229	0.075548	0.0117803	0.592333
LOC5579488	0.0758121	-0.0242609	0.592333
LOC5580268	0.0758801	-0.00588626	0.592333
LOC5580283	0.0760216	-0.0220617	0.592333
LOC23687432	0.076083	0.0569194	0.592447
LOC5564019	0.076182	0.0216572	0.592854
LOC5571724	0.0762646	-0.0139565	0.593133
LOC5574499	0.0763438	-0.0689806	0.593384
LOC5568738	0.0764938	#NUM!	0.594186
LOC110675149	0.0766924	0.00417158	0.595106
LOC5571453	0.0767913	-0.0800648	0.595106
LOC5573932	0.0768	#NUM!	0.595106
LOC5577776	0.0767853	0.076712	0.595106
LOC110673982	0.0780673	#NUM!	0.596147
LOC110674469	0.0787861	#NUM!	0.596147
LOC110674757	0.078703	#NUM!	0.596147
LOC110675691	0.0801517	#NUM!	0.596147
LOC110675747	0.0785733	#NUM!	0.596147
LOC110675985	0.0809274	#NUM!	0.596147
LOC110675994	0.0808956	#NUM!	0.596147
LOC110676017	0.0804963	#NUM!	0.596147
LOC110676441	0.0807805	#NUM!	0.596147
LOC110676553	0.0784791	#NUM!	0.596147
LOC110676707	0.0781353	#NUM!	0.596147
LOC110676759	0.0796762	#NUM!	0.596147
LOC110676782	0.0777176	-0.0201724	0.596147
LOC110676928	0.0786043	#NUM!	0.596147
LOC110677790	0.0803122	#NUM!	0.596147
LOC110677828	0.0804549	#NUM!	0.596147
LOC110677890	0.0802717	#NUM!	0.596147
LOC110678064	0.0799432	#NUM!	0.596147
LOC110678420	0.0810217	#NUM!	0.596147
LOC110678503	0.0777384	-0.0216908	0.596147
LOC110678599	0.0807544	#NUM!	0.596147
LOC110678948	0.0781857	#NUM!	0.596147
LOC110679077	0.0775338	#NUM!	0.596147
LOC110679145	0.0810231	#NUM!	0.596147
LOC110679161	0.0802449	#NUM!	0.596147
LOC110679203	0.0784153	#NUM!	0.596147
LOC110679523	0.0806163	#NUM!	0.596147
LOC110679612	0.0797733	#NUM!	0.596147
LOC110679697	0.0810187	#NUM!	0.596147
LOC110679866	0.0809555	#NUM!	0.596147
LOC110680461	0.0809797	#NUM!	0.596147
LOC110680489	0.0805302	#NUM!	0.596147
LOC110681206	0.0810255	#NUM!	0.596147
LOC110681438	0.081018	#NUM!	0.596147
LOC110681439	0.080762	#NUM!	0.596147
LOC23687618	0.0796199	-0.0381469	0.596147
LOC23687987	0.0776256	#NUM!	0.596147
LOC5563914	0.0793293	-0.0220249	0.596147
LOC5564590	0.0791046	0.0105808	0.596147
LOC5564969	0.079186	-0.0199781	0.596147
LOC5565474	0.0772707	#NUM!	0.596147
LOC5565892	0.07934	-0.0221644	0.596147
LOC5566104	0.0774385	-0.0149501	0.596147
LOC5566726	0.0795957	#NUM!	0.596147
LOC5566946	0.080836	0.042242	0.596147
LOC5567126	0.0776516	0.0437197	0.596147
LOC5567271	0.0801591	#NUM!	0.596147
LOC5567429	0.0787263	#NUM!	0.596147
LOC5568056	0.0805737	-0.00879179	0.596147
LOC5568182	0.0793002	#NUM!	0.596147
LOC5568519	0.0790113	-0.00589044	0.596147
LOC5568539	0.0770618	0.000491451	0.596147
LOC5568592	0.0810003	#NUM!	0.596147
LOC5568634	0.079402	#NUM!	0.596147
LOC5568709	0.0786137	0.0097959	0.596147
LOC5569746	0.0773477	0.0148916	0.596147
LOC5569819	0.0771925	0.0220738	0.596147
LOC5570010	0.077058	#NUM!	0.596147
LOC5570171	0.0803425	-0.0472404	0.596147
LOC5570528	0.079114	#NUM!	0.596147
LOC5570592	0.0783583	-0.00287753	0.596147
LOC5570881	0.0800436	-0.00891772	0.596147
LOC5571296	0.0803308	-0.0839208	0.596147
LOC5571510	0.0793143	0.0557634	0.596147
LOC5571645	0.0804957	0.0194981	0.596147
LOC5571677	0.079527	-0.0231046	0.596147
LOC5571756	0.078141	-0.0206624	0.596147
LOC5572083	0.0772432	-0.0225058	0.596147
LOC5573266	0.0796221	0.00292278	0.596147
LOC5573626	0.0789963	-0.0134106	0.596147
LOC5574185	0.0799532	#NUM!	0.596147
LOC5574237	0.0806365	-0.0121312	0.596147
LOC5574321	0.0778064	-0.00520637	0.596147
LOC5575243	0.0799713	-0.0264581	0.596147
LOC5575286	0.0797768	0.0231264	0.596147
LOC5575674	0.0809301	#NUM!	0.596147
LOC5575774	0.0802935	-0.0068381	0.596147
LOC5575834	0.0810227	#NUM!	0.596147
LOC5576014	0.0808576	#NUM!	0.596147
LOC5576122	0.0771467	-0.0131832	0.596147
LOC5576455	0.0793515	#NUM!	0.596147
LOC5576780	0.0793259	#NUM!	0.596147
LOC5577230	0.077986	-0.0508808	0.596147
LOC5577916	0.0793863	0.0434559	0.596147
LOC5578640	0.0787112	#NUM!	0.596147
LOC5578865	0.0809103	#NUM!	0.596147
LOC5580184	0.0806128	0.0206992	0.596147
LOC5568750	0.0814094	-0.0145811	0.598624
LOC5565726	0.0818765	-0.0243507	0.600672
LOC5566826	0.0818775	-0.107119	0.600672
LOC5572232	0.0817783	-0.00750434	0.600672
LOC5577739	0.0818602	0.0540798	0.600672
LOC110679447	0.0820705	#NUM!	0.60174
LOC5568402	0.0824186	0.00047908	0.602897
LOC5571662	0.0823571	-0.016935	0.602897
LOC5576894	0.082378	-0.0295337	0.602897
LOC5577427	0.0824145	0.0464248	0.602897
LOC5566219	0.082625	-0.106039	0.603175
LOC5571126	0.0825885	-0.0170678	0.603175
LOC5574500	0.082647	0.104543	0.603175
LOC5575840	0.0826222	-0.0946976	0.603175
LOC5579195	0.0827215	-0.0421036	0.603372
LOC5563629	0.0828327	0.061616	0.603833
LOC5570998	0.08288	-0.0243352	0.603833
LOC5574559	0.0829468	0.0292609	0.603973
LOC5568600	0.0830461	-0.0111522	0.604002
LOC5577436	0.0830029	-0.0171532	0.604002
LOC5573241	0.0831395	-0.0989394	0.604335
LOC5566370	0.0832783	0.0176677	0.604801
LOC5566474	0.0833468	-0.113445	0.604801
LOC5566747	0.0833304	0.0218233	0.604801
LOC110678987	0.0834478	-0.00702632	0.605132
LOC5576492	0.0835156	-0.0108781	0.605132
LOC5577064	0.0835357	0.047917	0.605132
LOC110681516	0.0836696	-0.00828662	0.605713
LOC5568246	0.0837681	-0.0506573	0.605713
LOC5571521	0.0837598	-0.10971	0.605713
LOC5575484	0.0838193	0.0175949	0.605713
LOC5577780	0.0838547	-0.034769	0.605713
LOC5574103	0.0843269	-0.0154882	0.608375
LOC5575301	0.084365	-0.00752623	0.608375
LOC5575748	0.0843673	0.0313868	0.608375
LOC110678300	0.0847975	#NUM!	0.609458
LOC5570433	0.0847741	8.68632e-05	0.609458
LOC5577374	0.0848059	-0.0199706	0.609458
LOC5577772	0.0847183	0.0118988	0.609458
LOC5578658	0.0847044	0.0252295	0.609458
LOC5579044	0.084587	0.0241061	0.609458
LOC5578376	0.0848679	0.0555314	0.609558
LOC5570063	0.0849783	-0.00681105	0.609821
LOC5576062	0.0850008	-0.00371734	0.609821
LOC5574166	0.0850578	-0.0605779	0.609885
LOC110678292	0.0852064	-0.0070175	0.609916
LOC5572069	0.0851987	-0.023391	0.609916
LOC5577287	0.0851584	0.114477	0.609916
LOC23687681	0.0852743	0.0142008	0.610058
LOC5565133	0.085401	-0.0146907	0.610275
LOC5565205	0.0853562	#NUM!	0.610275
LOC110677921	0.0855513	0.00614619	0.611005
LOC5564545	0.08566	0.00730187	0.611437
LOC23687450	0.0858022	0.0805636	0.611542
LOC5565521	0.0859423	0.0226337	0.611542
LOC5568893	0.0859641	0.00578881	0.611542
LOC5569869	0.0858819	-0.00722503	0.611542
LOC5570082	0.085792	-0.0245705	0.611542
LOC5577471	0.0859452	-0.0104527	0.611542
LOC5577138	0.0860284	-0.0106452	0.611655
LOC5568792	0.0861381	-0.0166901	0.612092
LOC23687433	0.0865213	-0.0172382	0.613163
LOC5565913	0.0865335	-0.00734228	0.613163
LOC5566415	0.0864115	-0.0188733	0.613163
LOC5568599	0.0864652	0.0474618	0.613163
LOC5570352	0.0864958	-0.0139418	0.613163
LOC5572726	0.086579	0.0120183	0.613163
LOC23687621	0.0866791	0.00799655	0.61353
LOC110674862	0.0868238	-0.0146921	0.61421
LOC5565253	0.0869023	0.0244282	0.614423
LOC5575504	0.0870541	0.0340084	0.61481
LOC5577238	0.0870413	0.0157473	0.61481
LOC5569245	0.0871775	0.0292833	0.615226
LOC5575524	0.08721	0.0121533	0.615226
LOC5564097	0.0873337	-0.125033	0.615496
LOC5566570	0.0873453	0.0155803	0.615496
LOC5564277	0.0876024	0.00657701	0.616964
LOC110675128	0.0878278	0.0124285	0.618208
LOC5569655	0.0880609	0.0248645	0.619505
LOC23687919	0.0882962	-0.0340255	0.620128
LOC5565701	0.0882583	0.0237734	0.620128
LOC5576405	0.0882919	0.011107	0.620128
LOC5572078	0.0883703	-0.039419	0.620304
LOC5568663	0.0884333	-0.0182146	0.620403
LOC5575737	0.0886853	-0.0138817	0.62114
LOC5576958	0.088685	0.00092014	0.62114
LOC5579826	0.0886232	0.0228497	0.62114
LOC23687808	0.088748	0.0102848	0.621142
LOC5563786	0.0887835	-0.0220741	0.621142
LOC5578887	0.0890358	0.0105593	0.62222
LOC5579146	0.0890216	-0.0760616	0.62222
LOC5576214	0.0891611	0.0105295	0.622752
LOC5569187	0.0894288	-0.00610233	0.623793
LOC5569913	0.0894578	0.00120637	0.623793
LOC5573986	0.0894022	0.00904056	0.623793
LOC110677032	0.0896026	-0.00810994	0.62391
LOC5570471	0.0896317	-0.00207671	0.62391
LOC5572338	0.0896713	0.00828582	0.62391
LOC5574633	0.0896243	0.0140501	0.62391
LOC5564404	0.0899006	-0.046532	0.623986
LOC5566538	0.0897904	-0.0255915	0.623986
LOC5568276	0.0898382	0.0396646	0.623986
LOC5568648	0.0897709	0.0111307	0.623986
LOC5569765	0.0899284	0.0138851	0.623986
LOC5573418	0.0900519	-0.0856818	0.6245
LOC5574592	0.0901009	0.0172315	0.6245
LOC5567377	0.09022	-0.0221473	0.624667
LOC5577142	0.0902236	-0.00341459	0.624667
LOC5563987	0.0904293	-0.0169759	0.625749
LOC5564133	0.0906167	0.00995739	0.626362
LOC5570245	0.0905731	0.0803191	0.626362
LOC5574246	0.0906678	-0.0116037	0.626374
LOC5564042	0.0907656	-0.00880767	0.626708
LOC110675929	0.0908358	#NUM!	0.626771
LOC110677849	0.0910148	-0.0665251	0.626771
LOC110679519	0.0910469	-0.0396578	0.626771
LOC110679692	0.0912127	0.0175643	0.626771
LOC5569184	0.0911895	-0.0108213	0.626771
LOC5570466	0.0912197	-0.0442511	0.626771
LOC5574346	0.091183	0.00660763	0.626771
LOC5576530	0.0909858	0.0163383	0.626771
LOC5579278	0.0911374	0.00869206	0.626771
LOC5570105	0.0912979	0.00718227	0.626968
LOC5568091	0.0913597	-0.0596102	0.627053
LOC110674760	0.0916599	-0.015619	0.628433
LOC5572507	0.0916566	-0.0495353	0.628433
LOC110680533	0.0918148	-0.00352972	0.628873
LOC5564141	0.0918233	-0.006239	0.628873
LOC5564746	0.0918992	-0.0172467	0.629053
LOC5563639	0.0921121	0.0123995	0.63017
LOC5573221	0.0924993	-0.0191109	0.632338
LOC5579092	0.0925287	-0.0352495	0.632338
LOC5572002	0.0928672	0.0123561	0.634309
LOC5569811	0.0929693	-0.0182518	0.634664
LOC5570123	0.0931218	-0.00999369	0.635363
LOC5570347	0.0933928	0.010726	0.636481
LOC5572552	0.0934864	-0.017256	0.636481
LOC5574955	0.0933693	-0.0121059	0.636481
LOC5574996	0.0934426	0.0374371	0.636481
LOC5580315	0.0935479	0.022713	0.636557
LOC5563981	0.0936033	-0.012586	0.636593
LOC5565202	0.0938313	-0.0331314	0.637574
LOC5567495	0.0938482	0.00757026	0.637574
LOC5566333	0.0939618	-0.00911298	0.637663
LOC5569475	0.0939506	-0.118968	0.637663
LOC5564200	0.0941873	0.00639321	0.638851
LOC5568528	0.094263	0.054392	0.639023
LOC5567468	0.0943541	-0.011058	0.639299
LOC5564686	0.0946221	0.00937535	0.640113
LOC5571825	0.0945275	0.0249163	0.640113
LOC5575210	0.0946428	-0.0167334	0.640113
LOC5580161	0.0946763	-0.0186018	0.640113
LOC5569978	0.0948283	-0.0119788	0.640799
LOC5566390	0.0948969	0.040861	0.640921
LOC5565063	0.0950927	-0.0166285	0.64156
LOC5566832	0.0950618	-0.0139807	0.64156
LOC5569016	0.0952431	0.0254253	0.642169
LOC5576151	0.0952843	0.0109326	0.642169
LOC5563680	0.0954143	-0.0075736	0.642703
LOC5567620	0.0956095	0.00959302	0.643046
LOC5569700	0.0955436	0.0601127	0.643046
LOC5577491	0.0956681	-0.000623193	0.643046
LOC5577802	0.0956399	0.02699	0.643046
LOC5578628	0.0958374	-0.103962	0.643842
LOC5568233	0.0959952	-0.00894279	0.644561
LOC110676200	0.0961875	0.00799444	0.644992
LOC5568797	0.0961583	-0.0147573	0.644992
LOC5574285	0.096212	-0.0166872	0.644992
LOC5567962	0.0963021	-0.0882187	0.645255
LOC5568377	0.0964074	-0.0172018	0.645619
LOC5569484	0.0967482	0.00988248	0.647559
LOC5578081	0.0969889	-0.0121014	0.648828
LOC110679564	0.0971686	-0.0109568	0.649599
LOC5571696	0.0972067	-0.0243549	0.649599
LOC5567835	0.0973269	0.0271735	0.65006
LOC5568847	0.0975528	-0.012599	0.651225
LOC5571800	0.0976595	-0.035002	0.651321
LOC5575270	0.09767	-0.0198718	0.651321
LOC5570148	0.0978823	0.0255679	0.651347
LOC5570152	0.0977488	0.0102672	0.651347
LOC5572431	0.0978551	0.0250625	0.651347
LOC5574208	0.0978603	-0.00538098	0.651347
LOC5575277	0.0979306	0.0176007	0.651347
LOC110675609	0.0980502	0.0193574	0.6518
LOC5565857	0.0982322	0.0117292	0.652667
LOC110681442	0.098585	0.0177142	0.654669
LOC5580193	0.0987993	0.00698955	0.655748
LOC110676593	0.0989845	-0.00620087	0.656634
LOC5564482	0.0994795	0.0329672	0.658883
LOC5568202	0.0993857	-0.00805165	0.658883
LOC5569083	0.0994734	0.0496236	0.658883
LOC110676939	0.0997159	0.00638114	0.659688
LOC5563619	0.0997571	0.0137717	0.659688
LOC5571194	0.0997233	-0.00987446	0.659688
LOC110674043	0.099866	0.00870161	0.660063
LOC110678504	0.10002	0.00646109	0.660332
LOC5573325	0.0999828	0.00694887	0.660332
LOC5577433	0.100063	-0.0258094	0.660332
LOC5565336	0.100185	-0.00449036	0.660447
LOC5575448	0.100171	0.028516	0.660447
LOC5563656	0.100277	0.0058759	0.660714
LOC5572748	0.100465	-0.0144007	0.661611
LOC5571832	0.100648	0.0375764	0.662327
LOC5578326	0.100679	0.0116069	0.662327
LOC5564350	0.100749	0.00593062	0.662447
LOC5570740	0.100824	0.0807555	0.662593
LOC110674122	0.101089	0.0062846	0.663066
LOC110680243	0.10122	-0.0145279	0.663066
LOC5566499	0.100978	-0.0038482	0.663066
LOC5567370	0.101262	-0.0295683	0.663066
LOC5574615	0.101244	-0.0260003	0.663066
LOC5578290	0.101045	-0.0438965	0.663066
LOC5578329	0.101126	0.0107576	0.663066
LOC110677836	0.101392	-0.0039815	0.663233
LOC5573738	0.101343	0.00994877	0.663233
LOC5578220	0.101484	-0.0292506	0.663492
LOC110676731	0.101681	0.013672	0.664437
LOC5575353	0.102135	-0.0255749	0.667062
LOC5567288	0.10253	-0.00398437	0.669298
LOC5579290	0.102638	0.0141189	0.669659
LOC110676422	0.102812	-0.0184646	0.670437
LOC5567085	0.103128	-0.0185264	0.670437
LOC5567696	0.103052	-0.0213556	0.670437
LOC5568611	0.102898	0.0224857	0.670437
LOC5570841	0.102934	0.0341845	0.670437
LOC5575523	0.103061	-0.00421364	0.670437
LOC5577357	0.103089	-0.00801556	0.670437
LOC5566125	0.103302	0.00583587	0.671208
LOC5578624	0.103352	-0.0165173	0.671208
LOC5566214	0.103632	0.0235376	0.672682
LOC5576023	0.103716	0.0161886	0.67288
LOC5567421	0.103823	-0.0138894	0.672903
LOC5572795	0.10384	-0.0399388	0.672903
LOC5573595	0.103879	0.00535365	0.672903
LOC23687653	0.104082	0.00339396	0.673878
LOC5571790	0.104142	-0.0320105	0.673922
LOC110675542	0.104458	0.00768025	0.675617
CFI06-mgp01	0.104584	0.0171485	0.676087
LOC5572285	0.104719	0.021313	0.676617
LOC5572339	0.104849	0.00542124	0.676769
LOC5575700	0.104827	0.00882806	0.676769
LOC5568796	0.104941	-0.0133535	0.677014
LOC5570507	0.105073	0.029787	0.677523
LOC5570237	0.105147	-0.030153	0.677657
LOC110681055	0.105262	0.0245871	0.67783
LOC5566291	0.105281	-0.0200802	0.67783
LOC5568910	0.105481	-0.0136644	0.678773
LOC5579922	0.105665	-0.00960401	0.679614
LOC5571725	0.105737	-0.0171104	0.679729
LOC5565647	0.105894	0.0195477	0.680392
LOC5569078	0.106097	0.0231587	0.681354
LOC5564132	0.106258	0.0193072	0.682041
LOC5573063	0.10645	-0.00939189	0.682931
LOC5571518	0.106647	0.00507959	0.683549
LOC5574155	0.106655	0.0094042	0.683549
LOC5564727	0.10674	-0.00879962	0.683753
LOC5564581	0.106911	0.0136172	0.683871
LOC5569143	0.106921	-0.0108023	0.683871
LOC5573239	0.106898	0.00500574	0.683871
LOC5576472	0.106985	0.0318497	0.683941
LOC5577061	0.10751	0.0531828	0.686604
LOC5579463	0.107492	0.0216303	0.686604
CFI06-mgr01	0.107921	-0.070566	0.68888
LOC5569574	0.108029	-0.0152433	0.689224
LOC5569911	0.108151	0.0335308	0.689651
LOC5571584	0.108324	0.0111073	0.689808
LOC5575113	0.108251	-0.0170719	0.689808
LOC5576888	0.108339	0.00569991	0.689808
LOC5577484	0.108453	-0.0327111	0.689842
LOC5578975	0.108406	-0.081546	0.689842
LOC110675782	0.108621	0.0242256	0.690324
LOC5574634	0.108637	0.0137625	0.690324
LOC5572816	0.108872	-0.0325755	0.691123
LOC5578173	0.108819	0.010464	0.691123
LOC5569902	0.109088	0.00831441	0.692148
LOC5564044	0.109214	-0.0291764	0.692597
[truncated: 10,678 more rows]
