# Supplementary material for: Transcriptional response of spermathecal secretory cells to mating and receipt of seminal fluid proteins in Aedes aegypti
Source: iScience. 2026 Jun 5;29(6):116301. doi: 10.1016/j.isci.2026.116301 (PMC13264323; doi:10.1016/j.isci.2026.116301)
Supplement: Data S5. GO enrichment of processes for genes differentially expressed in SSCs between saline- and MAG-injected females [file mmc6.xlsx]

## Sheet: saline-mag_STRING_enrichmentPro
category	term	number_of_genes	number_of_genes_in_background	ncbiTaxonId	inputGenes	preferredNames	p_value	fdr	description
Process	GO:0002009	12	565	7159	7159.AAEL000633-PA,7159.AAEL001710-PA,7159.AAEL001918-PA,7159.AAEL004623-PA,7159.AAEL005175-PA,7159.AAEL005515-PF,7159.AAEL006609-PA,7159.AAEL009093-PA,7159.AAEL011371-PA,7159.AAEL011412-PA,7159.AAEL012553-PA,7159.AAEL014749-PB	TOLL8,AAEL001710,AAEL001918,AAEL004623,AAEL005175,AAEL005515,AAEL006609,AAEL009093,AAEL011371,AAEL011412,HOP,AAEL014749	1.53e-05	0.0468	Morphogenesis of an epithelium
Process	GO:0007163	8	206	7159	7159.AAEL001710-PA,7159.AAEL004623-PA,7159.AAEL004719-PA,7159.AAEL005515-PF,7159.AAEL009093-PA,7159.AAEL011302-PE,7159.AAEL012553-PA,7159.AAEL014749-PB	AAEL001710,AAEL004623,AAEL004719,AAEL005515,AAEL009093,AAEL011302,HOP,AAEL014749	7.45e-06	0.0468	Establishment or maintenance of cell polarity
Process	GO:0009790	11	500	7159	7159.AAEL001710-PA,7159.AAEL001918-PA,7159.AAEL002903-PA,7159.AAEL004623-PA,7159.AAEL005515-PF,7159.AAEL006609-PA,7159.AAEL009093-PA,7159.AAEL010097-PA,7159.AAEL011412-PA,7159.AAEL012553-PA,7159.AAEL013565-PA	AAEL001710,AAEL001918,AAEL002903,AAEL004623,AAEL005515,AAEL006609,AAEL009093,AAEL010097,AAEL011412,HOP,AAEL013565	2.63e-05	0.0468	Embryo development
Process	GO:0016477	8	274	7159	7159.AAEL001710-PA,7159.AAEL001918-PA,7159.AAEL002903-PA,7159.AAEL003497-PA,7159.AAEL005515-PF,7159.AAEL011412-PA,7159.AAEL012553-PA,7159.AAEL014749-PB	AAEL001710,AAEL001918,AAEL002903,AAEL003497,AAEL005515,AAEL011412,HOP,AAEL014749	5.41e-05	0.0468	Cell migration
Process	GO:0030855	9	335	7159	7159.AAEL001710-PA,7159.AAEL001918-PA,7159.AAEL002903-PA,7159.AAEL004623-PA,7159.AAEL005515-PF,7159.AAEL009093-PA,7159.AAEL011371-PA,7159.AAEL012553-PA,7159.AAEL014749-PB	AAEL001710,AAEL001918,AAEL002903,AAEL004623,AAEL005515,AAEL009093,AAEL011371,HOP,AAEL014749	3.39e-05	0.0468	Epithelial cell differentiation
Process	GO:0060026	3	11	7159	7159.AAEL000633-PA,7159.AAEL011412-PA,7159.AAEL012553-PA	TOLL8,AAEL011412,HOP	3.55e-05	0.0468	Convergent extension
Process	GO:0060429	15	858	7159	7159.AAEL000633-PA,7159.AAEL001710-PA,7159.AAEL001918-PA,7159.AAEL002903-PA,7159.AAEL004623-PA,7159.AAEL004719-PA,7159.AAEL005175-PA,7159.AAEL005515-PF,7159.AAEL006609-PA,7159.AAEL009093-PA,7159.AAEL011302-PE,7159.AAEL011371-PA,7159.AAEL011412-PA,7159.AAEL012553-PA,7159.AAEL014749-PB	TOLL8,AAEL001710,AAEL001918,AAEL002903,AAEL004623,AAEL004719,AAEL005175,AAEL005515,AAEL006609,AAEL009093,AAEL011302,AAEL011371,AAEL011412,HOP,AAEL014749	1.16e-05	0.0468	Epithelium development
