# Supplementary material for: Transcriptional response of spermathecal secretory cells to mating and receipt of seminal fluid proteins in Aedes aegypti
Source: iScience. 2026 Jun 5;29(6):116301. doi: 10.1016/j.isci.2026.116301 (PMC13264323; doi:10.1016/j.isci.2026.116301)
Supplement: Data S6. FlyphoneDB output of cell-cell signaling pathways in mated (Table 1) and virgin (Table 2) samples, with highly significant interactions (p < 0.001) highlighted in green [file mmc7.xlsx]

## Sheet: mated_interactions
	geneid_secreted	FBgn_secreted	Gene_secreted	geneid_receptor	FBgn_receptor	Gene_receptor	pathway_receptor	standard	interaction	Source	Additional_info_GO	0>0_score	0>0_pvalues	0>1_score	0>1_pvalues	0>10_score	0>10_pvalues	0>11_score	0>11_pvalues	0>12_score	0>12_pvalues	0>13_score	0>13_pvalues	0>14_score	0>14_pvalues	0>15_score	0>15_pvalues	0>16_score	0>16_pvalues	0>17_score	0>17_pvalues	0>18_score	0>18_pvalues	0>19_score	0>19_pvalues	0>2_score	0>2_pvalues	0>21_score	0>21_pvalues	0>3_score	0>3_pvalues	0>4_score	0>4_pvalues	0>5_score	0>5_pvalues	0>6_score	0>6_pvalues	0>7_score	0>7_pvalues
2	34171	FBgn0001137	grk	37455	FBgn0003731	Egfr	EGFR signaling pathway	Stringent	PPI	Norbert		0	1	0	1	0	1	0	1	0	1	0	1	0	1	0	1	0	1	0	1	0	1	0	1	0	1	0	1	0	1	0	1	0	1	0	1	0	1
5	38657	FBgn0003984	vn	37455	FBgn0003731	Egfr	EGFR signaling pathway	Stringent	PPI	Norbert		1.0755	0.309	1.45456	0.282	1.46232	0.251	2.26404	0.22	0.837519	0.305	2.5408	0.206	2.0713	0.255	1.19876	0.3	1.67564	0.26	2.66722	0.188	2.10823	0.24	2.77365	0.171	2.35658	0.217	2.37134	0.208	2.32431	0.235	1.8264	0.233	2.26319	0.193	2.16118	0.236	2.00241	0.227
6	32876	FBgn0030964	Pvf1	34127	FBgn0032006	Pvr	PVR RTK signaling pathway	Stringent	PPI	Norbert		3.24484	0.176	1.92608	0.379	2.60986	0.302	2.23489	0.282	2.47403	0.306	2.40904	0.317	1.66899	0.389	2.36645	0.308	1.85817	0.375	2.80836	0.246	1.98711	0.362	2.01294	0.348	2.75252	0.285	2.31134	0.318	2.70762	0.278	2.89342	0.267	2.36662	0.318	2.27598	0.328	2.42376	0.267
7	33994	FBgn0031888	Pvf2	34127	FBgn0032006	Pvr	PVR RTK signaling pathway	Stringent	other	Norbert		3.4636	0.121	2.05593	0.288	2.78581	0.22	2.38556	0.212	2.64082	0.229	2.57146	0.26	1.78151	0.352	2.52599	0.259	1.98344	0.317	2.99769	0.236	2.12108	0.281	2.14865	0.279	2.93808	0.181	2.46716	0.247	2.89016	0.235	3.08849	0.202	2.52617	0.251	2.42942	0.255	2.58717	0.258
16	33432	FBgn0000490	dpp	39013	FBgn0263930	dally	HEDGEHOG signaling pathway	Stringent	PPI	Norbert		0	1	0	1	0	1	0	1	0	1	0	1	0	1	0	1	0	1	0	1	0	1	0	1	0	1	0	1	0	1	0	1	0	1	0	1	0	1
17	42737	FBgn0004644	hh	39013	FBgn0263930	dally	HEDGEHOG signaling pathway	Stringent	PPI	Norbert		0	1	0	1	0	1	0	1	0	1	0	1	0	1	0	1	0	1	0	1	0	1	0	1	0	1	0	1	0	1	0	1	0	1	0	1	0	1
19	34009	FBgn0284084	wg	39013	FBgn0263930	dally	HEDGEHOG signaling pathway	Stringent	PPI	Norbert		0	1	0	1	0	1	0	1	0	1	0	1	0	1	0	1	0	1	0	1	0	1	0	1	0	1	0	1	0	1	0	1	0	1	0	1	0	1
20	42737	FBgn0004644	hh	39596	FBgn0041604	dlp	HEDGEHOG signaling pathway	Stringent	PPI	Norbert		0	1	0	1	0	1	0	1	0	1	0	1	0	1	0	1	0	1	0	1	0	1	0	1	0	1	0	1	0	1	0	1	0	1	0	1	0	1
21	34009	FBgn0284084	wg	39596	FBgn0041604	dlp	HEDGEHOG signaling pathway	Stringent	PPI	Norbert		0	1	0	1	0	1	0	1	0	1	0	1	0	1	0	1	0	1	0	1	0	1	0	1	0	1	0	1	0	1	0	1	0	1	0	1	0	1
22	42737	FBgn0004644	hh	35851	FBgn0003892	ptc	HEDGEHOG signaling pathway	Stringent	PPI	Norbert		0	1	0	1	0	1	0	1	0	1	0	1	0	1	0	1	0	1	0	1	0	1	0	1	0	1	0	1	0	1	0	1	0	1	0	1	0	1
23	42737	FBgn0004644	hh	33196	FBgn0003444	smo	HEDGEHOG signaling pathway	Stringent	PPI	Norbert		0	1	0	1	0	1	0	1	0	1	0	1	0	1	0	1	0	1	0	1	0	1	0	1	0	1	0	1	0	1	0	1	0	1	0	1	0	1
32	31328	FBgn0044046	Ilp7	42549	FBgn0283499	InR	INSULIN signaling pathway	Stringent	other	Norbert		0	1	0	1	0	1	0	1	0	1	0	1	0	1	0	1	0	1	0	1	0	1	0	1	0	1	0	1	0	1	0	1	0	1	0	1	0	1
38	42313	FBgn0000463	Dl	31293	FBgn0004647	N	NOTCH signaling pathway	Stringent	PPI	Norbert		0	1	0	1	0	1	0	1	0	1	0	1	0	1	0	1	0	1	0	1	0	1	0	1	0	1	0	1	0	1	0	1	0	1	0	1	0	1
40	43826	FBgn0024913	Actbeta	35900	FBgn0011300	babo	TGF beta signaling pathway	Stringent	PPI	Norbert		0	1	0	1	0	1	0	1	0	1	0	1	0	1	0	1	0	1	0	1	0	1	0	1	0	1	0	1	0	1	0	1	0	1	0	1	0	1
42	33432	FBgn0000490	dpp	35900	FBgn0011300	babo	TGF beta signaling pathway	Stringent	other	Norbert		0	1	0	1	0	1	0	1	0	1	0	1	0	1	0	1	0	1	0	1	0	1	0	1	0	1	0	1	0	1	0	1	0	1	0	1	0	1
43	37778	FBgn0024234	gbb	35900	FBgn0011300	babo	TGF beta signaling pathway	Stringent	other	Norbert		2.73054	0.065	1.01111	0.296	2.40143	0.119	2.59788	0.086	2.16323	0.14	1.69737	0.199	2.03002	0.142	1.41332	0.216	1.82871	0.165	1.73702	0.177	1.34407	0.261	1.49591	0.205	1.71978	0.193	1.98258	0.16	1.92111	0.151	2.16057	0.131	1.61568	0.206	1.67845	0.199	2.05467	0.13
45	43804	FBgn0039914	mav	35900	FBgn0011300	babo	TGF beta signaling pathway	Stringent	Other	Norbert		0	1	0	1	0	1	0	1	0	1	0	1	0	1	0	1	0	1	0	1	0	1	0	1	0	1	0	1	0	1	0	1	0	1	0	1	0	1
47	33432	FBgn0000490	dpp	41772	FBgn0003169	put	TGF beta signaling pathway	Stringent	PPI	Norbert		0	1	0	1	0	1	0	1	0	1	0	1	0	1	0	1	0	1	0	1	0	1	0	1	0	1	0	1	0	1	0	1	0	1	0	1	0	1
48	37778	FBgn0024234	gbb	41772	FBgn0003169	put	TGF beta signaling pathway	Stringent	other	Norbert		0	1	0.567469	0.07	0.215882	0.2	0	1	0.373031	0.119	0.220745	0.248	0.381616	0.084	0.22353	0.161	0.249214	0.111	0.0944782	0.297	0.619086	0.04	0	1	0.354003	0.12	0.276096	0.139	0.240099	0.191	0.489919	0.066	0	1	0.333184	0.15	0	1
50	33432	FBgn0000490	dpp	35731	FBgn0003317	sax	TGF beta signaling pathway	Stringent	PPI	Norbert		0	1	0	1	0	1	0	1	0	1	0	1	0	1	0	1	0	1	0	1	0	1	0	1	0	1	0	1	0	1	0	1	0	1	0	1	0	1
51	37778	FBgn0024234	gbb	35731	FBgn0003317	sax	TGF beta signaling pathway	Stringent	PPI	Norbert		0.775611	0.032	0.368551	0.154	0.391911	0.147	0	1	0.446251	0.117	0.314278	0.214	0.319141	0.147	0	1	0.727153	0.051	0.228491	0.238	0.40125	0.147	1.18311	0.025	0.274512	0.235	0.0974774	0.253	0.591245	0.062	0.330277	0.161	0.49757	0.12	0.307428	0.204	0.660207	0.058
61	34009	FBgn0284084	wg	44279	FBgn0000119	arr	WNT signaling pathway	Stringent	PPI	Norbert		0	1	0	1	0	1	0	1	0	1	0	1	0	1	0	1	0	1	0	1	0	1	0	1	0	1	0	1	0	1	0	1	0	1	0	1	0	1
62	34011	FBgn0031903	Wnt10	44279	FBgn0000119	arr	WNT signaling pathway	Stringent	other	Norbert		0	1	0	1	0	1	0	1	0	1	0	1	0	1	0	1	0	1	0	1	0	1	0	1	0	1	0	1	0	1	0	1	0	1	0	1	0	1
63	35975	FBgn0004360	Wnt2	44279	FBgn0000119	arr	WNT signaling pathway	Stringent	other	Norbert		0	1	0	1	0	1	0	1	0	1	0	1	0	1	0	1	0	1	0	1	0	1	0	1	0	1	0	1	0	1	0	1	0	1	0	1	0	1
64	34007	FBgn0010453	Wnt4	44279	FBgn0000119	arr	WNT signaling pathway	Stringent	other	Norbert		0	1	0	1	0	1	0	1	0	1	0	1	0	1	0	1	0	1	0	1	0	1	0	1	0	1	0	1	0	1	0	1	0	1	0	1	0	1
65	32838	FBgn0010194	Wnt5	44279	FBgn0000119	arr	WNT signaling pathway	Stringent	other	Norbert		0	1	0	1	0	1	0	1	0	1	0	1	0	1	0	1	0	1	0	1	0	1	0	1	0	1	0	1	0	1	0	1	0	1	0	1	0	1
66	34010	FBgn0031902	Wnt6	44279	FBgn0000119	arr	WNT signaling pathway	Stringent	other	Norbert		0	1	0	1	0	1	0	1	0	1	0	1	0	1	0	1	0	1	0	1	0	1	0	1	0	1	0	1	0	1	0	1	0	1	0	1	0	1
67	39596	FBgn0041604	dlp	39013	FBgn0263930	dally	WNT signaling pathway	Stringent	PPI	Norbert		3.84116	0.411	4.40074	0.364	7.03601	0.023	4.90239	0.245	6.3193	0.077	5.32589	0.23	5.20319	0.217	6.08006	0.107	6.00265	0.105	5.34998	0.219	5.67042	0.173	7.39475	0.02	5.54036	0.167	5.58321	0.162	6.03206	0.109	4.50075	0.368	6.75351	0.047	7.73878	0.008	5.67855	0.153
68	33432	FBgn0000490	dpp	39013	FBgn0263930	dally	WNT signaling pathway	Stringent	PPI	Norbert		0	1	0	1	0	1	0	1	0	1	0	1	0	1	0	1	0	1	0	1	0	1	0	1	0	1	0	1	0	1	0	1	0	1	0	1	0	1
69	42737	FBgn0004644	hh	39013	FBgn0263930	dally	WNT signaling pathway	Stringent	PPI	Norbert		0	1	0	1	0	1	0	1	0	1	0	1	0	1	0	1	0	1	0	1	0	1	0	1	0	1	0	1	0	1	0	1	0	1	0	1	0	1
71	34009	FBgn0284084	wg	39013	FBgn0263930	dally	WNT signaling pathway	Stringent	PPI	Norbert		0	1	0	1	0	1	0	1	0	1	0	1	0	1	0	1	0	1	0	1	0	1	0	1	0	1	0	1	0	1	0	1	0	1	0	1	0	1
72	42737	FBgn0004644	hh	39596	FBgn0041604	dlp	WNT signaling pathway	Stringent	PPI	Norbert		0	1	0	1	0	1	0	1	0	1	0	1	0	1	0	1	0	1	0	1	0	1	0	1	0	1	0	1	0	1	0	1	0	1	0	1	0	1
73	34009	FBgn0284084	wg	39596	FBgn0041604	dlp	WNT signaling pathway	Stringent	PPI	Norbert		0	1	0	1	0	1	0	1	0	1	0	1	0	1	0	1	0	1	0	1	0	1	0	1	0	1	0	1	0	1	0	1	0	1	0	1	0	1
80	34009	FBgn0284084	wg	40090	FBgn0016797	fz2	WNT signaling pathway	Stringent	PPI	Norbert		0	1	0	1	0	1	0	1	0	1	0	1	0	1	0	1	0	1	0	1	0	1	0	1	0	1	0	1	0	1	0	1	0	1	0	1	0	1
81	34011	FBgn0031903	Wnt10	40090	FBgn0016797	fz2	WNT signaling pathway	Stringent	other	Norbert		0	1	0	1	0	1	0	1	0	1	0	1	0	1	0	1	0	1	0	1	0	1	0	1	0	1	0	1	0	1	0	1	0	1	0	1	0	1
82	35975	FBgn0004360	Wnt2	40090	FBgn0016797	fz2	WNT signaling pathway	Stringent	PPI	Norbert		0	1	0	1	0	1	0	1	0	1	0	1	0	1	0	1	0	1	0	1	0	1	0	1	0	1	0	1	0	1	0	1	0	1	0	1	0	1
83	34007	FBgn0010453	Wnt4	40090	FBgn0016797	fz2	WNT signaling pathway	Stringent	PPI	Norbert		0	1	0	1	0	1	0	1	0	1	0	1	0	1	0	1	0	1	0	1	0	1	0	1	0	1	0	1	0	1	0	1	0	1	0	1	0	1
84	32838	FBgn0010194	Wnt5	40090	FBgn0016797	fz2	WNT signaling pathway	Stringent	other	Norbert		0	1	0	1	0	1	0	1	0	1	0	1	0	1	0	1	0	1	0	1	0	1	0	1	0	1	0	1	0	1	0	1	0	1	0	1	0	1
85	34010	FBgn0031902	Wnt6	40090	FBgn0016797	fz2	WNT signaling pathway	Stringent	other	Norbert		0	1	0	1	0	1	0	1	0	1	0	1	0	1	0	1	0	1	0	1	0	1	0	1	0	1	0	1	0	1	0	1	0	1	0	1	0	1
86	34009	FBgn0284084	wg	31023	FBgn0027343	fz3	WNT signaling pathway	Stringent	PPI	Norbert		0	1	0	1	0	1	0	1	0	1	0	1	0	1	0	1	0	1	0	1	0	1	0	1	0	1	0	1	0	1	0	1	0	1	0	1	0	1
87	34011	FBgn0031903	Wnt10	31023	FBgn0027343	fz3	WNT signaling pathway	Stringent	other	Norbert		0	1	0	1	0	1	0	1	0	1	0	1	0	1	0	1	0	1	0	1	0	1	0	1	0	1	0	1	0	1	0	1	0	1	0	1	0	1
88	35975	FBgn0004360	Wnt2	31023	FBgn0027343	fz3	WNT signaling pathway	Stringent	PPI	Norbert		0	1	0	1	0	1	0	1	0	1	0	1	0	1	0	1	0	1	0	1	0	1	0	1	0	1	0	1	0	1	0	1	0	1	0	1	0	1
89	34007	FBgn0010453	Wnt4	31023	FBgn0027343	fz3	WNT signaling pathway	Stringent	other	Norbert		0	1	0	1	0	1	0	1	0	1	0	1	0	1	0	1	0	1	0	1	0	1	0	1	0	1	0	1	0	1	0	1	0	1	0	1	0	1
90	32838	FBgn0010194	Wnt5	31023	FBgn0027343	fz3	WNT signaling pathway	Stringent	other	Norbert		0	1	0	1	0	1	0	1	0	1	0	1	0	1	0	1	0	1	0	1	0	1	0	1	0	1	0	1	0	1	0	1	0	1	0	1	0	1
91	34010	FBgn0031902	Wnt6	31023	FBgn0027343	fz3	WNT signaling pathway	Stringent	other	Norbert		0	1	0	1	0	1	0	1	0	1	0	1	0	1	0	1	0	1	0	1	0	1	0	1	0	1	0	1	0	1	0	1	0	1	0	1	0	1
92	34009	FBgn0284084	wg	31659	FBgn0027342	fz4	WNT signaling pathway	Stringent	other	Norbert		0	1	0	1	0	1	0	1	0	1	0	1	0	1	0	1	0	1	0	1	0	1	0	1	0	1	0	1	0	1	0	1	0	1	0	1	0	1
93	34011	FBgn0031903	Wnt10	31659	FBgn0027342	fz4	WNT signaling pathway	Stringent	other	Norbert		0	1	0	1	0	1	0	1	0	1	0	1	0	1	0	1	0	1	0	1	0	1	0	1	0	1	0	1	0	1	0	1	0	1	0	1	0	1
94	35975	FBgn0004360	Wnt2	31659	FBgn0027342	fz4	WNT signaling pathway	Stringent	other	Norbert		0	1	0	1	0	1	0	1	0	1	0	1	0	1	0	1	0	1	0	1	0	1	0	1	0	1	0	1	0	1	0	1	0	1	0	1	0	1
95	34007	FBgn0010453	Wnt4	31659	FBgn0027342	fz4	WNT signaling pathway	Stringent	PPI	Norbert		0	1	0	1	0	1	0	1	0	1	0	1	0	1	0	1	0	1	0	1	0	1	0	1	0	1	0	1	0	1	0	1	0	1	0	1	0	1
96	32838	FBgn0010194	Wnt5	31659	FBgn0027342	fz4	WNT signaling pathway	Stringent	other	Norbert		0	1	0	1	0	1	0	1	0	1	0	1	0	1	0	1	0	1	0	1	0	1	0	1	0	1	0	1	0	1	0	1	0	1	0	1	0	1
97	34010	FBgn0031902	Wnt6	31659	FBgn0027342	fz4	WNT signaling pathway	Stringent	other	Norbert		0	1	0	1	0	1	0	1	0	1	0	1	0	1	0	1	0	1	0	1	0	1	0	1	0	1	0	1	0	1	0	1	0	1	0	1	0	1
100	43826	FBgn0024913	Actbeta	41772	FBgn0003169	put	TGF beta signaling pathway	Stringent	other	FlyBase		0	1	0	1	0	1	0	1	0	1	0	1	0	1	0	1	0	1	0	1	0	1	0	1	0	1	0	1	0	1	0	1	0	1	0	1	0	1
104	43804	FBgn0039914	mav	41772	FBgn0003169	put	TGF beta signaling pathway	Stringent	other	Norbert		0	1	0	1	0	1	0	1	0	1	0	1	0	1	0	1	0	1	0	1	0	1	0	1	0	1	0	1	0	1	0	1	0	1	0	1	0	1
105	43804	FBgn0039914	mav	35731	FBgn0003317	sax	TGF beta signaling pathway	Stringent	other	Norbert		0	1	0	1	0	1	0	1	0	1	0	1	0	1	0	1	0	1	0	1	0	1	0	1	0	1	0	1	0	1	0	1	0	1	0	1	0	1
119	34376	FBgn0003751	trk	35717	FBgn0003733	tor	Torso signaling pathway	Stringent	PPI	FlyBase		0	1	0	1	0	1	0	1	0	1	0	1	0	1	0	1	0	1	0	1	0	1	0	1	0	1	0	1	0	1	0	1	0	1	0	1	0	1
121	42683	FBgn0039007	CCAP	33942	FBgn0025595	AkhR	other	Stringent	PPI	FlyBase	G protein-coupled receptor signaling pathway	0	1	0	1	0	1	0	1	0	1	0	1	0	1	0	1	0	1	0	1	0	1	0	1	0	1	0	1	0	1	0	1	0	1	0	1	0	1
126	34181	FBgn0032048	Dh31	36475	FBgn0052843	Dh31-R	other	Stringent	other	FlyBase	G protein-coupled receptor signaling pathway	0	1	0	1	0	1	0	1	0	1	0	1	0	1	0	1	0	1	0	1	0	1	0	1	0	1	0	1	0	1	0	1	0	1	0	1	0	1
130	5740142	FBgn0261386	Gpa2	42133	FBgn0016650	Lgr1	other	Stringent	other	FlyBase	G protein-coupled receptor signaling pathway	0	1	0	1	0	1	0	1	0	1	0	1	0	1	0	1	0	1	0	1	0	1	0	1	0	1	0	1	0	1	0	1	0	1	0	1	0	1
139	39933	FBgn0036713	Mip	31463	FBgn0029768	SPR	other	Stringent	PPI	FlyBase	G protein-coupled receptor signaling pathway	0	1	0	1	0	1	0	1	0	1	0	1	0	1	0	1	0	1	0	1	0	1	0	1	0	1	0	1	0	1	0	1	0	1	0	1	0	1
142	42947	FBgn0015591	AstA	44126	FBgn0266429	AstA-R1	other	Stringent	other	FlyBase	neuropeptide signaling pathway	0	1	0	1	0	1	0	1	0	1	0	1	0	1	0	1	0	1	0	1	0	1	0	1	0	1	0	1	0	1	0	1	0	1	0	1	0	1
143	42947	FBgn0015591	AstA	43393	FBgn0039595	AstA-R2	other	Stringent	PPI	FlyBase	neuropeptide signaling pathway	0	1	0	1	0	1	0	1	0	1	0	1	0	1	0	1	0	1	0	1	0	1	0	1	0	1	0	1	0	1	0	1	0	1	0	1	0	1
144	43541	FBgn0039722	Capa	40393	FBgn0037100	CapaR	other	Stringent	PPI	FlyBase	neuropeptide signaling pathway	0	1	0	1	0	1	0	1	0	1	0	1	0	1	0	1	0	1	0	1	0	1	0	1	0	1	0	1	0	1	0	1	0	1	0	1	0	1
145	42683	FBgn0039007	CCAP	2768688	FBgn0039396	CCAP-R	other	Stringent	PPI	FlyBase	neuropeptide signaling pathway	0	1	0	1	0	1	0	1	0	1	0	1	0	1	0	1	0	1	0	1	0	1	0	1	0	1	0	1	0	1	0	1	0	1	0	1	0	1
148	36030	FBgn0000715	FMRFa	38357	FBgn0035385	FMRFaR	other	Stringent	other	FlyBase	neuropeptide signaling pathway	0	1	0	1	0	1	0	1	0	1	0	1	0	1	0	1	0	1	0	1	0	1	0	1	0	1	0	1	0	1	0	1	0	1	0	1	0	1
152	43193	FBgn0023178	Pdf	31234	FBgn0260753	Pdfr	other	Stringent	other	FlyBase	neuropeptide signaling pathway	0	1	0	1	0	1	0	1	0	1	0	1	0	1	0	1	0	1	0	1	0	1	0	1	0	1	0	1	0	1	0	1	0	1	0	1	0	1
153	43541	FBgn0039722	Capa	41713	FBgn0038201	PK1-R	other	Stringent	PPI	FlyBase	neuropeptide signaling pathway	0	1	0	1	0	1	0	1	0	1	0	1	0	1	0	1	0	1	0	1	0	1	0	1	0	1	0	1	0	1	0	1	0	1	0	1	0	1
158	34845	FBgn0264810	Pburs	34819	FBgn0003255	rk	other	Stringent	other	FlyBase	neuropeptide signaling pathway	0	1	0	1	0	1	0	1	0	1	0	1	0	1	0	1	0	1	0	1	0	1	0	1	0	1	0	1	0	1	0	1	0	1	0	1	0	1
160	35286	FBgn0032840	sNPF	40195	FBgn0036934	sNPF-R	other	Stringent	other	FlyBase	neuropeptide signaling pathway	0	1	0	1	0	1	0	1	0	1	0	1	0	1	0	1	0	1	0	1	0	1	0	1	0	1	0	1	0	1	0	1	0	1	0	1	0	1
161	38558	FBgn0261526	NT1	39663	FBgn0036494	Toll-6	other	Stringent	PPI	FlyBase	neurotrophin signaling pathway	0	1	0	1	0	1	0	1	0	1	0	1	0	1	0	1	0	1	0	1	0	1	0	1	0	1	0	1	0	1	0	1	0	1	0	1	0	1
162	38350	FBgn0035379	spz5	39663	FBgn0036494	Toll-6	other	Stringent	PPI	FlyBase	neurotrophin signaling pathway	0.593752	0.055	0.483921	0.103	0.284005	0.137	0.309634	0.062	0.370116	0.139	0.852023	0.048	0.228821	0.159	0.253373	0.166	1.65502	0.004	0.315891	0.155	0.405466	0.123	0.644618	0.067	0.354308	0.146	0.696963	0.071	0.233079	0.169	0.296613	0.167	0.154849	0.182	0.260946	0.149	0.361904	0.147
163	43799	FBgn0040324	Ephrin	43803	FBgn0025936	Eph	other	Stringent	PPI	Norbert	Ephrin pathway	0	1	0	1	0	1	0	1	0	1	0	1	0	1	0	1	0	1	0	1	0	1	0	1	0	1	0	1	0	1	0	1	0	1	0	1	0	1
164	34192	FBgn0011259	Sema1a	43832	FBgn0025741	PlexA	other	Stringent	PPI	FlyBase	axon guidance	3.04795	0.543	2.89423	0.649	3.53833	0.539	2.73293	0.57	2.53183	0.711	3.02696	0.622	2.98084	0.631	4.03354	0.441	3.25007	0.591	3.12313	0.606	2.67721	0.677	3.02196	0.61	3.06652	0.622	2.95845	0.644	3.08968	0.611	3.20417	0.612	3.13566	0.588	3.48246	0.573	3.34492	0.594
165	36846	FBgn0011260	Sema2a	43832	FBgn0025741	PlexA	other	Stringent	other	FlyBase	axon guidance	4.84826	0.163	4.60374	0.204	5.62828	0.104	4.34716	0.181	4.02728	0.305	4.81486	0.17	4.7415	0.182	6.41598	0.032	5.16975	0.12	4.96783	0.173	4.25853	0.268	4.8069	0.154	4.87779	0.163	4.70589	0.19	4.91462	0.138	5.09674	0.139	4.98776	0.153	5.53941	0.081	5.32062	0.101
166	36846	FBgn0011260	Sema2a	43766	FBgn0025740	PlexB	other	Stringent	PPI	FlyBase	axon guidance	2.34122	0.046	0.457645	0.526	1.22968	0.165	0	1	2.85321	0.001	1.38495	0.098	0.979856	0.23	1.16512	0.187	0.287199	0.505	1.09175	0.225	1.1605	0.189	2.63101	0.024	0.880813	0.365	1.89994	0.059	1.32553	0.107	1.94727	0.019	1.39721	0.111	1.21585	0.166	0	1
167	37066	FBgn0284221	Sema5c	43832	FBgn0025741	PlexA	other	Stringent	PPI	FlyBase	cell migration	5.36461	0.876	5.09406	0.995	6.22771	0.985	4.81015	0.885	4.4562	0.996	5.32766	0.993	5.24649	0.994	7.09931	0.923	5.72034	0.985	5.49693	0.994	4.71208	0.999	5.31886	0.975	5.39729	0.993	5.20708	0.989	5.43805	0.994	5.63956	0.992	5.51898	0.992	6.12938	0.984	5.88729	0.981
171	34007	FBgn0010453	Wnt4	37089	FBgn0000658	fj	other	Stringent	PPI	FlyBase	establishment of planar polarity	0	1	0	1	0	1	0	1	0	1	0	1	0	1	0	1	0	1	0	1	0	1	0	1	0	1	0	1	0	1	0	1	0	1	0	1	0	1
173	39936	FBgn0036715	Cad74A	39936	FBgn0036715	Cad74A	other	Stringent	PPI	FlyBase	homophilic cell adhesion via plasma membrane adhesion molecules	0	1	0	1	0	1	0	1	0	1	0	1	0	1	0	1	0	1	0	1	0	1	0	1	0	1	0	1	0	1	0	1	0	1	0	1	0	1
174	35070	FBgn0015609	CadN	35070	FBgn0015609	CadN	other	Stringent	PPI	FlyBase	homophilic cell adhesion via plasma membrane adhesion molecules	0	1	0	1	0	1	0	1	0	1	0	1	0	1	0	1	0	1	0	1	0	1	0	1	0	1	0	1	0	1	0	1	0	1	0	1	0	1
175	38788	FBgn0265296	Dscam2	38788	FBgn0265296	Dscam2	other	Stringent	PPI	FlyBase	homophilic cell adhesion via plasma membrane adhesion molecules	1.90314	0.034	0.602003	0.234	0.805713	0.17	1.27205	0.064	0.918509	0.123	0.820444	0.187	0.973602	0.127	0.66978	0.19	4.57503	0.001	0.856623	0.166	0.518542	0.266	0	1	0.995363	0.141	1.61745	0.034	0.864747	0.167	0.992051	0.121	1.15945	0.089	0.858502	0.169	1.00234	0.122
176	42103	FBgn0261046	Dscam3	42103	FBgn0261046	Dscam3	other	Stringent	PPI	FlyBase	homophilic cell adhesion via plasma membrane adhesion molecules	0	1	0	1	0	1	0	1	0	1	0	1	0	1	0	1	0	1	0	1	0	1	0	1	0	1	0	1	0	1	0	1	0	1	0	1	0	1
177	37386	FBgn0003391	shg	37386	FBgn0003391	shg	other	Stringent	PPI	FlyBase	homophilic cell adhesion via plasma membrane adhesion molecules	0.343661	0.345	0.630909	0.517	0.604961	0.526	0	1	0.222363	0.556	0.583092	0.508	0.495972	0.537	0.52553	0.559	0.499524	0.505	0.518479	0.541	0.761638	0.477	0.178748	0.566	0.705195	0.506	0.763916	0.449	0.969331	0.402	0.810846	0.454	0.791553	0.476	0.582452	0.544	0.996115	0.409
178	33220	FBgn0031256	shv	44885	FBgn0004657	mys	other	Stringent	PPI	FlyBase	integrin-mediated signaling pathway	0	1	0	1	0	1	0	1	0	1	0	1	0	1	0	1	0	1	0	1	0	1	0	1	0	1	0	1	0	1	0	1	0	1	0	1	0	1
185	38350	FBgn0035379	spz5	34582	FBgn0015400	kek2	other	Stringent	PPI	FlyBase	regulation of synaptic plasticity	0.533991	0.023	0.0356035	0.141	0.152653	0.128	0.858867	0.011	1.62145	0.001	0.129932	0.158	0.202772	0.099	0.0890903	0.14	0.701584	0.029	0.0875493	0.162	0.0299968	0.151	0.246304	0.074	0.184965	0.142	0.181187	0.098	0.0804716	0.168	0.128988	0.158	0.00660327	0.183	0.173696	0.144	0	1
186	38350	FBgn0035379	spz5	32930	FBgn0031016	kek5	other	Stringent	PPI	FlyBase	regulation of synaptic plasticity	1.04018	0.163	0.853689	0.145	1.69928	0.087	1.28095	0.112	0.75028	0.169	1.28	0.144	1.31176	0.146	1.44589	0.153	1.59079	0.11	1.58272	0.119	1.00824	0.148	2.3537	0.05	1.68548	0.112	1.32802	0.133	1.55284	0.117	1.48548	0.146	1.77424	0.116	1.55536	0.116	1.39614	0.137
187	38558	FBgn0261526	NT1	43729	FBgn0039862	kek6	other	Stringent	PPI	FlyBase	regulation of synaptic plasticity	0	1	0	1	0	1	0	1	0	1	0	1	0	1	0	1	0	1	0	1	0	1	0	1	0	1	0	1	0	1	0	1	0	1	0	1	0	1
188	38350	FBgn0035379	spz5	43729	FBgn0039862	kek6	other	Stringent	PPI	FlyBase	regulation of synaptic plasticity	0	1	0	1	0	1	0	1	0.0575849	0.036	0.0194375	0.086	0	1	0.167946	0.01	0.0566515	0.021	0.042939	0.041	0.137392	0.013	0	1	0	1	0	1	0	1	0	1	0.0926909	0.025	0	1	0	1
196	36295	FBgn0086677	jeb	53425	FBgn0040505	Alk	other	Stringent	PPI	FlyBase	transmembrane receptor protein tyrosine kinase signaling pathway	0	1	0	1	0	1	0	1	0	1	0	1	0	1	0	1	0	1	0	1	0	1	0	1	0	1	0	1	0	1	0	1	0	1	0	1	0	1
[truncated: 844 more columns]

## Sheet: virgin_interactions
	geneid_secreted	FBgn_secreted	Gene_secreted	geneid_receptor	FBgn_receptor	Gene_receptor	pathway_receptor	standard	interaction	Source	Additional_info_GO	0>0_score	0>0_pvalues	0>1_score	0>1_pvalues	0>10_score	0>10_pvalues	0>11_score	0>11_pvalues	0>12_score	0>12_pvalues	0>13_score	0>13_pvalues	0>14_score	0>14_pvalues	0>15_score	0>15_pvalues	0>16_score	0>16_pvalues	0>17_score	0>17_pvalues	0>19_score	0>19_pvalues	0>2_score	0>2_pvalues	0>21_score	0>21_pvalues	0>3_score	0>3_pvalues	0>4_score	0>4_pvalues	0>5_score	0>5_pvalues	0>6_score	0>6_pvalues	0>7_score	0>7_pvalues	0>8_score	0>8_pvalues
2	34171	FBgn0001137	grk	37455	FBgn0003731	Egfr	EGFR signaling pathway	Stringent	PPI	Norbert		2.94752	0.002	2.06226	0.887	1.62388	0.998	3.01309	0.004	1.28441	1	3.52377	0.031	2.64423	0.115	1.6382	0.987	1.7249	0.965	3.04444	0.145	3.13414	0.012	3.09233	0	2.96981	0.034	3.01376	0.002	2.20671	0.749	2.72548	0.053	2.45873	0.322	2.84956	0.01	1.67522	0.996
5	38657	FBgn0003984	vn	37455	FBgn0003731	Egfr	EGFR signaling pathway	Stringent	PPI	Norbert		1.46736	0.968	1.02665	1	0.808413	1	1.50001	0.953	0.639415	1	1.75423	0.476	1.31638	0.984	0.815544	1	0.858705	1	1.51561	0.496	1.56027	0.839	1.53945	0.932	1.47846	0.913	1.50034	0.956	1.09856	0.999	1.35682	0.989	1.22403	0.995	1.41859	0.98	0.833974	1
6	32876	FBgn0030964	Pvf1	34127	FBgn0032006	Pvr	PVR RTK signaling pathway	Stringent	PPI	Norbert		2.75349	0.635	2.51391	0.941	3.03237	0.188	2.86941	0.384	2.52297	0.897	2.7774	0.397	3.07813	0.147	2.7886	0.503	1.77102	0.991	3.68054	0.191	3.0686	0.228	3.22533	0.031	2.93364	0.353	2.79157	0.552	3.0307	0.175	2.83642	0.495	2.95176	0.323	2.94696	0.268	2.50561	0.91
7	33994	FBgn0031888	Pvf2	34127	FBgn0032006	Pvr	PVR RTK signaling pathway	Stringent	other	Norbert		2.52835	0.752	2.30836	0.974	2.78442	0.313	2.63479	0.529	2.31667	0.95	2.55031	0.416	2.82644	0.228	2.56059	0.578	1.62621	0.994	3.3796	0.223	2.81769	0.297	2.96161	0.082	2.69377	0.444	2.56331	0.697	2.78289	0.298	2.6045	0.622	2.7104	0.412	2.706	0.427	2.30073	0.956
16	33432	FBgn0000490	dpp	39013	FBgn0263930	dally	HEDGEHOG signaling pathway	Stringent	PPI	Norbert		0.929982	1	0.792373	1	1.07554	1	0.900037	1	1.08526	1	0.941642	0.722	0.820497	1	0.689214	1	0.815333	1	0.984676	0.594	0.908767	1	0.809232	1	0.435541	1	0.875363	1	0.789866	1	0.907637	1	1.15307	1	0.911938	1	0.885603	1
17	42737	FBgn0004644	hh	39013	FBgn0263930	dally	HEDGEHOG signaling pathway	Stringent	PPI	Norbert		0.345481	0.199	0.294361	0.315	0.399556	0.112	0.334357	0.231	0.403166	0.121	0.349813	0.158	0.304808	0.296	0.256038	0.392	0.30289	0.281	0.3658	0.148	0.3376	0.2	0.300624	0.314	0.1618	0.634	0.325191	0.241	0.293429	0.313	0.33718	0.214	0.428358	0.096	0.338778	0.217	0.328995	0.234
19	34009	FBgn0284084	wg	39013	FBgn0263930	dally	HEDGEHOG signaling pathway	Stringent	PPI	Norbert		0.208511	1	0.177658	1	0.241148	1	0.201797	0.999	0.243327	1	0.211126	0.725	0.183964	1	0.154529	1	0.182806	1	0.220774	0.594	0.203755	1	0.181438	1	0.0976527	1	0.196265	0.999	0.177096	1	0.203501	1	0.258531	1	0.204466	1	0.198561	1
20	42737	FBgn0004644	hh	39596	FBgn0041604	dlp	HEDGEHOG signaling pathway	Stringent	PPI	Norbert		0.441461	0.059	0.273768	0.339	0.244344	0.406	0.498213	0.03	0.221868	0.508	0.289052	0.225	0.391563	0.121	0.27324	0.314	0.16101	0.631	0.435553	0.086	0.267939	0.31	0.309118	0.266	0.279519	0.289	0.229792	0.468	0.169247	0.657	0.257197	0.362	0.208316	0.509	0.222509	0.485	0.209662	0.493
21	34009	FBgn0284084	wg	39596	FBgn0041604	dlp	HEDGEHOG signaling pathway	Stringent	PPI	Norbert		0.266439	0.999	0.165229	1	0.147471	1	0.300691	0.999	0.133906	1	0.174454	0.661	0.236323	0.998	0.164911	1	0.0971759	1	0.262873	0.522	0.161712	0.999	0.186565	1	0.168701	1	0.138689	1	0.102147	1	0.155229	1	0.125727	1	0.134293	1	0.126539	1
22	42737	FBgn0004644	hh	35851	FBgn0003892	ptc	HEDGEHOG signaling pathway	Stringent	PPI	Norbert		0.147745	0.037	0.0774061	0.373	0.0935823	0.248	0.100041	0.209	0.0527403	0.602	0	1	0.0554522	0.555	0.129215	0.106	0.0211541	0.742	0	1	0.062217	0.362	0.160497	0.021	0	1	0.0682996	0.453	0.0395891	0.747	0.0790389	0.359	0.151228	0.071	0.0917808	0.281	0.0877958	0.277
23	42737	FBgn0004644	hh	33196	FBgn0003444	smo	HEDGEHOG signaling pathway	Stringent	PPI	Norbert		0.0212179	0.434	0.0367189	0.152	0.0404294	0.167	0.0272759	0.297	0.00651621	0.816	0	1	0.0262921	0.324	0.0762207	0.052	0.0364867	0.191	0	1	0.083785	0.056	0.0190012	0.479	0.134317	0.014	0.0413097	0.11	0.0343032	0.185	0.0414482	0.115	0.0456705	0.138	0.0052107	0.881	0.0207221	0.379
32	31328	FBgn0044046	Ilp7	42549	FBgn0283499	InR	INSULIN signaling pathway	Stringent	other	Norbert		0.123261	0.524	0.091393	0.676	0.105286	0.611	0.110406	0.613	0.138858	0.533	0.0659341	0.515	0.0982106	0.673	0.121976	0.553	0.0775514	0.725	0.081196	0.368	0.162148	0.407	0.111223	0.595	0.11692	0.573	0.0926233	0.677	0.10607	0.588	0.109802	0.586	0.090238	0.685	0.104772	0.635	0.0888548	0.703
38	42313	FBgn0000463	Dl	31293	FBgn0004647	N	NOTCH signaling pathway	Stringent	PPI	Norbert		0	1	0	1	0	1	0	1	0	1	0	1	0	1	0	1	0	1	0	1	0	1	0	1	0	1	0	1	0	1	0	1	0	1	0	1	0	1
40	43826	FBgn0024913	Actbeta	35900	FBgn0011300	babo	TGF beta signaling pathway	Stringent	PPI	Norbert		0.379908	0.286	0.284262	0.569	0.476222	0.083	0.395626	0.251	0.41741	0.196	0.230574	0.404	0.344666	0.366	0.419148	0.192	0.357074	0.32	0.313946	0.284	0.308175	0.437	0.342545	0.355	0.328463	0.386	0.320813	0.447	0.405879	0.223	0.365775	0.318	0.350973	0.333	0.291076	0.541	0.39647	0.22
42	33432	FBgn0000490	dpp	35900	FBgn0011300	babo	TGF beta signaling pathway	Stringent	other	Norbert		0.765956	1	0.573117	1	0.96014	1	0.797646	1	0.841565	1	0.464874	0.586	0.694903	1	0.845069	1	0.719919	0.999	0.632966	0.475	0.62133	0.999	0.690625	1	0.662234	0.999	0.646811	1	0.818317	1	0.737462	1	0.707619	1	0.586856	1	0.799347	1
43	37778	FBgn0024234	gbb	35900	FBgn0011300	babo	TGF beta signaling pathway	Stringent	other	Norbert		1.82282	0.465	1.3639	0.989	2.28494	0.023	1.89823	0.344	2.00275	0.192	1.1063	0.529	1.65372	0.741	2.01109	0.217	1.71326	0.583	1.50633	0.394	1.47864	0.755	1.64355	0.786	1.57598	0.686	1.53928	0.916	1.94742	0.277	1.75501	0.583	1.68399	0.673	1.39659	0.963	1.90228	0.305
45	43804	FBgn0039914	mav	35900	FBgn0011300	babo	TGF beta signaling pathway	Stringent	Other	Norbert		0.492511	0.939	0.368515	0.988	0.617372	0.771	0.512888	0.898	0.541128	0.882	0.298915	0.573	0.446824	0.968	0.543381	0.847	0.462909	0.919	0.406998	0.458	0.399516	0.941	0.444073	0.955	0.425818	0.933	0.415901	0.978	0.526179	0.908	0.474189	0.944	0.455	0.93	0.377349	0.985	0.513981	0.89
47	33432	FBgn0000490	dpp	41772	FBgn0003169	put	TGF beta signaling pathway	Stringent	PPI	Norbert		0.0712157	1	0.186579	1	0.122108	0.912	0.122625	0.946	0.184302	0.941	0.365473	0.077	0.142831	0.959	0.173829	0.666	0.0933389	0.656	0	1	0	1	0.130154	0.999	0	1	0.140592	0.985	0.161109	0.975	0.0809382	0.998	0.0145687	0.937	0.173315	0.97	0.180228	0.918
48	37778	FBgn0024234	gbb	41772	FBgn0003169	put	TGF beta signaling pathway	Stringent	other	Norbert		0.169479	0.986	0.444021	0.099	0.290591	0.572	0.291822	0.631	0.4386	0.261	0.869749	0.066	0.339908	0.478	0.413677	0.329	0.222127	0.487	0	1	0	1	0.309739	0.627	0	1	0.33458	0.537	0.383405	0.396	0.192616	0.917	0.0346706	0.917	0.412455	0.327	0.428905	0.266
50	33432	FBgn0000490	dpp	35731	FBgn0003317	sax	TGF beta signaling pathway	Stringent	PPI	Norbert		0.1563	1	0.139473	1	0.178346	0.975	0.0974653	0.997	0.313333	0.945	0	1	0.178076	0.983	0.358131	0.645	0.0534743	0.824	0	1	0.566625	0.386	0.219847	0.998	0	1	0.207054	0.994	0.148685	1	0.232378	1	0.0438505	0.976	0.27199	0.988	0.258311	0.957
51	37778	FBgn0024234	gbb	35731	FBgn0003317	sax	TGF beta signaling pathway	Stringent	PPI	Norbert		0.371961	0.866	0.331916	0.986	0.424427	0.57	0.231947	0.915	0.745668	0.039	0	1	0.423785	0.583	0.852277	0.114	0.127258	0.744	0	1	1.34845	0.014	0.52319	0.349	0	1	0.492745	0.462	0.353839	0.841	0.553011	0.284	0.104355	0.938	0.647279	0.12	0.614726	0.193
61	34009	FBgn0284084	wg	44279	FBgn0000119	arr	WNT signaling pathway	Stringent	PPI	Norbert		0.0789473	1	0.0604708	1	0.104203	0.999	0.0734822	0.999	0.191088	0.978	0	1	0.0826969	0.999	0.0878362	0.981	0.0278289	0.984	0.141917	0.183	0.0553608	0.938	0.0966389	0.999	0.0308318	0.955	0.0371987	1	0.0704003	1	0.0806695	1	0.110965	0.993	0.0553362	1	0.115481	1
62	34011	FBgn0031903	Wnt10	44279	FBgn0000119	arr	WNT signaling pathway	Stringent	other	Norbert		0.120619	0.668	0.09239	0.865	0.159207	0.459	0.112269	0.687	0.291952	0.03	0	1	0.126348	0.644	0.1342	0.515	0.0425181	0.9	0.216827	0.124	0.0845825	0.657	0.147649	0.524	0.0471062	0.837	0.0568338	0.952	0.107561	0.746	0.12325	0.665	0.169537	0.343	0.084545	0.874	0.176437	0.364
63	35975	FBgn0004360	Wnt2	44279	FBgn0000119	arr	WNT signaling pathway	Stringent	other	Norbert		0.157995	0.862	0.121019	0.962	0.20854	0.655	0.147058	0.869	0.382419	0.089	0	1	0.165499	0.837	0.175785	0.686	0.0556932	0.935	0.284016	0.155	0.110792	0.765	0.193401	0.751	0.061703	0.897	0.0744449	0.989	0.14089	0.897	0.161442	0.866	0.222071	0.537	0.110743	0.972	0.23111	0.551
64	34007	FBgn0010453	Wnt4	44279	FBgn0000119	arr	WNT signaling pathway	Stringent	other	Norbert		0.0477029	0.706	0.0365387	0.743	0.0629636	0.51	0.0444006	0.681	0.115462	0.232	0	1	0.0499685	0.677	0.0530739	0.576	0.0168152	0.82	0.0857517	0.137	0.033451	0.633	0.0583928	0.562	0.0186297	0.77	0.0224768	0.847	0.0425385	0.713	0.0487435	0.68	0.0670491	0.492	0.0334362	0.786	0.0697781	0.487
65	32838	FBgn0010194	Wnt5	44279	FBgn0000119	arr	WNT signaling pathway	Stringent	other	Norbert		0.557589	1	0.427093	1	0.735968	0.958	0.518989	0.997	1.34961	0.202	0	1	0.584071	1	0.620369	0.874	0.19655	0.964	1.00233	0.179	0.391002	0.849	0.682541	0.999	0.217759	0.928	0.262727	1	0.497223	1	0.569752	1	0.783722	0.85	0.390828	1	0.815621	0.95
66	34010	FBgn0031902	Wnt6	44279	FBgn0000119	arr	WNT signaling pathway	Stringent	other	Norbert		0.131258	0.824	0.100539	0.917	0.173249	0.626	0.122172	0.828	0.317703	0.136	0	1	0.137492	0.771	0.146037	0.647	0.0462684	0.928	0.235952	0.145	0.092043	0.744	0.160672	0.731	0.0512611	0.884	0.0618467	0.981	0.117048	0.87	0.134122	0.8	0.184491	0.534	0.0920022	0.922	0.192	0.539
67	39596	FBgn0041604	dlp	39013	FBgn0263930	dally	WNT signaling pathway	Stringent	PPI	Norbert		7.70264	0	6.56288	0	8.90827	0	7.45462	0	8.98875	0	7.79921	0.033	6.79582	0	5.70847	0.143	6.75305	0.002	8.15565	0.048	7.52693	0	6.70253	0	3.6074	0.969	7.25026	0	6.54212	0	7.51757	0	9.55041	0	7.55319	0	7.33507	0
68	33432	FBgn0000490	dpp	39013	FBgn0263930	dally	WNT signaling pathway	Stringent	PPI	Norbert		0.929982	1	0.792373	1	1.07554	1	0.900037	1	1.08526	1	0.941642	0.722	0.820497	1	0.689214	1	0.815333	1	0.984676	0.594	0.908767	1	0.809232	1	0.435541	1	0.875363	1	0.789866	1	0.907637	1	1.15307	1	0.911938	1	0.885603	1
69	42737	FBgn0004644	hh	39013	FBgn0263930	dally	WNT signaling pathway	Stringent	PPI	Norbert		0.345481	0.199	0.294361	0.315	0.399556	0.112	0.334357	0.231	0.403166	0.121	0.349813	0.158	0.304808	0.296	0.256038	0.392	0.30289	0.281	0.3658	0.148	0.3376	0.2	0.300624	0.314	0.1618	0.634	0.325191	0.241	0.293429	0.313	0.33718	0.214	0.428358	0.096	0.338778	0.217	0.328995	0.234
71	34009	FBgn0284084	wg	39013	FBgn0263930	dally	WNT signaling pathway	Stringent	PPI	Norbert		0.208511	1	0.177658	1	0.241148	1	0.201797	0.999	0.243327	1	0.211126	0.725	0.183964	1	0.154529	1	0.182806	1	0.220774	0.594	0.203755	1	0.181438	1	0.0976527	1	0.196265	0.999	0.177096	1	0.203501	1	0.258531	1	0.204466	1	0.198561	1
72	42737	FBgn0004644	hh	39596	FBgn0041604	dlp	WNT signaling pathway	Stringent	PPI	Norbert		0.441461	0.059	0.273768	0.339	0.244344	0.406	0.498213	0.03	0.221868	0.508	0.289052	0.225	0.391563	0.121	0.27324	0.314	0.16101	0.631	0.435553	0.086	0.267939	0.31	0.309118	0.266	0.279519	0.289	0.229792	0.468	0.169247	0.657	0.257197	0.362	0.208316	0.509	0.222509	0.485	0.209662	0.493
73	34009	FBgn0284084	wg	39596	FBgn0041604	dlp	WNT signaling pathway	Stringent	PPI	Norbert		0.266439	0.999	0.165229	1	0.147471	1	0.300691	0.999	0.133906	1	0.174454	0.661	0.236323	0.998	0.164911	1	0.0971759	1	0.262873	0.522	0.161712	0.999	0.186565	1	0.168701	1	0.138689	1	0.102147	1	0.155229	1	0.125727	1	0.134293	1	0.126539	1
80	34009	FBgn0284084	wg	40090	FBgn0016797	fz2	WNT signaling pathway	Stringent	PPI	Norbert		0.0527015	1	0.0941128	1	0.0923265	1	0.0362158	1	0.0658407	1	0	1	0.0588422	1	0.0918189	0.989	0.11322	0.959	0	1	0.21047	0.813	0.0599014	1	0.125232	0.897	0.0855538	1	0.0731547	1	0.0816496	1	0.135872	0.994	0.245463	0.985	0.0680265	1
81	34011	FBgn0031903	Wnt10	40090	FBgn0016797	fz2	WNT signaling pathway	Stringent	other	Norbert		0.0805197	0.932	0.14379	0.741	0.14106	0.708	0.055332	0.975	0.100594	0.881	0	1	0.0899017	0.91	0.140285	0.613	0.172983	0.45	0	1	0.321566	0.107	0.09152	0.898	0.191335	0.388	0.130713	0.748	0.111769	0.835	0.124748	0.801	0.20759	0.356	0.375028	0.024	0.103934	0.878
82	35975	FBgn0004360	Wnt2	40090	FBgn0016797	fz2	WNT signaling pathway	Stringent	PPI	Norbert		0.10547	0.991	0.188346	0.905	0.184771	0.863	0.0724777	0.999	0.131765	0.97	0	1	0.11776	0.982	0.183755	0.769	0.226585	0.593	0	1	0.421209	0.182	0.119879	0.983	0.250623	0.536	0.171217	0.915	0.146403	0.947	0.163403	0.938	0.271916	0.577	0.491238	0.059	0.13614	0.957
83	34007	FBgn0010453	Wnt4	40090	FBgn0016797	fz2	WNT signaling pathway	Stringent	PPI	Norbert		0.0318442	0.837	0.0568664	0.679	0.0557871	0.658	0.0218829	0.848	0.0397834	0.789	0	1	0.0355546	0.811	0.0554804	0.655	0.068412	0.526	0	1	0.127174	0.228	0.0361946	0.775	0.0756697	0.443	0.0516948	0.74	0.0442028	0.762	0.0493357	0.737	0.0820986	0.501	0.148317	0.221	0.0411041	0.782
84	32838	FBgn0010194	Wnt5	40090	FBgn0016797	fz2	WNT signaling pathway	Stringent	other	Norbert		0.37222	1	0.664699	1	0.652083	0.998	0.255784	1	0.46502	1	0	1	0.415591	1	0.648498	0.942	0.799653	0.826	0	1	1.48651	0.395	0.423071	1	0.884486	0.735	0.604249	1	0.516677	1	0.576674	1	0.959633	0.875	1.73365	0.113	0.480457	1
85	34010	FBgn0031902	Wnt6	40090	FBgn0016797	fz2	WNT signaling pathway	Stringent	other	Norbert		0.0876218	0.97	0.156472	0.863	0.153502	0.83	0.0602125	0.991	0.109467	0.938	0	1	0.0978314	0.94	0.152659	0.752	0.188241	0.592	0	1	0.349929	0.206	0.0995924	0.96	0.208211	0.531	0.142242	0.877	0.121627	0.926	0.135751	0.88	0.225901	0.551	0.408107	0.113	0.113101	0.939
86	34009	FBgn0284084	wg	31023	FBgn0027343	fz3	WNT signaling pathway	Stringent	PPI	Norbert		0.0383639	1	0.0671444	1	0.0384503	1	0.0294116	1	0.0650756	1	0.104229	0.217	0.0451373	1	0.0367787	0.985	0.0119981	0.966	0	1	0.115373	0.813	0.0547257	1	0.115313	0.808	0.0398471	1	0.133241	0.993	0.112346	0.999	0.108714	0.989	0.0780773	1	0.0710795	1
87	34011	FBgn0031903	Wnt10	31023	FBgn0027343	fz3	WNT signaling pathway	Stringent	other	Norbert		0.058614	0.94	0.102586	0.767	0.0587461	0.929	0.0449363	0.968	0.0994253	0.751	0.159246	0.163	0.0689627	0.893	0.0561921	0.83	0.0183313	0.929	0	1	0.176272	0.284	0.0836123	0.841	0.176181	0.256	0.0608802	0.933	0.203572	0.156	0.171648	0.303	0.166098	0.314	0.11929	0.633	0.108598	0.699
88	35975	FBgn0004360	Wnt2	31023	FBgn0027343	fz3	WNT signaling pathway	Stringent	PPI	Norbert		0.0767767	0.99	0.134374	0.924	0.0769497	0.984	0.0588607	0.996	0.130234	0.906	0.208592	0.193	0.0903322	0.972	0.0736043	0.921	0.0240116	0.949	0	1	0.230894	0.396	0.109521	0.959	0.230774	0.379	0.0797451	0.983	0.266653	0.331	0.224836	0.517	0.217567	0.495	0.156254	0.826	0.14225	0.866
89	34007	FBgn0010453	Wnt4	31023	FBgn0027343	fz3	WNT signaling pathway	Stringent	other	Norbert		0.0231809	0.839	0.0405711	0.684	0.0232331	0.789	0.0177716	0.848	0.039321	0.714	0.0629793	0.166	0.0272736	0.811	0.0222231	0.792	0.00724971	0.851	0	1	0.0697128	0.361	0.0330673	0.735	0.0696765	0.334	0.0240771	0.832	0.0805093	0.385	0.0678838	0.472	0.0656892	0.463	0.0471772	0.657	0.0429488	0.679
90	32838	FBgn0010194	Wnt5	31023	FBgn0027343	fz3	WNT signaling pathway	Stringent	other	Norbert		0.270956	1	0.474227	1	0.271567	1	0.207728	1	0.459615	0.998	0.736151	0.216	0.318796	1	0.25976	0.962	0.0847403	0.962	0	1	0.814857	0.6	0.386516	1	0.814434	0.573	0.281432	1	0.941056	0.813	0.793479	0.957	0.767827	0.808	0.551444	0.999	0.50202	0.997
91	34010	FBgn0031902	Wnt6	31023	FBgn0027343	fz3	WNT signaling pathway	Stringent	other	Norbert		0.0637839	0.976	0.111635	0.871	0.0639277	0.96	0.0488999	0.982	0.108195	0.856	0.173292	0.188	0.0750455	0.925	0.0611485	0.889	0.0199482	0.944	0	1	0.19182	0.4	0.0909872	0.923	0.19172	0.369	0.06625	0.966	0.221528	0.361	0.186788	0.506	0.180749	0.491	0.129812	0.771	0.118177	0.831
92	34009	FBgn0284084	wg	31659	FBgn0027342	fz4	WNT signaling pathway	Stringent	other	Norbert		0.149679	1	0.0828236	1	0.0555785	1	0.109064	0.999	0.158569	0.998	0	1	0.0883497	1	0.0469089	1	0.117226	0.976	0	1	0	1	0.0793648	1	0.171147	0.898	0.0471288	1	0.0592492	1	0.118517	1	0.0525336	1	0.0414841	1	0.151605	0.999
93	34011	FBgn0031903	Wnt10	31659	FBgn0027342	fz4	WNT signaling pathway	Stringent	other	Norbert		0.228685	0.268	0.126541	0.803	0.0849152	0.918	0.166633	0.549	0.242269	0.221	0	1	0.134984	0.739	0.0716694	0.903	0.179104	0.445	0	1	0	1	0.121257	0.779	0.261486	0.179	0.0720054	0.949	0.0905234	0.9	0.181076	0.504	0.0802631	0.915	0.0633812	0.965	0.231628	0.296
94	35975	FBgn0004360	Wnt2	31659	FBgn0027342	fz4	WNT signaling pathway	Stringent	other	Norbert		0.299548	0.5	0.165753	0.94	0.111228	0.981	0.218267	0.757	0.31734	0.431	0	1	0.176812	0.902	0.0938775	0.974	0.234602	0.625	0	1	0	1	0.158831	0.935	0.342513	0.328	0.0943177	0.987	0.118574	0.971	0.237186	0.721	0.105134	0.979	0.0830211	0.996	0.303403	0.495
95	34007	FBgn0010453	Wnt4	31659	FBgn0027342	fz4	WNT signaling pathway	Stringent	PPI	Norbert		0.0904413	0.483	0.050045	0.701	0.0335826	0.783	0.0659005	0.608	0.0958132	0.447	0	1	0.0533841	0.722	0.0283441	0.816	0.0708325	0.537	0	1	0	1	0.0479551	0.714	0.103413	0.295	0.0284769	0.841	0.0358005	0.798	0.0716125	0.589	0.0317427	0.796	0.0250662	0.849	0.0916051	0.453
96	32838	FBgn0010194	Wnt5	31659	FBgn0027342	fz4	WNT signaling pathway	Stringent	other	Norbert		1.05715	0.984	0.584966	1	0.392539	1	0.770297	0.998	1.11994	0.919	0	1	0.623996	0.999	0.331308	0.995	0.827946	0.861	0	1	0	1	0.560537	1	1.20878	0.583	0.332861	1	0.418465	1	0.837064	1	0.371034	1	0.292993	1	1.07075	0.947
97	34010	FBgn0031902	Wnt6	31659	FBgn0027342	fz4	WNT signaling pathway	Stringent	other	Norbert		0.248856	0.477	0.137703	0.888	0.092405	0.955	0.18133	0.744	0.263638	0.463	0	1	0.146891	0.83	0.0779909	0.948	0.194901	0.581	0	1	0	1	0.131952	0.904	0.28455	0.324	0.0783565	0.974	0.0985079	0.961	0.197048	0.686	0.0873426	0.955	0.0689716	0.983	0.252059	0.495
100	43826	FBgn0024913	Actbeta	41772	FBgn0003169	put	TGF beta signaling pathway	Stringent	other	FlyBase		0.0353224	0.805	0.0925419	0.135	0.0605645	0.376	0.060821	0.434	0.0914122	0.171	0.181272	0.044	0.0708431	0.326	0.0862179	0.242	0.0462954	0.406	0	1	0	1	0.0645552	0.365	0	1	0.0697325	0.319	0.0799086	0.231	0.0401447	0.714	0.00722598	0.885	0.0859631	0.204	0.0893917	0.177
104	43804	FBgn0039914	mav	41772	FBgn0003169	put	TGF beta signaling pathway	Stringent	other	Norbert		0.0457918	0.993	0.119971	0.784	0.0785155	0.75	0.0788481	0.824	0.118506	0.673	0.235	0.073	0.0918406	0.778	0.111772	0.487	0.0600171	0.556	0	1	0	1	0.083689	0.894	0	1	0.0904009	0.84	0.103593	0.759	0.0520434	0.977	0.00936773	0.928	0.111442	0.707	0.115887	0.634
105	43804	FBgn0039914	mav	35731	FBgn0003317	sax	TGF beta signaling pathway	Stringent	other	Norbert		0.100501	0.975	0.0896812	0.987	0.114677	0.824	0.0626704	0.964	0.201474	0.507	0	1	0.114503	0.846	0.230279	0.36	0.0343841	0.789	0	1	0.364341	0.147	0.141362	0.831	0	1	0.133136	0.861	0.0956045	0.967	0.149419	0.799	0.028196	0.961	0.17489	0.65	0.166094	0.643
119	34376	FBgn0003751	trk	35717	FBgn0003733	tor	Torso signaling pathway	Stringent	PPI	FlyBase		0	1	0	1	0	1	0	1	0	1	0	1	0	1	0	1	0	1	0	1	0	1	0	1	0	1	0	1	0	1	0	1	0	1	0	1	0	1
121	42683	FBgn0039007	CCAP	33942	FBgn0025595	AkhR	other	Stringent	PPI	FlyBase	G protein-coupled receptor signaling pathway	0	1	0	1	0	1	0	1	0	1	0	1	0	1	0	1	0	1	0	1	0	1	0	1	0	1	0	1	0	1	0	1	0	1	0	1	0	1
126	34181	FBgn0032048	Dh31	36475	FBgn0052843	Dh31-R	other	Stringent	other	FlyBase	G protein-coupled receptor signaling pathway	0.0465965	0.505	0.102909	0.159	0.100044	0.142	0.0440094	0.506	0.306201	0	0	1	0.0570778	0.383	0	1	0.214221	0.027	0	1	0.134735	0.085	0.0734029	0.28	0.086125	0.18	0.0461894	0.518	0.0824208	0.22	0.0790259	0.24	0	1	0.0677793	0.288	0.3324	0
130	5740142	FBgn0261386	Gpa2	42133	FBgn0016650	Lgr1	other	Stringent	other	FlyBase	G protein-coupled receptor signaling pathway	0.00392867	0.499	0.00533726	0.47	0.00251413	0.52	0.00195349	0.539	0.0134344	0.312	0	1	0.00645929	0.444	0.000540946	0.515	0.00548333	0.387	0	1	0	1	0.0104932	0.331	0	1	0.0117898	0.32	0.00320104	0.524	0.00477224	0.503	0.00760966	0.375	0.00844731	0.367	0.0150893	0.29
139	39933	FBgn0036713	Mip	31463	FBgn0029768	SPR	other	Stringent	PPI	FlyBase	G protein-coupled receptor signaling pathway	0.026582	0.625	0.0239593	0.724	0.0119397	0.77	0.0260846	0.548	0.0373188	0.4	0.101914	0.052	0.039193	0.364	0.0870552	0.099	0.119884	0.067	0	1	0	1	0.0584828	0.151	0.0248893	0.367	0.0544171	0.177	0.0452825	0.283	0.030843	0.559	0.0129718	0.665	0.0112413	0.877	0.0235103	0.598
142	42947	FBgn0015591	AstA	44126	FBgn0266429	AstA-R1	other	Stringent	other	FlyBase	neuropeptide signaling pathway	0.0506472	0.045	0.0258274	0.339	0.00441662	0.751	0.0016336	0.856	0.0206885	0.436	0.397967	0.006	0.0455698	0.139	0.0322607	0.236	0.0271855	0.212	0	1	0	1	0.0247049	0.383	0	1	0	1	0.0147131	0.561	0	1	0	1	0.00862412	0.774	0.00890462	0.701
143	42947	FBgn0015591	AstA	43393	FBgn0039595	AstA-R2	other	Stringent	PPI	FlyBase	neuropeptide signaling pathway	0.595014	0.285	0.409048	0.705	0.346362	0.813	0.590423	0.291	0.235028	0.956	0.402364	0.449	0.663405	0.189	0.343256	0.799	0.444711	0.589	0	1	0	1	0.182563	0.985	0.56647	0.345	0.521063	0.425	0.481989	0.516	0.441724	0.604	0.425412	0.669	0.327371	0.83	0.224665	0.954
144	43541	FBgn0039722	Capa	40393	FBgn0037100	CapaR	other	Stringent	PPI	FlyBase	neuropeptide signaling pathway	0.0222435	0.361	0.0113231	0.66	0.0201189	0.358	0.0183226	0.441	0.0165213	0.452	0	1	0.0152898	0.484	0.001878	0.746	0.0402633	0.16	0	1	0	1	0.0185125	0.451	0.0133734	0.379	0.0106308	0.649	0.00900569	0.68	0.0100656	0.703	0.00889478	0.601	0.0178338	0.467	0.0216066	0.35
145	42683	FBgn0039007	CCAP	2768688	FBgn0039396	CCAP-R	other	Stringent	PPI	FlyBase	neuropeptide signaling pathway	0	1	0	1	0	1	0	1	0	1	0	1	0	1	0	1	0	1	0	1	0	1	0	1	0	1	0	1	0	1	0	1	0	1	0	1	0	1
148	36030	FBgn0000715	FMRFa	38357	FBgn0035385	FMRFaR	other	Stringent	other	FlyBase	neuropeptide signaling pathway	0.0640098	0.691	0.0905004	0.623	0.0705039	0.681	0.0602134	0.704	0.191418	0.245	0.111909	0.218	0.0742221	0.662	0.0567923	0.693	0.137193	0.371	0	1	0.0478149	0.695	0.0615733	0.701	0	1	0.0366635	0.832	0.0666043	0.682	0.0542565	0.747	0.0781928	0.631	0.0506601	0.746	0.256254	0.104
152	43193	FBgn0023178	Pdf	31234	FBgn0260753	Pdfr	other	Stringent	other	FlyBase	neuropeptide signaling pathway	0	1	0	1	0	1	0	1	0	1	0	1	0	1	0	1	0	1	0	1	0	1	0	1	0	1	0	1	0	1	0	1	0	1	0	1	0	1
153	43541	FBgn0039722	Capa	41713	FBgn0038201	PK1-R	other	Stringent	PPI	FlyBase	neuropeptide signaling pathway	0.0268832	0.637	0.0271149	0.622	0.0252387	0.63	0.0215199	0.678	0.0307827	0.531	0.0606657	0.115	0.0345614	0.507	0	1	0.0291235	0.484	0	1	0.0668336	0.18	0.0257709	0.661	0.0357452	0.372	0.0446061	0.431	0.0131918	0.776	0.067929	0.238	0.0448016	0.403	0.0182828	0.727	0.027136	0.608
158	34845	FBgn0264810	Pburs	34819	FBgn0003255	rk	other	Stringent	other	FlyBase	neuropeptide signaling pathway	0	1	0	1	0	1	0	1	0	1	0	1	0	1	0	1	0	1	0	1	0	1	0	1	0	1	0	1	0	1	0	1	0	1	0	1	0	1
160	35286	FBgn0032840	sNPF	40195	FBgn0036934	sNPF-R	other	Stringent	other	FlyBase	neuropeptide signaling pathway	0.158798	0.97	0.21916	0.9	0.293553	0.591	0.116348	0.968	0.140867	0.954	0.275244	0.185	0.722635	0.007	0.234815	0.604	0.678072	0.056	0	1	0.147935	0.688	0.122918	0.984	0.102084	0.775	0.192858	0.9	0.189595	0.911	0.315623	0.574	0.339172	0.42	0.351359	0.467	0.142613	0.964
161	38558	FBgn0261526	NT1	39663	FBgn0036494	Toll-6	other	Stringent	PPI	FlyBase	neurotrophin signaling pathway	0.25507	0.16	0.10356	0.94	0.120011	0.845	0.120868	0.858	0.0576881	0.986	0.157079	0.209	0.0963956	0.937	0.24207	0.232	0.397296	0.034	0.256135	0.15	0.107272	0.679	0.0665396	0.992	0.0794779	0.772	0.138076	0.789	0.121001	0.87	0.138817	0.814	0.0309914	0.997	0.106377	0.93	0.112506	0.9
162	38350	FBgn0035379	spz5	39663	FBgn0036494	Toll-6	other	Stringent	PPI	FlyBase	neurotrophin signaling pathway	0.502585	0	0.204053	0.195	0.236467	0.102	0.238155	0.116	0.113668	0.726	0.309505	0.087	0.189936	0.263	0.47697	0.001	0.782825	0	0.504683	0.026	0.211367	0.222	0.131108	0.631	0.156602	0.359	0.272061	0.04	0.238417	0.087	0.273522	0.034	0.0610648	0.915	0.209602	0.155	0.221679	0.132
163	43799	FBgn0040324	Ephrin	43803	FBgn0025936	Eph	other	Stringent	PPI	Norbert	Ephrin pathway	0.4296	0.985	0.229233	0.999	0.314881	0.993	0.258048	1	0.218244	1	0	1	0.408672	0.973	0.25466	0.982	0.421733	0.84	0.391525	0.223	0.474868	0.734	0.215724	1	0.198546	0.951	0.301487	1	0.256368	1	0.372238	0.992	0.187002	1	0.173177	1	0.187565	1
164	34192	FBgn0011259	Sema1a	43832	FBgn0025741	PlexA	other	Stringent	PPI	FlyBase	axon guidance	4.46335	0.013	3.91615	0.725	4.93799	0	4.85272	0.001	3.78668	0.835	4.78889	0.228	3.95669	0.609	4.55972	0.08	4.85572	0.026	3.18653	0.465	3.48587	0.801	4.05954	0.433	4.77157	0.081	4.12327	0.317	4.16458	0.28	4.51248	0.016	4.67561	0.036	4.9057	0	3.49519	0.986
165	36846	FBgn0011260	Sema2a	43832	FBgn0025741	PlexA	other	Stringent	other	FlyBase	axon guidance	1.86099	1	1.63284	1	2.05889	1	2.02334	1	1.57885	1	1.99672	0.702	1.64974	1	1.90117	1	2.02459	1	1.32862	0.563	1.45343	1	1.69262	1	1.9895	0.998	1.71919	1	1.73642	1	1.88147	1	1.94949	1	2.04543	1	1.45732	1
166	36846	FBgn0011260	Sema2a	43766	FBgn0025740	PlexB	other	Stringent	PPI	FlyBase	axon guidance	0.497105	1	0.344624	1	0.44657	0.943	0.560198	0.943	0.45672	0.99	0.767141	0.131	0.432998	0.97	0.143247	0.922	0.791485	0.533	0	1	0	1	0.51973	0.998	0.525396	0.606	0.472535	0.995	0.324782	0.999	0.466197	0.998	0.497282	0.851	0.530511	0.98	0.290261	0.998
167	37066	FBgn0284221	Sema5c	43832	FBgn0025741	PlexA	other	Stringent	PPI	FlyBase	cell migration	5.02923	1	4.41266	1	5.56404	1	5.46797	1	4.26677	1	5.39604	0.594	4.45834	1	5.13782	0.998	5.47134	0.98	3.59053	0.562	3.92783	0.999	4.57422	1	5.37653	0.967	4.64603	1	4.69258	1	5.08459	1	5.2684	1	5.52767	1	3.93832	1
171	34007	FBgn0010453	Wnt4	37089	FBgn0000658	fj	other	Stringent	PPI	FlyBase	establishment of planar polarity	0.0233031	0.89	0.0684056	0.647	0.0180724	0.886	0.0259676	0.849	0.0324594	0.835	0	1	0.0552946	0.75	0.0150347	0.893	0.0516357	0.706	0.0807361	0.168	0.0338906	0.782	0.117651	0.374	0.0394778	0.752	0.0536759	0.76	0.115352	0.409	0.0518967	0.758	0.0450463	0.743	0.0910975	0.55	0.0520229	0.752
173	39936	FBgn0036715	Cad74A	39936	FBgn0036715	Cad74A	other	Stringent	PPI	FlyBase	homophilic cell adhesion via plasma membrane adhesion molecules	0.121564	0.999	0.18209	0.989	0.0553603	0.987	0.126292	0.965	0.0976399	0.995	0.427906	0.122	0.302261	0.514	0.176428	0.689	0.0403787	0.842	0	1	0	1	0.343801	0.39	0	1	0.221139	0.871	0.235512	0.822	0.236587	0.831	0.27224	0.549	0.155822	0.973	0	1
174	35070	FBgn0015609	CadN	35070	FBgn0015609	CadN	other	Stringent	PPI	FlyBase	homophilic cell adhesion via plasma membrane adhesion molecules	0.12036	1	0.147183	0.998	0.339267	0.426	0.19998	0.857	0.333686	0.429	0	1	0.154296	0.914	0	1	0.799631	0.024	0	1	1.06987	0.007	0.145729	0.993	0.0817499	0.673	0.121505	0.992	0.0733406	1	0.173574	0.976	0.231106	0.686	0.18409	0.908	0.279917	0.589
175	38788	FBgn0265296	Dscam2	38788	FBgn0265296	Dscam2	other	Stringent	PPI	FlyBase	homophilic cell adhesion via plasma membrane adhesion molecules	0.844425	0.002	0.403979	0.975	0.558859	0.407	0.861977	0.007	0.55353	0.367	1.12779	0.098	0.735998	0.062	0.455477	0.541	2.34763	0	0	1	1.04317	0.047	0.551768	0.381	0.756587	0.192	0.610919	0.233	0.776418	0.019	0.722653	0.035	0.380403	0.733	0.448773	0.757	0.728587	0.053
176	42103	FBgn0261046	Dscam3	42103	FBgn0261046	Dscam3	other	Stringent	PPI	FlyBase	homophilic cell adhesion via plasma membrane adhesion molecules	0.0326342	0.381	0.0301358	0.478	0.0711155	0.092	0.0146732	0.636	0.0253634	0.465	0	1	0.00867533	0.765	0.0485587	0.202	0.0968153	0.096	0	1	0	1	0.0429772	0.194	0	1	0.0314423	0.379	0.015069	0.693	0.0389264	0.265	0	1	0.0367667	0.305	0.00981979	0.748
177	37386	FBgn0003391	shg	37386	FBgn0003391	shg	other	Stringent	PPI	FlyBase	homophilic cell adhesion via plasma membrane adhesion molecules	0.707811	1	0.875963	0.994	0.795115	0.932	0.670264	0.985	0.738757	0.986	0	1	0.997548	0.781	0.151577	0.996	0.909073	0.662	1.32366	0.183	0	1	1.2078	0.357	0.696202	0.743	1.10928	0.616	0.915543	0.922	1.07111	0.681	0.772062	0.886	1.09175	0.629	0.79742	0.964
178	33220	FBgn0031256	shv	44885	FBgn0004657	mys	other	Stringent	PPI	FlyBase	integrin-mediated signaling pathway	0.448587	0.652	0.677005	0.024	0.44779	0.631	0.572129	0.25	0.506735	0.449	0	1	0.556571	0.278	0.943585	0.019	0.333083	0.701	0	1	0.78899	0.08	0.674013	0.072	0.296988	0.695	0.321965	0.961	0.416989	0.724	0.671255	0.055	0.350775	0.784	0.556115	0.266	0.580455	0.228
185	38350	FBgn0035379	spz5	34582	FBgn0015400	kek2	other	Stringent	PPI	FlyBase	regulation of synaptic plasticity	0.0743507	0.764	0.136752	0.273	0.0910239	0.542	0.0788281	0.681	0.778996	0	0	1	0.147104	0.228	0	1	0.350044	0.012	0	1	0.316016	0.04	0.0845529	0.685	0	1	0.121933	0.386	0.127202	0.311	0.0509555	0.899	0.0704971	0.63	0.0468006	0.919	0.0679383	0.759
186	38350	FBgn0035379	spz5	32930	FBgn0031016	kek5	other	Stringent	PPI	FlyBase	regulation of synaptic plasticity	0.712214	0.04	0.601151	0.15	0.848535	0.009	0.781629	0.021	0.451071	0.453	0.651609	0.123	0.73548	0.032	0.731019	0.046	0.987798	0.002	1.17817	0.005	1.26923	0	0.929978	0.003	0.813074	0.013	0.834527	0.009	0.795508	0.013	0.779835	0.014	0.814331	0.017	0.795976	0.01	0.491246	0.306
187	38558	FBgn0261526	NT1	43729	FBgn0039862	kek6	other	Stringent	PPI	FlyBase	regulation of synaptic plasticity	0.00133439	0.809	0.00552716	0.67	0.0164708	0.168	0	1	0.0084224	0.335	0	1	0.00707564	0.386	0	1	0.00827796	0.09	0	1	0	1	0	1	0	1	0	1	0	1	0.00871715	0.382	0	1	0.0283129	0.06	0.0140796	0.219
188	38350	FBgn0035379	spz5	43729	FBgn0039862	kek6	other	Stringent	PPI	FlyBase	regulation of synaptic plasticity	0.00262926	0.672	0.0108906	0.184	0.0324538	0.045	0	1	0.0165953	0.144	0	1	0.0139417	0.191	0	1	0.0163107	0.078	0	1	0	1	0	1	0	1	0	1	0	1	0.0171761	0.094	0	1	0.0557871	0.001	0.0277421	0.043
196	36295	FBgn0086677	jeb	53425	FBgn0040505	Alk	other	Stringent	PPI	FlyBase	transmembrane receptor protein tyrosine kinase signaling pathway	0.203934	0.907	0.420408	0.085	0.276887	0.57	0.156901	0.935	1.24101	0	0	1	0.186125	0.883	0.244467	0.552	0.176694	0.687	0	1	0.522897	0.115	0.184623	0.95	0.131135	0.691	0.153124	0.965	0.338641	0.359	0.0797775	1	0.235006	0.655	0.177179	0.931	1.13618	0
[truncated: 762 more columns]
